# Supplementary material for: Unraveling the molecular architecture of autoimmune thyroid diseases at spatial resolution
Source: Nat Commun. 2024 Jul 13;15:5895. doi: 10.1038/s41467-024-50192-5 (PMC11246508; doi:10.1038/s41467-024-50192-5)
Supplement: Supplementary file 4 — Supplementary Data 1 [file 41467_2024_50192_MOESM4_ESM.xlsx]

## Sheet: TFCs
p_val	avg_log2FC	pct.1	pct.2	p_val_adj	cluster	gene	Gene_name
0	0.698414	0.838	0.564	0	Thyrocytes	TFF3	trefoil factor 3
0	0.671724	0.905	0.605	0	Thyrocytes	TPO	thyroid peroxidase
0	0.646862	0.704	0.347	0	Thyrocytes	FCGBP	Fc fragment of IgG binding protein
0	0.637248	0.805	0.433	0	Thyrocytes	PAX8	paired box 8
0	0.592002	0.767	0.399	0	Thyrocytes	IYD	iodotyrosine deiodinase
0	0.587791	0.65	0.266	0	Thyrocytes	SLC26A7	solute carrier family 26 member 7
0	0.587671	0.732	0.433	0	Thyrocytes	MT1F	metallothionein 1F
0	0.58674	0.768	0.527	0	Thyrocytes	MT1G	metallothionein 1G
0	0.568194	0.699	0.325	0	Thyrocytes	ID4	inhibitor of DNA binding 4, HLH protein
0	0.547287	0.781	0.497	0	Thyrocytes	ATP1A1	ATPase Na+/K+ transporting subunit alpha 1
0	0.546789	0.673	0.341	0	Thyrocytes	SORD	sorbitol dehydrogenase
0	0.532654	0.822	0.553	0	Thyrocytes	NEAT1	nuclear paraspeckle assembly transcript 1
0	0.526341	0.738	0.441	0	Thyrocytes	MTCH1	mitochondrial carrier 1
0	0.524964	0.584	0.235	0	Thyrocytes	SLC26A4	solute carrier family 26 member 4
0	0.520093	0.716	0.431	0	Thyrocytes	MT1X	metallothionein 1X
0	0.515487	0.713	0.418	0	Thyrocytes	KRT18	keratin 18
0	0.508364	0.575	0.26	0	Thyrocytes	EPCAM	epithelial cell adhesion molecule
0	0.497237	0.699	0.381	0	Thyrocytes	ATP1B1	ATPase Na+/K+ transporting subunit beta 1
0	0.496557	0.904	0.667	0	Thyrocytes	CD24	CD24 molecule
0	0.493586	0.682	0.377	0	Thyrocytes	METTL7A	methyltransferase like 7A
0	0.49024	0.734	0.467	0	Thyrocytes	APLP2	amyloid beta precursor like protein 2
0	0.487416	0.591	0.281	0	Thyrocytes	SDC2	syndecan 2
0	0.486576	0.872	0.644	0	Thyrocytes	PEBP1	phosphatidylethanolamine binding protein 1
0	0.484823	0.434	0.164	0	Thyrocytes	DIO1	iodothyronine deiodinase 1
0	0.48067	0.712	0.462	0	Thyrocytes	KRT8	keratin 8
0	0.480593	0.602	0.297	0	Thyrocytes	TSHR	thyroid stimulating hormone receptor
0	0.478241	0.634	0.335	0	Thyrocytes	PLPP3	phospholipid phosphatase 3
0	0.469783	0.635	0.33	0	Thyrocytes	DIO2	iodothyronine deiodinase 2
0	0.469507	0.697	0.436	0	Thyrocytes	MT1E	metallothionein 1E
0	0.46886	0.563	0.271	0	Thyrocytes	TSPAN1	tetraspanin 1
0	0.446912	0.927	0.756	0	Thyrocytes	GPX3	glutathione peroxidase 3
0	0.445873	0.504	0.224	0	Thyrocytes	TRIB1	tribbles pseudokinase 1
1.27915e-280	0.4458	0.525	0.278	3.34651e-276	Thyrocytes	ID1	inhibitor of DNA binding 1, HLH protein
0	0.442611	0.487	0.206	0	Thyrocytes	VEGFA	vascular endothelial growth factor A
0	0.44217	0.487	0.205	0	Thyrocytes	NPNT	nephronectin
3.7596e-288	0.441841	0.618	0.367	9.83585e-284	Thyrocytes	MXRA7	matrix remodeling associated 7
0	0.440647	0.67	0.438	0	Thyrocytes	SPINT2	serine peptidase inhibitor, Kunitz type 2
0	0.440137	0.496	0.226	0	Thyrocytes	ADGRG1	adhesion G protein-coupled receptor G1
0	0.438284	0.934	0.757	0	Thyrocytes	GNAS	GNAS complex locus
0	0.436726	0.882	0.692	0	Thyrocytes	CALR	calreticulin

## Sheet: Nodule(TFCs)
p_val	avg_log2FC	pct.1	pct.2	p_val_adj	cluster	gene	Gene_name
5.05014e-291	1.53082	0.959	0.221	1.32122e-286	Nodule (thyrocytes)	BMP8A	bone morphogenetic protein 8a
1.64425e-204	1.35346	0.942	0.28	4.30168e-200	Nodule (thyrocytes)	MTRNR2L1	MT-RNR2 like 1
4.32135e-149	1.0581	0.895	0.318	1.13055e-144	Nodule (thyrocytes)	MT1H	metallothionein 1H
1.02784e-166	1.03499	0.976	0.543	2.68903e-162	Nodule (thyrocytes)	MT1E	metallothionein 1E
1.50217e-128	1.01059	0.742	0.23	3.92997e-124	Nodule (thyrocytes)	HES1	hes family bHLH transcription factor 1
1.36566e-175	0.999139	1	0.626	3.57283e-171	Nodule (thyrocytes)	MT1G	metallothionein 1G
4.99436e-158	0.973273	0.983	0.556	1.30662e-153	Nodule (thyrocytes)	MT1F	metallothionein 1F
4.64609e-161	0.926325	0.549	0.095	1.21551e-156	Nodule (thyrocytes)	COL9A3	collagen type IX alpha 3 chain
1.59648e-115	0.853062	0.6	0.143	4.17672e-111	Nodule (thyrocytes)	SLC5A5	solute carrier family 5 member 5
1.08576e-94	0.844408	0.736	0.274	2.84056e-90	Nodule (thyrocytes)	DIO1	iodothyronine deiodinase 1
1.3347e-161	0.833192	1	0.732	3.49185e-157	Nodule (thyrocytes)	TPO	thyroid peroxidase
2.92398e-108	0.819756	0.936	0.549	7.64972e-104	Nodule (thyrocytes)	MT1X	metallothionein 1X
2.1378e-85	0.816427	0.881	0.484	5.59292e-81	Nodule (thyrocytes)	MTRNR2L8	MT-RNR2 like 8
2.01474e-82	0.809131	0.79	0.38	5.27096e-78	Nodule (thyrocytes)	SLC26A4	solute carrier family 26 member 4
5.30758e-85	0.764051	0.841	0.458	1.38857e-80	Nodule (thyrocytes)	RRBP1	ribosome binding protein 1
6.97718e-71	0.702223	0.837	0.505	1.82537e-66	Nodule (thyrocytes)	METTL7A	methyltransferase like 7A
3.69589e-62	0.694768	0.739	0.41	9.66919e-58	Nodule (thyrocytes)	OTOS	otospiralin
5.24279e-57	0.693491	0.678	0.341	1.37162e-52	Nodule (thyrocytes)	TRIB1	tribbles pseudokinase 1
5.79202e-82	0.692467	0.915	0.554	1.51531e-77	Nodule (thyrocytes)	IYD	iodotyrosine deiodinase
3.2982e-63	0.68117	0.746	0.393	8.62876e-59	Nodule (thyrocytes)	TSPAN1	tetraspanin 1
2.66274e-60	0.678527	0.736	0.38	6.96625e-56	Nodule (thyrocytes)	ID1	inhibitor of DNA binding 1, HLH protein
1.77019e-134	0.656792	0.993	0.857	4.63117e-130	Nodule (thyrocytes)	MT-ND2
5.49225e-58	0.644288	0.81	0.483	1.43688e-53	Nodule (thyrocytes)	ID4	inhibitor of DNA binding 4, HLH protein
9.4458e-54	0.636788	0.864	0.497	2.47121e-49	Nodule (thyrocytes)	FCGBP	Fc fragment of IgG binding protein
5.53894e-74	0.628797	0.932	0.66	1.4491e-69	Nodule (thyrocytes)	MT-ND5
1.17985e-60	0.618028	0.858	0.566	3.08673e-56	Nodule (thyrocytes)	MTCH1	mitochondrial carrier 1
5.30987e-64	0.608457	0.858	0.56	1.38917e-59	Nodule (thyrocytes)	C16orf89	chromosome 16 open reading frame 89
1.17829e-83	0.597831	0.942	0.685	3.08263e-79	Nodule (thyrocytes)	MT2A	metallothionein 2A
4.98468e-38	0.59678	0.597	0.347	1.30409e-33	Nodule (thyrocytes)	ECI1	enoyl-CoA delta isomerase 1
1.70253e-37	0.587653	0.492	0.234	4.45417e-33	Nodule (thyrocytes)	LPCAT2	lysophosphatidylcholine acyltransferase 2
3.78056e-59	0.585802	0.851	0.576	9.8907e-55	Nodule (thyrocytes)	CANX	calnexin
3.77742e-38	0.579051	0.644	0.381	9.88249e-34	Nodule (thyrocytes)	SEC62	SEC62 homolog, preprotein translocation factor
2.13821e-56	0.573039	0.349	0.094	5.59399e-52	Nodule (thyrocytes)	DUOXA2	dual oxidase maturation factor 2
1.00747e-45	0.571073	0.719	0.461	2.63575e-41	Nodule (thyrocytes)	SLC26A4-AS1	SLC26A4 antisense RNA 1
2.11084e-34	0.565656	0.539	0.3	5.52239e-30	Nodule (thyrocytes)	PGF	placental growth factor
1.76609e-47	0.560689	0.827	0.556	4.62045e-43	Nodule (thyrocytes)	MT-ND4L
2.8771e-39	0.559586	0.61	0.332	7.52708e-35	Nodule (thyrocytes)	RAP1GAP	RAP1 GTPase activating protein
9.95129e-36	0.558445	0.505	0.252	2.60346e-31	Nodule (thyrocytes)	UPK3BL1	uroplakin 3B like 1
1.00882e-34	0.55707	0.563	0.312	2.63927e-30	Nodule (thyrocytes)	MLEC	malectin
2.57098e-40	0.556644	0.712	0.461	6.72619e-36	Nodule (thyrocytes)	NORAD	non-coding RNA activated by DNA damage

## Sheet: TILs
p_val	avg_log2FC	pct.1	pct.2	p_val_adj	cluster	gene	Gene_name
0	1.0513	0.892	0.336	0	TILs	CD52	CD52 molecule
0	1.01209	0.844	0.28	0	TILs	TRBC2	T cell receptor beta constant 2
0	0.96788	0.831	0.289	0	TILs	CCL19	C-C motif chemokine ligand 19
0	0.874034	0.718	0.182	0	TILs	TRAC	T cell receptor alpha constant
0	0.867215	0.672	0.165	0	TILs	LTB	lymphotoxin beta
0	0.850704	0.727	0.208	0	TILs	TRBC1	T cell receptor beta constant 1
0	0.821483	0.708	0.189	0	TILs	RAC2	Rac family small GTPase 2
0	0.814475	0.787	0.294	0	TILs	CORO1A	coronin 1A
0	0.803226	0.694	0.232	0	TILs	PTGDS	prostaglandin D2 synthase
0	0.783598	0.795	0.314	0	TILs	IGHM	immunoglobulin heavy constant mu
0	0.782192	0.74	0.238	0	TILs	LIMD2	LIM domain containing 2
0	0.775816	0.737	0.24	0	TILs	CD79A	CD79a molecule
0	0.766623	0.742	0.279	0	TILs	LYZ	lysozyme
0	0.761047	0.83	0.361	0	TILs	HLA-DQA1	major histocompatibility complex, class II, DQ alpha 1
0	0.748288	0.765	0.29	0	TILs	SRGN	serglycin
0	0.735506	0.803	0.366	0	TILs	ARHGDIB	Rho GDP dissociation inhibitor beta
0	0.722279	0.656	0.189	0	TILs	CXCR4	C-X-C motif chemokine receptor 4
0	0.710827	0.938	0.53	0	TILs	HLA-DPA1	major histocompatibility complex, class II, DP alpha 1
0	0.707101	0.951	0.596	0	TILs	HLA-DRA	major histocompatibility complex, class II, DR alpha
0	0.704278	0.814	0.373	0	TILs	LAPTM5	lysosomal protein transmembrane 5
0	0.696727	0.852	0.411	0	TILs	HLA-DQB1	major histocompatibility complex, class II, DQ beta 1
0	0.696261	0.628	0.159	0	TILs	CD3D	CD3d molecule
0	0.694292	0.582	0.113	0	TILs	GZMK	granzyme K
0	0.685258	0.807	0.345	0	TILs	IL32	interleukin 32
0	0.684352	0.828	0.401	0	TILs	IGHGP	immunoglobulin heavy constant gamma P (non-functional)
0	0.679508	0.582	0.14	0	TILs	CD37	CD37 molecule
0	0.678604	0.502	0.092	0	TILs	MS4A1	membrane spanning 4-domains A1
0	0.678019	0.737	0.287	0	TILs	FXYD5	FXYD domain containing ion transport regulator 5
1.17837e-283	0.677992	0.898	0.47	3.08285e-279	TILs	IGHA1	immunoglobulin heavy constant alpha 1
0	0.67069	0.617	0.185	0	TILs	NCF1	neutrophil cytosolic factor 1
3.34551e-199	0.670235	0.682	0.434	8.75252e-195	TILs	CCL21	C-C motif chemokine ligand 21
0	0.667118	0.982	0.606	0	TILs	IGHG1	immunoglobulin heavy constant gamma 1 (G1m marker)
0	0.663139	0.883	0.493	0	TILs	SH3BGRL3	SH3 domain binding glutamate rich protein like 3
0	0.659243	0.589	0.151	0	TILs	CD53	CD53 molecule
0	0.656967	0.673	0.227	0	TILs	GMFG	glia maturation factor gamma
0	0.65084	0.76	0.3	0	TILs	CCL5	C-C motif chemokine ligand 5
0	0.650752	0.586	0.159	0	TILs	CD79B	CD79b molecule
0	0.650635	0.818	0.379	0	TILs	PSMB9	proteasome 20S subunit beta 9
0	0.637541	0.933	0.538	0	TILs	HLA-DPB1	major histocompatibility complex, class II, DP beta 1
0	0.634154	0.804	0.374	0	TILs	APOC1	apolipoprotein C1

## Sheet: GC
p_val	avg_log2FC	pct.1	pct.2	p_val_adj	cluster	gene	Gene_name
1.16468e-94	2.04425	1	0.097	3.04702e-90	Germinal Center	FDCSP	follicular dendritic cell secreted protein
2.99721e-82	1.55219	0.974	0.104	7.84131e-78	Germinal Center	CXCL13	C-X-C motif chemokine ligand 13
1.53519e-124	1.55007	1	0.07	4.01636e-120	Germinal Center	TCL1A	TCL1 family AKT coactivator A
6.24965e-35	1.47775	1	0.358	1.63503e-30	Germinal Center	H2AFZ
2.55e-50	1.3734	1	0.194	6.67132e-46	Germinal Center	STMN1	stathmin 1
2.91909e-63	1.35791	1	0.145	7.63693e-59	Germinal Center	MS4A1	membrane spanning 4-domains A1
3.09493e-132	1.35779	0.897	0.051	8.09695e-128	Germinal Center	CR2	complement C3d receptor 2
2.81302e-46	1.25637	0.949	0.182	7.35944e-42	Germinal Center	FABP5	fatty acid binding protein 5
3.97765e-47	1.21864	1	0.211	1.04063e-42	Germinal Center	SNRPD1	small nuclear ribonucleoprotein D1 polypeptide
4.97022e-42	1.21235	1	0.243	1.30031e-37	Germinal Center	RPL22L1	ribosomal protein L22 like 1
2.49455e-31	1.20945	1	0.351	6.52625e-27	Germinal Center	SRGN	serglycin
7.86356e-92	1.20814	0.974	0.088	2.05726e-87	Germinal Center	VPREB3	V-set pre-B cell surrogate light chain 3
3.95292e-38	1.18338	1	0.256	1.03416e-33	Germinal Center	RAC2	Rac family small GTPase 2
5.74016e-33	1.16543	1	0.304	1.50174e-28	Germinal Center	CD79A	CD79a molecule
1.13532e-51	1.16041	0.923	0.147	2.97024e-47	Germinal Center	HMGB2	high mobility group box 2
1.05909e-44	1.15175	1	0.207	2.77078e-40	Germinal Center	CD53	CD53 molecule
6.0613e-27	1.14939	1	0.408	1.58576e-22	Germinal Center	CD52	CD52 molecule
1.54224e-31	1.1463	1	0.377	4.03481e-27	Germinal Center	RAN	RAN, member RAS oncogene family
1.13644e-307	1.14055	0.872	0.019	2.97315e-303	Germinal Center	RGS13	regulator of G protein signaling 13
1.11119e-110	1.12112	0.872	0.057	2.90709e-106	Germinal Center	BIK	BCL2 interacting killer
1.20497e-115	1.11547	0.949	0.063	3.15245e-111	Germinal Center	LTF	lactotransferrin
1.07182e-30	1.11062	1	0.379	2.8041e-26	Germinal Center	ARPC2	actin related protein 2/3 complex subunit 2
1.81286e-35	1.10123	1	0.23	4.74281e-31	Germinal Center	LTB	lymphotoxin beta
1.39584e-98	1.07067	0.949	0.075	3.6518e-94	Germinal Center	CSTA	cystatin A
9.74962e-30	1.0649	1	0.303	2.5507e-25	Germinal Center	LIMD2	LIM domain containing 2
1.26693e-48	1.06051	0.974	0.172	3.31454e-44	Germinal Center	JPT1	Jupiter microtubule associated homolog 1
7.23823e-153	1.0585	0.923	0.045	1.89367e-148	Germinal Center	RRM2	ribonucleotide reductase regulatory subunit M2
1.21208e-33	1.05815	1	0.3	3.17104e-29	Germinal Center	TOMM5	translocase of outer mitochondrial membrane 5
1.07967e-123	1.0552	0.846	0.047	2.82462e-119	Germinal Center	LRMP
4.11881e-31	1.05453	1	0.339	1.07756e-26	Germinal Center	SLC25A5	solute carrier family 25 member 5
1.43363e-36	1.05111	0.974	0.214	3.75067e-32	Germinal Center	CD79B	CD79b molecule
2.82407e-27	1.0496	1	0.422	7.38833e-23	Germinal Center	ARHGDIB	Rho GDP dissociation inhibitor beta
3.26478e-29	1.04674	1	0.397	8.54132e-25	Germinal Center	SNRPG	small nuclear ribonucleoprotein polypeptide G
3.22115e-98	1.04175	0.949	0.076	8.42718e-94	Germinal Center	BCL2A1	BCL2 related protein A1
5.82636e-90	1.04116	0.897	0.075	1.52429e-85	Germinal Center	MEF2B	myocyte enhancer factor 2B
1.8709e-26	1.03561	1	0.566	4.89464e-22	Germinal Center	HMGN2	high mobility group nucleosomal binding domain 2
3.68681e-41	1.03387	1	0.197	9.64544e-37	Germinal Center	CD37	CD37 molecule
5.88023e-44	1.03269	1	0.194	1.53838e-39	Germinal Center	PCED1B-AS1	PCED1B antisense RNA 1
8.63461e-209	1.02691	0.974	0.036	2.25899e-204	Germinal Center	UBE2C	ubiquitin conjugating enzyme E2 C
1.51627e-27	1.02476	1	0.457	3.96686e-23	Germinal Center	ARPC3	actin related protein 2/3 complex subunit 3

## Sheet: Connective tissue
p_val	avg_log2FC	pct.1	pct.2	p_val_adj	cluster	gene	Gene_name
6.25466e-64	0.422553	0.416	0.31	1.63635e-59	Connective	CFD	complement factor D
2.29921e-48	0.344526	0.391	0.288	6.01519e-44	Connective	FBLN1	fibulin 1
1.42985e-71	0.321496	0.216	0.105	3.74078e-67	Connective	PI16	peptidase inhibitor 16
6.69225e-36	0.312915	0.45	0.385	1.75083e-31	Connective	DCN	decorin
1.33091e-44	0.306699	0.275	0.182	3.48192e-40	Connective	IGFBP6	insulin like growth factor binding protein 6
1.07972e-53	0.288871	0.616	0.587	2.82476e-49	Connective	IGHG4	immunoglobulin heavy constant gamma 4 (G4m marker)
1.33233e-14	0.282021	0.325	0.283	3.48564e-10	Connective	HBB	hemoglobin subunit beta
3.81953e-69	-0.250426	0.628	0.806	9.99266e-65	Connective	CALR	calreticulin
5.1372e-71	-0.250558	0.348	0.556	1.34399e-66	Connective	EIF4G2	eukaryotic translation initiation factor 4 gamma 2
8.45954e-69	-0.250714	0.253	0.452	2.21318e-64	Connective	SDC2	syndecan 2
4.47891e-61	-0.251487	0.274	0.445	1.17177e-56	Connective	KIF22	kinesin family member 22
2.02094e-79	-0.251527	0.207	0.411	5.28718e-75	Connective	TMED4	transmembrane p24 trafficking protein 4
4.88763e-69	-0.252776	0.345	0.56	1.2787e-64	Connective	PDIA3	protein disulfide isomerase family A member 3
9.62715e-80	-0.252939	0.261	0.479	2.51865e-75	Connective	GTF2I	general transcription factor IIi
2.96058e-61	-0.253357	0.425	0.614	7.74547e-57	Connective	KRT7	keratin 7
3.83226e-72	-0.254713	0.311	0.523	1.0026e-67	Connective	PDIA6	protein disulfide isomerase family A member 6
8.01671e-68	-0.256301	0.267	0.465	2.09733e-63	Connective	HOPX	HOP homeobox
5.81882e-74	-0.256533	0.176	0.362	1.52232e-69	Connective	NPNT	nephronectin
4.19005e-69	-0.258542	0.416	0.625	1.0962e-64	Connective	HNRNPA2B1	heterogeneous nuclear ribonucleoprotein A2/B1
5.94544e-81	-0.25934	0.22	0.426	1.55545e-76	Connective	MAT2A	methionine adenosyltransferase 2A
8.03713e-73	-0.26018	0.221	0.423	2.10267e-68	Connective	SLC26A4	solute carrier family 26 member 4
8.40352e-57	-0.260201	0.16	0.308	2.19853e-52	Connective	DIO1	iodothyronine deiodinase 1
2.40946e-64	-0.260704	0.366	0.562	6.30363e-60	Connective	HSPA5	heat shock protein family A (Hsp70) member 5
6.13106e-79	-0.261732	0.223	0.427	1.60401e-74	Connective	TXNL1	thioredoxin like 1
2.42789e-80	-0.262065	0.305	0.528	6.35185e-76	Connective	TMED10	transmembrane p24 trafficking protein 10
1.6003e-78	-0.265195	0.239	0.446	4.18671e-74	Connective	NDFIP1	Nedd4 family interacting protein 1
7.06413e-75	-0.266644	0.324	0.551	1.84812e-70	Connective	METTL7A	methyltransferase like 7A
1.10993e-73	-0.269438	0.259	0.467	2.90381e-69	Connective	TSHR	thyroid stimulating hormone receptor
1.59448e-76	-0.271567	0.397	0.621	4.17149e-72	Connective	CANX	calnexin
3.52068e-64	-0.271975	0.418	0.604	9.21081e-60	Connective	KRT8	keratin 8
2.41243e-80	-0.273006	0.323	0.545	6.31139e-76	Connective	REEP5	receptor accessory protein 5
2.50747e-74	-0.273732	0.31	0.513	6.56004e-70	Connective	TSTD1	thiosulfate sulfurtransferase like domain containing 1
7.49274e-76	-0.281911	0.451	0.649	1.96025e-71	Connective	COX6A1	cytochrome c oxidase subunit 6A1
3.11907e-53	-0.283859	0.57	0.708	8.16012e-49	Connective	TFF3	trefoil factor 3
2.79158e-85	-0.287732	0.244	0.475	7.30333e-81	Connective	SLC26A7	solute carrier family 26 member 7
1.62723e-87	-0.288694	0.338	0.578	4.25715e-83	Connective	ASAH1	N-acylsphingosine amidohydrolase 1
7.48107e-84	-0.289699	0.42	0.635	1.9572e-79	Connective	SQSTM1	sequestosome 1
2.04572e-81	-0.293396	0.445	0.655	5.352e-77	Connective	SAT1	spermidine/spermine N1-acetyltransferase 1
1.7083e-83	-0.294278	0.481	0.711	4.46924e-79	Connective	NEAT1	nuclear paraspeckle assembly transcript 1
3.848e-85	-0.294315	0.527	0.721	1.00671e-80	Connective	PRDX1	peroxiredoxin 1

## Sheet: Vessels
p_val	avg_log2FC	pct.1	pct.2	p_val_adj	cluster	gene	Gene_name
8.02359e-126	0.778717	0.482	0.187	2.09913e-121	Vessels	ACTA2	actin alpha 2, smooth muscle
1.56407e-135	0.776203	0.702	0.406	4.09193e-131	Vessels	TAGLN	transgelin
1.19574e-109	0.74441	0.59	0.314	3.12831e-105	Vessels	CFD	complement factor D
2.76264e-64	0.650006	0.506	0.278	7.22763e-60	Vessels	HBB	hemoglobin subunit beta
7.74169e-96	0.634046	0.411	0.164	2.02538e-91	Vessels	TPM2	tropomyosin 2
1.6625e-196	0.615407	0.29	0.047	4.34942e-192	Vessels	MYH11	myosin heavy chain 11
6.54142e-64	0.590641	0.448	0.222	1.71137e-59	Vessels	HBA2	hemoglobin subunit alpha 2
1.44761e-206	0.490315	0.254	0.033	3.78723e-202	Vessels	DES	desmin
1.74567e-112	0.479367	0.364	0.111	4.56701e-108	Vessels	PI16	peptidase inhibitor 16
4.45901e-59	0.474476	0.528	0.294	1.16657e-54	Vessels	FBLN1	fibulin 1
1.52365e-52	0.451449	0.711	0.569	3.98617e-48	Vessels	MYL9	myosin light chain 9
1.17302e-125	0.444263	0.219	0.04	3.06885e-121	Vessels	MUSTN1	musculoskeletal, embryonic nuclear protein 1
1.19315e-44	0.444173	0.528	0.338	3.12153e-40	Vessels	AEBP1	AE binding protein 1
1.15558e-59	0.42903	0.396	0.187	3.02323e-55	Vessels	IGFBP6	insulin like growth factor binding protein 6
6.34193e-58	0.425772	0.671	0.541	1.65918e-53	Vessels	LGALS1	galectin 1
6.0605e-46	0.417974	0.277	0.118	1.58555e-41	Vessels	HBA1	hemoglobin subunit alpha 1
1.3165e-39	0.384094	0.573	0.386	3.44424e-35	Vessels	DCN	decorin
2.48621e-40	0.382558	0.395	0.21	6.50442e-36	Vessels	APOD	apolipoprotein D
3.69187e-149	0.362511	0.171	0.021	9.65866e-145	Vessels	ACTG2	actin gamma 2, smooth muscle
1.52974e-32	0.353029	0.589	0.463	4.00211e-28	Vessels	RNASE1	ribonuclease A family member 1, pancreatic
3.75662e-21	0.349024	0.465	0.352	9.82806e-17	Vessels	SPARCL1	SPARC like 1
1.32828e-61	0.348353	0.292	0.111	3.47504e-57	Vessels	FBLN2	fibulin 2
4.31722e-37	0.347938	0.397	0.238	1.12947e-32	Vessels	PLAC9	placenta associated 9
2.10027e-40	0.346133	0.764	0.652	5.49473e-36	Vessels	GSN	gelsolin
6.03789e-150	0.343302	0.171	0.021	1.57963e-145	Vessels	CNN1	calponin 1
1.02749e-31	0.342128	0.559	0.437	2.68813e-27	Vessels	FLNA	filamin A
1.30498e-29	0.336921	0.428	0.29	3.4141e-25	Vessels	COL6A2	collagen type VI alpha 2 chain
7.87775e-44	0.335395	0.786	0.681	2.06098e-39	Vessels	MGP	matrix Gla protein
1.92443e-56	0.333332	0.276	0.106	5.0347e-52	Vessels	MFAP4	microfibril associated protein 4
4.04193e-33	0.329789	0.611	0.485	1.05745e-28	Vessels	S100A4	S100 calcium binding protein A4
9.84577e-37	0.321336	0.614	0.551	2.57585e-32	Vessels	CRIP1	cysteine rich protein 1
5.02355e-33	0.312522	0.703	0.613	1.31426e-28	Vessels	ADIRF	adipogenesis regulatory factor
2.95401e-65	0.305742	0.247	0.083	7.72827e-61	Vessels	FXYD1	FXYD domain containing ion transport regulator 1
8.04407e-16	0.305555	0.432	0.342	2.10449e-11	Vessels	VWF	von Willebrand factor
5.44511e-76	0.290089	0.193	0.049	1.42455e-71	Vessels	PPP1R14A	protein phosphatase 1 regulatory inhibitor subunit 14A
1.4213e-27	0.2853	0.367	0.233	3.7184e-23	Vessels	LIME1	Lck interacting transmembrane adaptor 1
7.68206e-24	0.28182	0.444	0.316	2.00978e-19	Vessels	RARRES2	retinoic acid receptor responder 2
6.15369e-19	0.281114	0.452	0.354	1.60993e-14	Vessels	CORO1A	coronin 1A
4.26743e-33	0.279408	0.338	0.183	1.11644e-28	Vessels	TNXB	tenascin XB
9.96153e-21	0.276711	0.414	0.298	2.60614e-16	Vessels	LIMD2	LIM domain containing 2

## Sheet: Coloid(macrophages)
p_val	avg_log2FC	pct.1	pct.2	p_val_adj	cluster	gene	Gene_name
2.90952e-143	1.79612	1	0.063	7.61188e-139	Coloid (macrophages)	LTF	lactotransferrin
2.63569e-98	1.59601	1	0.093	6.89548e-94	Coloid (macrophages)	SPP1	secreted phosphoprotein 1
1.3776e-96	1.55264	1	0.095	3.60407e-92	Coloid (macrophages)	SLPI	secretory leukocyte peptidase inhibitor
6.49002e-261	1.482	1	0.032	1.69792e-256	Coloid (macrophages)	LCN2	lipocalin 2
1.53177e-38	1.4076	1	0.306	4.00741e-34	Coloid (macrophages)	SOD2	superoxide dismutase 2
4.44178e-73	1.29759	0.975	0.121	1.16206e-68	Coloid (macrophages)	CHI3L2	chitinase 3 like 2
2.46555e-68	1.21864	0.975	0.121	6.45038e-64	Coloid (macrophages)	SLC34A2	solute carrier family 34 member 2
3.0279e-29	1.14442	1	0.496	7.9216e-25	Coloid (macrophages)	WFDC2	WAP four-disulfide core domain 2
4.48687e-126	1.09109	0.975	0.06	1.17386e-121	Coloid (macrophages)	SFTPB	surfactant protein B
9.01711e-74	1.06402	0.975	0.111	2.35906e-69	Coloid (macrophages)	NAMPT	nicotinamide phosphoribosyltransferase
7.28216e-62	1.06376	0.975	0.131	1.90516e-57	Coloid (macrophages)	TGFBI	transforming growth factor beta induced
3.64837e-46	1.03505	1	0.189	9.54487e-42	Coloid (macrophages)	CFB	complement factor B
1.14675e-37	0.995616	0.975	0.199	3.00013e-33	Coloid (macrophages)	TNFRSF12A	TNF receptor superfamily member 12A
3.08266e-25	0.982592	1	0.426	8.06486e-21	Coloid (macrophages)	IFI30	IFI30 lysosomal thiol reductase
2.50832e-33	0.977867	1	0.267	6.56228e-29	Coloid (macrophages)	PTTG1	PTTG1 regulator of sister chromatid separation, securin
3.9985e-38	0.936939	1	0.222	1.04609e-33	Coloid (macrophages)	HIF1A	hypoxia inducible factor 1 subunit alpha
8.71493e-21	0.92195	0.975	0.334	2.28e-16	Coloid (macrophages)	CLIC3	chloride intracellular channel 3
2.52716e-35	0.90254	0.975	0.226	6.61156e-31	Coloid (macrophages)	ITGAV	integrin subunit alpha V
2.08891e-32	0.900659	0.975	0.244	5.465e-28	Coloid (macrophages)	RASSF4	Ras association domain family member 4
4.81412e-18	0.900154	1	0.683	1.25947e-13	Coloid (macrophages)	TFF3	trefoil factor 3
3.09778e-30	0.896997	0.975	0.218	8.10442e-26	Coloid (macrophages)	NQO1	NAD(P)H quinone dehydrogenase 1
3.31746e-22	0.881099	0.975	0.377	8.67915e-18	Coloid (macrophages)	MGST1	microsomal glutathione S-transferase 1
1.49086e-25	0.877747	1	0.617	3.90038e-21	Coloid (macrophages)	SAT1	spermidine/spermine N1-acetyltransferase 1
2.83009e-23	0.872958	1	0.457	7.40408e-19	Coloid (macrophages)	ANXA2	annexin A2
8.62226e-18	0.860042	1	0.475	2.25575e-13	Coloid (macrophages)	TIMP1	TIMP metallopeptidase inhibitor 1
2.15073e-31	0.843883	0.975	0.239	5.62675e-27	Coloid (macrophages)	CTSL	cathepsin L
1.37076e-20	0.843481	0.975	0.47	3.58617e-16	Coloid (macrophages)	ANXA1	annexin A1
1.27005e-66	0.830647	0.975	0.11	3.32271e-62	Coloid (macrophages)	PDZK1IP1	PDZK1 interacting protein 1
1.59215e-19	0.829242	0.975	0.423	4.16539e-15	Coloid (macrophages)	CLDN4	claudin 4
3.13533e-25	0.825896	1	0.598	8.20264e-21	Coloid (macrophages)	S100A11	S100 calcium binding protein A11
2.56875e-70	0.82329	1	0.109	6.72036e-66	Coloid (macrophages)	S100A9	S100 calcium binding protein A9
1.29117e-37	0.822124	0.925	0.186	3.37795e-33	Coloid (macrophages)	ETHE1	ETHE1 persulfide dioxygenase
5.03635e-20	0.809914	1	0.427	1.31761e-15	Coloid (macrophages)	C9orf16	chromosome 9 open reading frame 16
1.88772e-31	0.808062	0.95	0.187	4.93865e-27	Coloid (macrophages)	NMB	neuromedin B
3.64218e-87	0.807683	0.975	0.086	9.52867e-83	Coloid (macrophages)	FAM20A	FAM20A golgi associated secretory pathway pseudokinase
9.90863e-18	0.799883	1	0.489	2.5923e-13	Coloid (macrophages)	C3	complement C3
2.39259e-22	0.797722	0.975	0.339	6.25948e-18	Coloid (macrophages)	GADD45B	growth arrest and DNA damage inducible beta
2.65713e-21	0.796807	0.975	0.439	6.9516e-17	Coloid (macrophages)	CSTB	cystatin B
1.12974e-30	0.787041	1	0.235	2.95561e-26	Coloid (macrophages)	FURIN	furin, paired basic amino acid cleaving enzyme
7.31423e-42	0.786408	0.95	0.159	1.91355e-37	Coloid (macrophages)	ICAM1	intercellular adhesion molecule 1

## Sheet: Borderline
p_val	avg_log2FC	pct.1	pct.2	p_val_adj	cluster	gene	Gene_name
6.09045e-199	0.812619	0.871	0.504	1.59338e-194	Borderline	IGHA1	immunoglobulin heavy constant alpha 1
3.80249e-219	0.789396	0.837	0.42	9.94806e-215	Borderline	JCHAIN	joining chain of multimeric IgA and IgM
1.79979e-193	0.715582	0.861	0.43	4.70861e-189	Borderline	IGHGP	immunoglobulin heavy constant gamma P (non-functional)
2.25343e-173	0.66225	0.775	0.351	5.89543e-169	Borderline	IGHM	immunoglobulin heavy constant mu
1.94964e-196	0.645026	0.737	0.313	5.10064e-192	Borderline	LYZ	lysozyme
3.53554e-197	0.607862	0.936	0.56	9.24968e-193	Borderline	HLA-DPA1	major histocompatibility complex, class II, DP alpha 1
2.19478e-143	0.598909	0.816	0.389	5.74198e-139	Borderline	IGHG2	immunoglobulin heavy constant gamma 2 (G2m marker)
1.01661e-180	0.597202	0.866	0.442	2.65967e-176	Borderline	HLA-DQB1	major histocompatibility complex, class II, DQ beta 1
2.02831e-147	0.595886	0.733	0.335	5.30645e-143	Borderline	CCL19	C-C motif chemokine ligand 19
2.03629e-205	0.590668	0.961	0.621	5.32734e-201	Borderline	HLA-DRA	major histocompatibility complex, class II, DR alpha
1.85874e-129	0.579277	0.937	0.607	4.86283e-125	Borderline	IGLC1	immunoglobulin lambda constant 1
2.0186e-159	0.570001	0.808	0.397	5.28106e-155	Borderline	HLA-DQA1	major histocompatibility complex, class II, DQ alpha 1
1.46324e-127	0.567839	0.959	0.668	3.82812e-123	Borderline	IGLC2	immunoglobulin lambda constant 2
5.67978e-195	0.56347	1	0.79	1.48594e-190	Borderline	IGKC	immunoglobulin kappa constant
1.60952e-160	0.555212	0.936	0.567	4.21084e-156	Borderline	HLA-DPB1	major histocompatibility complex, class II, DP beta 1
5.87287e-106	0.546795	0.977	0.634	1.53646e-101	Borderline	IGHG1	immunoglobulin heavy constant gamma 1 (G1m marker)
3.70701e-135	0.529349	0.797	0.406	9.69829e-131	Borderline	APOC1	apolipoprotein C1
6.5795e-150	0.528788	0.777	0.39	1.72133e-145	Borderline	APOE	apolipoprotein E
5.2957e-97	0.518907	0.925	0.6	1.38546e-92	Borderline	IGLC3	immunoglobulin lambda constant 3 (Kern-Oz+ marker)
1.68905e-101	0.51011	0.986	0.67	4.41889e-97	Borderline	IGHG3	immunoglobulin heavy constant gamma 3 (G3m marker)
1.8743e-136	0.501694	0.948	0.622	4.90354e-132	Borderline	HLA-DRB1	major histocompatibility complex, class II, DR beta 1
1.24608e-147	0.466228	0.585	0.237	3.25998e-143	Borderline	SERPINA1	serpin family A member 1
2.00393e-106	0.464006	0.789	0.384	5.24267e-102	Borderline	CD52	CD52 molecule
2.56826e-61	0.456842	0.659	0.453	6.71908e-57	Borderline	CCL21	C-C motif chemokine ligand 21
4.86535e-110	0.455068	0.76	0.405	1.27287e-105	Borderline	IFI30	IFI30 lysosomal thiol reductase
5.64485e-121	0.447314	0.678	0.333	1.47681e-116	Borderline	CTSH	cathepsin H
9.26844e-103	0.437245	0.731	0.356	2.42481e-98	Borderline	MZB1	marginal zone B and B1 cell specific protein
5.87647e-96	0.433478	0.798	0.455	1.5374e-91	Borderline	WARS
1.621e-197	0.428342	0.982	0.774	4.24085e-193	Borderline	HLA-B	major histocompatibility complex, class I, B
8.68924e-191	0.420995	0.411	0.104	2.27328e-186	Borderline	SLC34A2	solute carrier family 34 member 2
2.46457e-89	0.415243	0.79	0.451	6.4478e-85	Borderline	C1QB	complement C1q B chain
4.95649e-99	0.405833	0.711	0.33	1.29672e-94	Borderline	TRBC2	T cell receptor beta constant 2
1.5498e-106	0.404974	0.729	0.378	4.05459e-102	Borderline	HLA-DMA	major histocompatibility complex, class II, DM alpha
7.14157e-86	0.398048	0.577	0.273	1.86838e-81	Borderline	PTGDS	prostaglandin D2 synthase
1.25755e-69	0.396623	0.828	0.492	3.29001e-65	Borderline	GPX4	glutathione peroxidase 4
1.93944e-99	0.396582	0.565	0.253	5.07396e-95	Borderline	DAPL1	death associated protein like 1
1.50958e-138	0.395541	0.997	0.806	3.94936e-134	Borderline	CD74	CD74 molecule
5.23885e-89	0.39485	0.762	0.409	1.37059e-84	Borderline	LAPTM5	lysosomal protein transmembrane 5
1.47111e-119	0.394477	0.943	0.697	3.84872e-115	Borderline	SSR4	signal sequence receptor subunit 4
3.08036e-83	0.38498	0.712	0.391	8.05883e-79	Borderline	TYROBP	transmembrane immune signaling adaptor TYROBP
