# Supplementary material for: Unraveling the molecular architecture of autoimmune thyroid diseases at spatial resolution
Source: Nat Commun. 2024 Jul 13;15:5895. doi: 10.1038/s41467-024-50192-5 (PMC11246508; doi:10.1038/s41467-024-50192-5)
Supplement: Supplementary file 5 — Supplementary Data 2 [file 41467_2024_50192_MOESM5_ESM.xlsx]

## Sheet: Signatures
TDS	Myofibroblasts	IAFs	Respiratory chain	Response to stress	CD74/MIF
TG	TAGLN	IGFBP6	NDUFB2	IGKC	CD74
TPO	MYL9	TNXB	UQCR11	IGHG1	MIF
SLC26A4	ADIRF	PI16	COX8A	IGLC2
DIO		CXCL14	NDUFS7	IGHG3
TSHR		FBLN2	COX5B	IGHA1
PAX8			UQCRQ	IGLC3
DUOX1			CHCHD2	IGLC1
DUOX2			UQCR10	IGHG4
NKX2-1			NDUFS6	IGHG2
GLIS3			COX7A2	JCHAIN
FOXE1			COX7C	MIF
TFF3			NDUFS8	IGHM
FHL1			NDUFA4	GPX4
			UQCRH	HLA-DPA1
			ISCU	B2M
			NDUFB9	CYBA
			NDUFB3	HLA-DRB1
			NDUFV1	CD74
			COX4I1	MT1G
			COX5A	CCL19
			NDUFA7	DAPL1
			UQCRB	NUPR1
			NDUFC2	MT1H
			CYCS	HLA-B
			NDUFC1	C1QB
			NDUFB7	APOE
			UQCC3	TYROBP
			SDHB	RPS19
			NDUFB4	IGLC7
			NDUFB5	C1QA
			GHITM	IL32
			SDHD	MT2A
			NDUFA3	HLA-A
			NDUFS4	LYZ
			UQCRFS1	ALKBH7
			COX6A1	CCL21
				ROMO1
				CORO1A
				TRBC2
				DDT
				CCL5
				HLA-C
				CRIP1
				LAPTM5
				TSPO
				POLR2I
				C1QC
				BAD
				CXCL9
				SEC61B
				CLDN3
				BST2
				CIB1
				FCER1G
				HLA-F
				DERL3
				IFI27
				TNFRSF14
				SERPINA1
				PPP1CA
				NDUFS8
				CXCL10
				HLA-E
				PLD3
				FAAP20
				KIF22
				ISG15
				NKG7
				LGALS1
				DNAJC4
				PAXX
				STAT1
				MPG
