# Supplementary material for: Unraveling the molecular architecture of autoimmune thyroid diseases at spatial resolution
Source: Nat Commun. 2024 Jul 13;15:5895. doi: 10.1038/s41467-024-50192-5 (PMC11246508; doi:10.1038/s41467-024-50192-5)
Supplement: Supplementary file 6 — Supplementary Data 3 [file 41467_2024_50192_MOESM6_ESM.xlsx]

## Sheet: T0
p_val	avg_log2FC	pct.1	pct.2	p_val_adj	cluster	gene	Gene_name
1.66265e-112	0.757761	0.665	0.376	4.34983e-108	0	KLF6	Kruppel like factor 6
1.95047e-100	0.712447	0.796	0.518	5.10281e-96	0	EGR1	early growth response 1
5.43589e-162	0.708439	0.902	0.638	1.42214e-157	0	FCGBP	Fc gamma binding protein
6.28556e-76	0.682156	0.622	0.379	1.64443e-71	0	FOSB	FosB proto-oncogene, AP-1 transcription factor subunit
9.56937e-182	0.681933	1	0.993	2.50354e-177	0	TG	thyroglobulin
3.11935e-93	0.679963	0.666	0.402	8.16084e-89	0	CCN2	cellular communication network factor 2
3.78426e-125	0.648582	0.757	0.439	9.90037e-121	0	JUN	Jun proto-oncogene, AP-1 transcription factor subunit
2.91706e-84	0.608464	0.952	0.8	7.63162e-80	0	TFF3	trefoil factor 3
1.14464e-137	0.603422	0.664	0.341	2.99461e-133	0	NR4A1	nuclear receptor subfamily 4 group A member 1
1.16672e-113	0.603316	0.744	0.462	3.05237e-109	0	JUND	JunD proto-oncogene, AP-1 transcription factor subunit
6.52095e-111	0.569622	0.8	0.558	1.70601e-106	0	MXRA7	matrix remodeling associated 7
7.43182e-54	0.568779	0.747	0.611	1.94431e-49	0	HSPB1	heat shock protein family B (small) member 1
3.5331e-34	0.564429	0.136	0.051	9.2433e-30	0	Z93241.1
7.84432e-119	0.552374	0.896	0.623	2.05223e-114	0	DUSP1	dual specificity phosphatase 1
9.93152e-42	0.533121	0.128	0.039	2.59828e-37	0	AL360012.1
1.9655e-93	0.527993	0.729	0.449	5.14214e-89	0	IER2	immediate early response 2
1.20023e-56	0.508446	0.375	0.2	3.14005e-52	0	ATF3	activating transcription factor 3
7.38626e-37	0.500803	0.134	0.047	1.93239e-32	0	AL021155.5
5.34424e-59	0.468197	0.276	0.119	1.39816e-54	0	EGR2	early growth response 2
1.04395e-56	0.459584	0.436	0.235	2.73117e-52	0	NMB	neuromedin B
2.86101e-66	0.459169	0.526	0.316	7.48498e-62	0	CCN1	cellular communication network factor 1
1.03676e-109	0.453964	0.928	0.733	2.71236e-105	0	ATP1A1	ATPase Na+/K+ transporting subunit alpha 1
5.2453e-89	0.452115	0.474	0.236	1.37228e-84	0	DAPK2	death associated protein kinase 2
1.77858e-84	0.450229	0.536	0.3	4.65313e-80	0	PER1	period circadian regulator 1
4.85913e-98	0.446512	0.789	0.526	1.27125e-93	0	SDC2	syndecan 2
1.27746e-74	0.441213	0.761	0.579	3.3421e-70	0	EZR	ezrin
1.62166e-72	0.436642	0.88	0.657	4.24258e-68	0	FOS	Fos proto-oncogene, AP-1 transcription factor subunit
1.34373e-110	0.435353	0.954	0.778	3.51546e-106	0	NEAT1	nuclear paraspeckle assembly transcript 1
1.22918e-18	0.420274	0.457	0.371	3.21579e-14	0	CLIC3	chloride intracellular channel 3
8.24728e-51	0.419616	0.585	0.423	2.15765e-46	0	LMNA	lamin A/C
1.41874e-51	0.419038	0.509	0.327	3.71172e-47	0	ZFP36	ZFP36 ring finger protein
3.44932e-77	0.418781	0.587	0.357	9.02411e-73	0	KCNJ15	potassium inwardly rectifying channel subfamily J member 15
1.83178e-32	0.413294	0.156	0.065	4.7923e-28	0	AC007952.4
1.40612e-89	0.407076	0.709	0.437	3.67869e-85	0	TRIB1	tribbles pseudokinase 1
8.8006e-98	0.405115	0.982	0.849	2.30241e-93	0	CALR	calreticulin
1.31672e-54	0.400794	0.507	0.321	3.44481e-50	0	VMP1	vacuole membrane protein 1
3.09659e-32	0.395306	0.378	0.242	8.1013e-28	0	TNFRSF12A	TNF receptor superfamily member 12A
2.57604e-65	0.39517	0.361	0.171	6.73943e-61	0	SMOC2	SPARC related modular calcium binding 2
1.78937e-55	0.392728	0.527	0.336	4.68135e-51	0	MCL1	MCL1 apoptosis regulator, BCL2 family member
6.0563e-53	0.38956	0.283	0.133	1.58445e-48	0	OSGIN1	oxidative stress induced growth inhibitor 1
4.47085e-53	0.388593	0.429	0.259	1.16966e-48	0	G6PD	glucose-6-phosphate dehydrogenase
4.25586e-71	0.386936	0.648	0.428	1.11342e-66	0	ECI1	enoyl-CoA delta isomerase 1
2.78122e-75	0.385333	0.644	0.436	7.27624e-71	0	TMBIM1	transmembrane BAX inhibitor motif containing 1
2.67553e-49	0.381489	0.525	0.334	6.99971e-45	0	JUNB	JunB proto-oncogene, AP-1 transcription factor subunit
4.36008e-109	0.378213	0.958	0.755	1.14068e-104	0	PAX8	paired box 8
6.49658e-87	0.37215	0.847	0.585	1.69964e-82	0	SLC26A7	solute carrier family 26 member 7
1.77808e-54	0.369416	0.504	0.313	4.6518e-50	0	SORBS2	sorbin and SH3 domain containing 2
4.17776e-47	0.369337	0.455	0.276	1.09299e-42	0	TCTN3	tectonic family member 3
9.71934e-84	0.364339	0.614	0.36	2.54277e-79	0	AIF1L	allograft inflammatory factor 1 like
7.28113e-56	0.363126	0.464	0.271	1.90489e-51	0	GJA1	gap junction protein alpha 1
2.10635e-68	0.362998	0.595	0.38	5.51063e-64	0	GPRC5A	G protein-coupled receptor class C group 5 member A
6.5071e-66	0.360735	0.991	0.877	1.70239e-61	0	TPO	thyroid peroxidase
2.15633e-77	0.359987	0.766	0.524	5.64138e-73	0	SLC26A4	solute carrier family 26 member 4
2.74584e-70	0.35733	0.639	0.413	7.18368e-66	0	CDH1	cadherin 1
8.12783e-29	0.355954	0.291	0.174	2.1264e-24	0	WDR74	WD repeat domain 74
1.26129e-68	0.355577	0.851	0.669	3.2998e-64	0	KRT7	keratin 7
1.883e-62	0.352915	0.401	0.208	4.92629e-58	0	DDX6	DEAD-box helicase 6
1.49078e-41	0.351337	0.223	0.102	3.90017e-37	0	ERRFI1	ERBB receptor feedback inhibitor 1
3.14007e-62	0.347331	0.524	0.311	8.21505e-58	0	RHOB	ras homolog family member B
3.44581e-41	0.346486	0.59	0.446	9.01493e-37	0	RAP1GAP	RAP1 GTPase activating protein
8.37783e-46	0.343704	0.381	0.221	2.19181e-41	0	FGFRL1	fibroblast growth factor receptor like 1
2.43655e-57	0.342313	0.825	0.654	6.37451e-53	0	SQSTM1	sequestosome 1
8.61557e-51	0.341901	0.824	0.674	2.25401e-46	0	KRT8	keratin 8
1.94418e-35	0.340965	0.372	0.23	5.08638e-31	0	DNAJB1	DnaJ heat shock protein family (Hsp40) member B1
4.52828e-72	0.340203	0.51	0.29	1.18469e-67	0	CCND2	cyclin D2
5.26509e-58	0.338764	0.493	0.297	1.37745e-53	0	FOXE1	forkhead box E1
1.40552e-58	0.336587	0.397	0.211	3.67713e-54	0	GRIN2C	glutamate ionotropic receptor NMDA type subunit 2C
4.61634e-62	0.335763	0.543	0.334	1.20773e-57	0	CREB3L2	cAMP responsive element binding protein 3 like 2
9.52784e-87	0.334089	0.871	0.62	2.49267e-82	0	METTL7A	methyltransferase like 7A
4.03348e-67	0.333574	0.567	0.341	1.05524e-62	0	PDE8B	phosphodiesterase 8B
8.35003e-45	0.332697	0.391	0.229	2.18454e-40	0	FAM167A	family with sequence similarity 167 member A
8.1623e-71	0.33187	0.982	0.835	2.13542e-66	0	PEBP1	phosphatidylethanolamine binding protein 1
7.0131e-42	0.330133	0.556	0.406	1.83477e-37	0	POR	cytochrome p450 oxidoreductase
1.18601e-86	0.329677	0.89	0.636	3.10285e-82	0	ID4	inhibitor of DNA binding 4, HLH protein
8.95438e-60	0.328458	0.717	0.513	2.34265e-55	0	TSPAN1	tetraspanin 1
1.17306e-56	0.327752	0.528	0.339	3.06895e-52	0	IVD	isovaleryl-CoA dehydrogenase
6.9059e-45	0.327563	0.765	0.625	1.80672e-40	0	ADIRF	adipogenesis regulatory factor
6.75781e-57	0.326686	0.5	0.306	1.76798e-52	0	BMP7	bone morphogenetic protein 7
1.83493e-64	0.326583	0.351	0.165	4.80056e-60	0	SCUBE3	signal peptide, CUB domain and EGF like domain containing 3
9.07537e-37	0.326127	0.437	0.286	2.3743e-32	0	NFKBIA	NFKB inhibitor alpha
2.50497e-71	0.325531	0.881	0.686	6.5535e-67	0	APLP2	amyloid beta precursor like protein 2
2.46294e-52	0.324437	0.603	0.378	6.44355e-48	0	DIO1	iodothyronine deiodinase 1
7.24278e-62	0.322883	0.66	0.463	1.89486e-57	0	MAT2A	methionine adenosyltransferase 2A
5.58751e-69	0.321956	0.848	0.668	1.4618e-64	0	KRT18	keratin 18
1.87321e-20	0.320081	0.247	0.156	4.90068e-16	0	TMEM107	transmembrane protein 107
1.88709e-45	0.319295	0.377	0.219	4.93701e-41	0	RETSAT	retinol saturase
1.40803e-77	0.316673	0.577	0.314	3.68368e-73	0	BMP8A	bone morphogenetic protein 8a
2.81744e-39	0.316488	0.408	0.261	7.37098e-35	0	NIBAN2	niban apoptosis regulator 2
1.53096e-70	0.316421	0.89	0.689	4.0053e-66	0	MTCH1	mitochondrial carrier 1
1.11031e-50	0.31637	0.519	0.337	2.90479e-46	0	EPHX1	epoxide hydrolase 1
3.16589e-30	0.315964	0.199	0.1	8.28261e-26	0	CSRNP1	cysteine and serine rich nuclear protein 1
3.37045e-35	0.315958	0.281	0.151	8.81778e-31	0	HSPA1B	heat shock protein family A (Hsp70) member 1B
3.41978e-61	0.315684	0.478	0.278	8.94682e-57	0	DUOX2	dual oxidase 2
8.97429e-69	0.314737	0.739	0.521	2.34785e-64	0	EPCAM	epithelial cell adhesion molecule
3.95247e-68	0.309915	0.859	0.646	1.03404e-63	0	ATP1B1	ATPase Na+/K+ transporting subunit beta 1
5.87693e-45	0.308591	0.407	0.248	1.53752e-40	0	ECE1	endothelin converting enzyme 1
4.18517e-39	0.307807	0.923	0.767	1.09492e-34	0	GSTP1	glutathione S-transferase pi 1
7.71487e-61	0.306309	0.687	0.48	2.01836e-56	0	NDFIP1	Nedd4 family interacting protein 1
4.94079e-43	0.306166	0.272	0.137	1.29261e-38	0	AC141930.2
5.79487e-40	0.305236	0.375	0.222	1.51605e-35	0	CEBPB	CCAAT enhancer binding protein beta
4.63351e-60	0.305113	0.678	0.469	1.21222e-55	0	CPQ	carboxypeptidase Q
3.05545e-32	0.303984	0.28	0.166	7.99366e-28	0	STARD10	StAR related lipid transfer domain containing 10
1.85069e-35	0.301803	0.493	0.341	4.84177e-31	0	GADD45B	growth arrest and DNA damage inducible beta
1.46107e-45	0.301755	0.336	0.18	3.82244e-41	0	FAM189A2	family with sequence similarity 189 member A2
3.41735e-82	0.301673	0.82	0.573	8.94046e-78	0	PLPP3	phospholipid phosphatase 3
1.63658e-46	0.300149	0.385	0.215	4.28162e-42	0	SLC43A3	solute carrier family 43 member 3
2.17323e-35	0.299163	0.282	0.159	5.6856e-31	0	CA4	carbonic anhydrase 4
5.51863e-49	0.297693	0.453	0.277	1.44378e-44	0	DUOX1	dual oxidase 1
1.68185e-35	0.296005	0.981	0.91	4.40006e-31	0	GPX3	glutathione peroxidase 3
1.87387e-57	0.295678	0.393	0.207	4.90242e-53	0	PKHD1L1	PKHD1 like 1
5.08068e-23	0.293871	0.527	0.448	1.32921e-18	0	CLDN3	claudin 3
2.91941e-49	0.292266	0.639	0.454	7.63776e-45	0	RTN3	reticulon 3
9.52226e-70	0.290306	0.865	0.664	2.49121e-65	0	CANX	calnexin
5.32395e-63	0.289715	0.958	0.781	1.39285e-58	0	HSP90B1	heat shock protein 90 beta family member 1
1.69612e-61	0.287965	0.479	0.271	4.4374e-57	0	ZBTB4	zinc finger and BTB domain containing 4
1.53116e-68	0.286425	0.582	0.347	4.00583e-64	0	SNHG14	small nucleolar RNA host gene 14
1.57887e-49	0.284202	0.498	0.317	4.13064e-45	0	CLSTN1	calsyntenin 1
7.33538e-55	0.284108	0.815	0.683	1.91908e-50	0	TLE5	TLE family member 5, transcriptional modulator
8.12101e-57	0.283775	0.386	0.201	2.12462e-52	0	LTBP4	latent transforming growth factor beta binding protein 4
5.44909e-62	0.28366	0.597	0.377	1.42559e-57	0	KCNJ16	potassium inwardly rectifying channel subfamily J member 16
7.6814e-93	0.283319	0.797	0.487	2.00961e-88	0	IGFBP5	insulin like growth factor binding protein 5
1.47502e-27	0.282234	0.385	0.254	3.85894e-23	0	MALL	mal, T cell differentiation protein like
5.43583e-50	0.281523	0.637	0.45	1.42212e-45	0	ADGRG1	adhesion G protein-coupled receptor G1
3.42101e-52	0.280965	0.528	0.346	8.95005e-48	0	ITGA3	integrin subunit alpha 3
2.05713e-21	0.280795	0.149	0.076	5.38186e-17	0	RCAN1	regulator of calcineurin 1
5.28376e-35	0.278173	0.276	0.153	1.38234e-30	0	TEPP	testis, prostate and placenta expressed
8.72945e-52	0.277999	0.625	0.442	2.2838e-47	0	NPNT	nephronectin
3.99338e-56	0.276895	0.802	0.6	1.04475e-51	0	PDIA3	protein disulfide isomerase family A member 3
5.69118e-37	0.275745	0.437	0.286	1.48893e-32	0	BTG2	BTG anti-proliferation factor 2
3.96742e-55	0.275695	0.656	0.463	1.03796e-50	0	SNX5	sorting nexin 5
1.11885e-37	0.275154	0.312	0.179	2.92715e-33	0	LTBP3	latent transforming growth factor beta binding protein 3
1.82281e-28	0.275154	0.53	0.41	4.76884e-24	0	TKT	transketolase
1.66486e-62	0.275085	0.648	0.426	4.35562e-58	0	ISLR	immunoglobulin superfamily containing leucine rich repeat
8.43777e-50	0.273731	0.297	0.143	2.20749e-45	0	INAFM2	InaF motif containing 2
1.27773e-46	0.270734	0.377	0.214	3.34281e-42	0	DUOXA1	dual oxidase maturation factor 1
3.51496e-24	0.270262	0.181	0.096	9.19585e-20	0	SRF	serum response factor
1.54147e-43	0.270064	0.434	0.267	4.03279e-39	0	RBPMS	RNA binding protein, mRNA processing factor
1.30467e-20	0.269844	0.412	0.299	3.41328e-16	0	NQO1	NAD(P)H quinone dehydrogenase 1
9.83923e-57	0.269635	0.635	0.425	2.57414e-52	0	NTRK2	neurotrophic receptor tyrosine kinase 2
2.08378e-45	0.269585	0.368	0.21	5.45158e-41	0	PAFAH1B2	platelet activating factor acetylhydrolase 1b catalytic subunit 2
3.26039e-30	0.268945	0.264	0.153	8.52983e-26	0	TSKU	tsukushi, small leucine rich proteoglycan
4.83461e-58	0.268059	0.478	0.279	1.26483e-53	0	VGLL4	vestigial like family member 4
7.08605e-33	0.267656	0.428	0.285	1.85385e-28	0	CITED2	Cbp/p300 interacting transactivator with Glu/Asp rich carboxy-terminal domain 2
4.22682e-58	0.267588	0.711	0.513	1.10582e-53	0	DDX17	DEAD-box helicase 17
1.50042e-44	0.267427	0.429	0.261	3.92539e-40	0	MAGT1	magnesium transporter 1
3.58289e-36	0.266023	0.413	0.269	9.37355e-32	0	G6PC3	glucose-6-phosphatase catalytic subunit 3
1.79383e-68	0.265722	0.751	0.515	4.69302e-64	0	APP	amyloid beta precursor protein
1.28525e-74	0.265242	0.998	0.914	3.36246e-70	0	GNAS	GNAS complex locus
1.18648e-48	0.265227	0.546	0.368	3.10407e-44	0	ABHD12	abhydrolase domain containing 12, lysophospholipase
4.94156e-58	0.264839	0.87	0.651	1.29281e-53	0	ZFP36L2	ZFP36 ring finger protein like 2
2.47219e-22	0.264729	0.325	0.222	6.46776e-18	0	KLHDC8B	kelch domain containing 8B
9.65965e-46	0.264716	0.418	0.248	2.52716e-41	0	NDRG1	N-myc downstream regulated 1
8.45012e-45	0.264565	0.48	0.315	2.21072e-40	0	ARF3	ADP ribosylation factor 3
4.77826e-38	0.262536	0.657	0.482	1.25009e-33	0	ID1	inhibitor of DNA binding 1, HLH protein
1.92781e-33	0.26244	0.331	0.2	5.04353e-29	0	TEX261	testis expressed 261
8.81377e-39	0.261729	0.879	0.742	2.30586e-34	0	PRDX1	peroxiredoxin 1
4.19152e-40	0.261296	0.407	0.247	1.09659e-35	0	ZBED2	zinc finger BED-type containing 2
3.0884e-49	0.260987	0.628	0.456	8.07987e-45	0	ATF4	activating transcription factor 4
2.70456e-32	0.260631	0.736	0.571	7.07568e-28	0	ID3	inhibitor of DNA binding 3, HLH protein
1.85952e-38	0.260181	0.264	0.138	4.86487e-34	0	BMF	Bcl2 modifying factor
4.73195e-43	0.25638	0.441	0.277	1.23797e-38	0	CADM1	cell adhesion molecule 1
1.46155e-40	0.255471	0.443	0.284	3.82372e-36	0	LIPG	lipase G, endothelial type
5.14605e-57	0.255265	0.467	0.264	1.34631e-52	0	SLC25A23	solute carrier family 25 member 23
1.06592e-21	0.254798	0.403	0.3	2.78865e-17	0	SLC38A10	solute carrier family 38 member 10
3.53076e-36	0.253808	0.797	0.628	9.23718e-32	0	SPINT2	serine peptidase inhibitor, Kunitz type 2
1.62803e-44	0.251485	0.301	0.153	4.25926e-40	0	TOB2	transducer of ERBB2, 2
4.07498e-42	0.250895	0.528	0.364	1.0661e-37	0	ESAM	endothelial cell adhesion molecule
7.3884e-54	0.250668	0.819	0.625	1.93295e-49	0	SORD	sorbitol dehydrogenase
1.47451e-41	0.250514	0.407	0.245	3.85762e-37	0	SLC5A3	solute carrier family 5 member 3
1.24838e-30	0.250269	0.243	0.131	3.266e-26	0	KLF5	Kruppel like factor 5
7.41734e-27	-0.251111	0.983	0.884	1.94052e-22	0	RPS14	ribosomal protein S14
4.49781e-19	-0.252397	0.053	0.128	1.17672e-14	0	HLA-DOA	major histocompatibility complex, class II, DO alpha
1.66024e-18	-0.252988	0.074	0.154	4.34352e-14	0	LST1	leukocyte specific transcript 1
0.00119399	-0.253252	0.303	0.337	1	0	S100A10	S100 calcium binding protein A10
5.73515e-07	-0.253919	0.166	0.217	0.0150043	0	IFITM1	interferon induced transmembrane protein 1
5.183e-15	-0.254787	0.057	0.122	1.35598e-10	0	LCP1	lymphocyte cytosolic protein 1
1.32106e-23	-0.256735	0.974	0.871	3.45616e-19	0	RPL7A	ribosomal protein L7a
0.0010588	-0.264637	0.361	0.383	1	0	ATP6V1F	ATPase H+ transporting V1 subunit F
8.90588e-05	-0.264715	0.648	0.598	1	0	OAZ1	ornithine decarboxylase antizyme 1
3.02102e-19	-0.267118	0.964	0.841	7.90358e-15	0	RPL35A	ribosomal protein L35a
5.738e-07	-0.267646	0.845	0.721	0.0150117	0	ATP5F1E	ATP synthase F1 subunit epsilon
4.91556e-30	-0.268465	0.988	0.907	1.28601e-25	0	RPL17	ribosomal protein L17
9.78924e-22	-0.269537	0.047	0.128	2.56106e-17	0	HCP5	HLA complex P5
3.63992e-19	-0.269836	0.1	0.192	9.52276e-15	0	MUC1	mucin 1, cell surface associated
2.09648e-34	-0.271014	0.983	0.883	5.48482e-30	0	RPL19	ribosomal protein L19
2.1539e-17	-0.271947	0.092	0.174	5.63502e-13	0	PYCARD	PYD and CARD domain containing
1.65573e-25	-0.272174	0.046	0.134	4.33171e-21	0	CD53	CD53 molecule
1.31392e-05	-0.275085	0.305	0.339	0.343748	0	LSM7	LSM7 homolog, U6 small nuclear RNA and mRNA degradation associated
1.4566e-18	-0.275387	0.041	0.11	3.81076e-14	0	LTB	lymphotoxin beta
3.36673e-18	-0.275523	0.111	0.198	8.80803e-14	0	A1BG	alpha-1-B glycoprotein
9.26e-30	-0.276571	0.98	0.894	2.4226e-25	0	RPL32	ribosomal protein L32
7.11651e-28	-0.276577	0.05	0.148	1.86182e-23	0	TMEM176B	transmembrane protein 176B
1.32249e-37	-0.283754	0.994	0.938	3.4599e-33	0	RPL10	ribosomal protein L10
3.04707e-17	-0.288769	0.07	0.146	7.97175e-13	0	TRAC	T cell receptor alpha constant
2.7495e-26	-0.292307	0.043	0.134	7.19325e-22	0	CD3D	CD3 delta subunit of T-cell receptor complex
1.22605e-10	-0.29283	0.094	0.155	3.2076e-06	0	CCL4	C-C motif chemokine ligand 4
2.97785e-08	-0.29574	0.102	0.153	0.000779066	0	GPNMB	glycoprotein nmb
1.2631e-14	-0.296833	0.089	0.163	3.30453e-10	0	GBP2	guanylate binding protein 2
4.69681e-25	-0.297332	0.947	0.853	1.22878e-20	0	FAU	FAU ubiquitin like and ribosomal protein S30 fusion
1.90298e-21	-0.297431	0.951	0.821	4.97857e-17	0	RPS21	ribosomal protein S21
4.07326e-09	-0.299296	0.174	0.115	0.000106565	0	HBA1	hemoglobin subunit alpha 1
6.95332e-11	-0.29957	0.835	0.705	1.81913e-06	0	NPC2	NPC intracellular cholesterol transporter 2
1.15746e-26	-0.302455	0.959	0.843	3.02815e-22	0	RPS29	ribosomal protein S29
0.005322	-0.303921	0.72	0.612	1	0	NDUFA4	NDUFA4 mitochondrial complex associated
4.00632e-23	-0.304229	0.084	0.18	1.04813e-18	0	DERL3	derlin 3
0.000288411	-0.305465	0.361	0.379	1	0	C9orf16
0.00131317	-0.307119	0.632	0.57	1	0	ATP5MG	ATP synthase membrane subunit g
4.22594e-19	-0.30736	0.928	0.81	1.10559e-14	0	RPL26	ribosomal protein L26
2.12894e-11	-0.309223	0.133	0.201	5.56972e-07	0	LSP1	lymphocyte specific protein 1
6.53781e-07	-0.311937	0.285	0.336	0.0171042	0	H2AFZ
5.80071e-05	-0.313379	0.272	0.314	1	0	CTSH	cathepsin H
1.55281e-26	-0.314065	0.896	0.826	4.06247e-22	0	RPL35	ribosomal protein L35
0.000793845	-0.323448	0.396	0.416	1	0	ARPC1B	actin related protein 2/3 complex subunit 1B
0.00215077	-0.324727	0.804	0.711	1	0	MT2A	metallothionein 2A
6.73445e-31	-0.329748	0.941	0.818	1.76187e-26	0	RPS16	ribosomal protein S16
3.68864e-22	-0.334119	0.049	0.133	9.65022e-18	0	SLC34A2	solute carrier family 34 member 2
4.57426e-05	-0.341758	0.673	0.586	1	0	UQCRQ	ubiquinol-cytochrome c reductase complex III subunit VII
0.00048768	-0.343142	0.398	0.395	1	0	DDT	D-dopachrome tautomerase
4.41195e-17	-0.347576	0.045	0.111	1.15425e-12	0	CD79B	CD79b molecule
1.89449e-15	-0.349764	0.171	0.257	4.95636e-11	0	LAP3	leucine aminopeptidase 3
3.42686e-06	-0.350185	0.539	0.527	0.0896535	0	C12orf57	chromosome 12 open reading frame 57
3.19428e-25	-0.35273	0.923	0.822	8.35688e-21	0	RPL36	ribosomal protein L36
5.35797e-30	-0.353343	0.963	0.84	1.40175e-25	0	RPS2	ribosomal protein S2
1.64718e-43	-0.353796	0.978	0.887	4.30936e-39	0	RPLP1	ribosomal protein lateral stalk subunit P1
3.77606e-30	-0.360014	0.053	0.157	9.87893e-26	0	RAC2	Rac family small GTPase 2
7.70611e-24	-0.360795	0.088	0.187	2.01607e-19	0	AIF1	allograft inflammatory factor 1
3.58117e-21	-0.367248	0.345	0.217	9.36906e-17	0	HBA2	hemoglobin subunit alpha 2
7.46711e-09	-0.370032	0.216	0.279	0.000195354	0	CD14	CD14 molecule
2.0052e-46	-0.372624	0.977	0.875	5.246e-42	0	RPS8	ribosomal protein S8
8.48666e-22	-0.376501	0.109	0.211	2.22028e-17	0	CFB	complement factor B
1.76161e-41	-0.377237	0.965	0.864	4.60873e-37	0	RPS27A	ribosomal protein S27a
1.61125e-23	-0.381406	0.091	0.191	4.21536e-19	0	CD68	CD68 molecule
5.92588e-05	-0.381723	0.501	0.493	1	0	RPS27L	ribosomal protein S27 like
1.10881e-11	-0.383022	0.582	0.572	2.90086e-07	0	RNASEK	ribonuclease K
1.08059e-08	-0.383108	0.288	0.345	0.000282703	0	PSMB10	proteasome 20S subunit beta 10
2.12897e-21	-0.383931	0.173	0.277	5.56981e-17	0	HLA-F	major histocompatibility complex, class I, F
8.46353e-43	-0.384885	0.907	0.842	2.21423e-38	0	RPL18A	ribosomal protein L18a
1.92779e-15	-0.385783	0.166	0.252	5.04348e-11	0	SERPINA1	serpin family A member 1
1.2425e-16	-0.388313	0.044	0.109	3.25062e-12	0	SPP1	secreted phosphoprotein 1
7.79641e-14	-0.392111	0.183	0.267	2.0397e-09	0	SRGN	serglycin
2.14156e-34	-0.393568	0.078	0.2	5.60275e-30	0	HCST	hematopoietic cell signal transducer
6.15324e-11	-0.395662	0.189	0.256	1.60981e-06	0	FXYD5	FXYD domain containing ion transport regulator 5
5.86788e-23	-0.403015	0.109	0.21	1.53516e-18	0	ITGB2	integrin subunit beta 2
1.55982e-21	-0.403485	0.866	0.742	4.0808e-17	0	RPS7	ribosomal protein S7
1.41214e-07	-0.404157	0.669	0.59	0.00369445	0	UQCR11	ubiquinol-cytochrome c reductase, complex III subunit XI
1.59917e-30	-0.40502	0.032	0.125	4.18374e-26	0	CXCL10	C-X-C motif chemokine ligand 10
1.18528e-14	-0.407443	0.774	0.682	3.10093e-10	0	RPS10	ribosomal protein S10
0.00687444	-0.4117	0.996	0.946	1	0	MALAT1	metastasis associated lung adenocarcinoma transcript 1
9.26878e-43	-0.4135	0.962	0.848	2.4249e-38	0	RPL12	ribosomal protein L12
1.22096e-24	-0.414256	0.073	0.17	3.19427e-20	0	TRBC1	T cell receptor beta constant 1
2.29146e-35	-0.415923	0.053	0.169	5.99491e-31	0	NKG7	natural killer cell granule protein 7
0.00984648	-0.424518	0.278	0.305	1	0	C1S	complement C1s
4.84028e-27	-0.425821	0.147	0.27	1.26631e-22	0	CTSS	cathepsin S
8.9472e-05	-0.428312	0.31	0.338	1	0	APOE	apolipoprotein E
1.84134e-07	-0.429194	0.482	0.493	0.00481731	0	SH3BGRL3	SH3 domain binding glutamate rich protein like 3
5.94745e-34	-0.429863	0.07	0.188	1.55597e-29	0	LIMD2	LIM domain containing 2
7.35035e-12	-0.432037	0.286	0.356	1.923e-07	0	BST2	bone marrow stromal cell antigen 2
3.98978e-45	-0.437412	0.99	0.925	1.04381e-40	0	RPL41	ribosomal protein L41
5.11645e-16	-0.437923	0.756	0.709	1.33856e-11	0	RPL18	ribosomal protein L18
1.83039e-26	-0.439146	0.87	0.753	4.78867e-22	0	RPS13	ribosomal protein S13
1.04369e-25	-0.448265	0.839	0.749	2.73051e-21	0	RPS5	ribosomal protein S5
7.96353e-33	-0.454722	0.942	0.832	2.08342e-28	0	RPS19	ribosomal protein S19
2.06054e-06	-0.464607	0.748	0.623	0.0539079	0	NDUFB2	NADH:ubiquinone oxidoreductase subunit B2
7.79319e-23	-0.46831	0.242	0.349	2.03886e-18	0	SLC25A5	solute carrier family 25 member 5
6.29892e-18	-0.472781	0.275	0.372	1.64792e-13	0	PSMB8	proteasome 20S subunit beta 8
1.09661e-32	-0.476625	0.857	0.76	2.86896e-28	0	RPS26	ribosomal protein S26
2.46142e-17	-0.483837	0.26	0.354	6.43958e-13	0	STAT1	signal transducer and activator of transcription 1
1.10577e-30	-0.484657	0.147	0.276	2.89292e-26	0	TAP1	transporter 1, ATP binding cassette subfamily B member
5.64799e-22	-0.490126	0.264	0.37	1.47763e-17	0	HLA-DMA	major histocompatibility complex, class II, DM alpha
3.45134e-08	-0.492029	0.491	0.38	0.00090294	0	CCL21	C-C motif chemokine ligand 21
6.54582e-32	-0.49473	0.917	0.829	1.71252e-27	0	TMSB10	thymosin beta 10
5.79118e-18	-0.497878	0.755	0.683	1.51509e-13	0	SSR4	signal sequence receptor subunit 4
2.91741e-46	-0.502011	0.957	0.857	7.63253e-42	0	RPS28	ribosomal protein S28
1.48188e-52	-0.518044	0.945	0.833	3.87688e-48	0	RPS15A	ribosomal protein S15a
2.21704e-36	-0.522247	0.115	0.252	5.80021e-32	0	FCER1G	Fc epsilon receptor Ig
3.88642e-35	-0.522933	0.138	0.277	1.01676e-30	0	C1QC	complement C1q C chain
0.00105054	-0.52986	0.301	0.333	1	0	C1R	complement C1r
2.3039e-38	-0.535716	0.112	0.252	6.02745e-34	0	CORO1A	coronin 1A
2.67972e-16	-0.546293	0.748	0.692	7.01068e-12	0	HLA-E	major histocompatibility complex, class I, E
3.97007e-11	-0.548671	0.346	0.415	1.03865e-06	0	S100A4	S100 calcium binding protein A4
5.23659e-25	-0.558382	0.078	0.178	1.37e-20	0	PTGDS	prostaglandin D2 synthase
6.63044e-45	-0.562468	0.052	0.19	1.73465e-40	0	CD79A	CD79a molecule
1.19928e-15	-0.586083	0.594	0.564	3.13756e-11	0	NME2	NME/NM23 nucleoside diphosphate kinase 2
1.54299e-63	-0.62575	0.792	0.79	4.03677e-59	0	RPL28	ribosomal protein L28
1.36477e-46	-0.636213	0.09	0.246	3.57052e-42	0	TRBC2	T cell receptor beta constant 2
1.03304e-22	-0.640078	0.251	0.36	2.70265e-18	0	LAPTM5	lysosomal protein transmembrane 5
1.45307e-51	-0.650156	0.047	0.193	3.80152e-47	0	CXCL9	C-X-C motif chemokine ligand 9
2.97912e-38	-0.65344	0.136	0.282	7.79397e-34	0	CCL5	C-C motif chemokine ligand 5
5.69972e-75	-0.663267	0.966	0.867	1.49116e-70	0	RPS12	ribosomal protein S12
1.73006e-12	-0.700117	0.948	0.842	4.52618e-08	0	NUPR1	nuclear protein 1, transcriptional regulator
1.53514e-44	-0.701084	0.049	0.185	4.01624e-40	0	HLA-DRB5	major histocompatibility complex, class II, DR beta 5
3.76106e-26	-0.708709	0.835	0.738	9.83968e-22	0	TMSB4X	thymosin beta 4 X-linked
5.85552e-46	-0.724642	0.918	0.798	1.53192e-41	0	HLA-A	major histocompatibility complex, class I, A
2.58509e-27	-0.726133	0.287	0.39	6.7631e-23	0	IFI30	IFI30 lysosomal thiol reductase
5.62433e-33	-0.732654	0.194	0.322	1.47144e-28	0	IL32	interleukin 32
1.7892e-06	-0.7595	0.432	0.463	0.046809	0	C3	complement C3
3.30362e-34	-0.77287	0.254	0.378	8.64293e-30	0	PSMB9	proteasome 20S subunit beta 9
4.50955e-35	-0.776503	0.782	0.697	1.17979e-30	0	HLA-C	major histocompatibility complex, class I, C
1.24756e-37	-0.784017	0.127	0.267	3.26386e-33	0	LYZ	lysozyme
0.00242472	-0.799153	0.116	0.143	1	0	PLCG2	phospholipase C gamma 2
1.99117e-47	-0.844602	0.209	0.367	5.20931e-43	0	TYROBP	transmembrane immune signaling adaptor TYROBP
1.5641e-19	-0.853338	0.472	0.504	4.09199e-15	0	WARS
4.61039e-63	-0.900123	0.112	0.302	1.20617e-58	0	CD52	CD52 molecule
1.46542e-49	-0.907501	0.075	0.234	3.83384e-45	0	CCL19	C-C motif chemokine ligand 19
7.91381e-44	-0.924572	0.311	0.452	2.07041e-39	0	C1QA	complement C1q A chain
1.02835e-41	-0.937696	0.289	0.418	2.69038e-37	0	PLAAT4	phospholipase A and acyltransferase 4
3.0192e-44	-0.958026	0.292	0.432	7.89884e-40	0	C1QB	complement C1q B chain
4.32056e-48	-0.982233	0.266	0.413	1.13034e-43	0	HLA-DQB1	major histocompatibility complex, class II, DQ beta 1
5.17815e-30	-0.99116	0.21	0.329	1.35471e-25	0	DAPL1	death associated protein like 1
1.25385e-75	-1.01428	0.84	0.765	3.28033e-71	0	HLA-B	major histocompatibility complex, class I, B
2.21908e-78	-1.02119	0.074	0.283	5.80556e-74	0	MZB1	marginal zone B and B1 cell specific protein
1.81344e-23	-1.02305	0.417	0.269	4.74432e-19	0	HBB	hemoglobin subunit beta
2.65432e-64	-1.04255	0.175	0.365	6.94424e-60	0	HLA-DQA1	major histocompatibility complex, class II, DQ alpha 1
1.67723e-49	-1.13747	0.573	0.59	4.38796e-45	0	HLA-DRB1	major histocompatibility complex, class II, DR beta 1
1.64475e-64	-1.14664	0.181	0.375	4.30298e-60	0	APOC1	apolipoprotein C1
1.10971e-66	-1.18793	0.872	0.791	2.90323e-62	0	CD74	CD74 molecule
3.77507e-52	-1.23099	0.442	0.531	9.87635e-48	0	HLA-DPA1	major histocompatibility complex, class II, DP alpha 1
3.11364e-107	-1.28415	0.956	0.857	8.14591e-103	0	B2M	beta-2-microglobulin
5.70882e-60	-1.30111	0.437	0.538	1.49354e-55	0	HLA-DPB1	major histocompatibility complex, class II, DP beta 1
1.41344e-58	-1.30729	0.564	0.593	3.69785e-54	0	HLA-DRA	major histocompatibility complex, class II, DR alpha
2.66699e-54	-1.31616	0.185	0.368	6.97737e-50	0	JCHAIN	joining chain of multimeric IgA and IgM
1.44647e-53	-1.4276	0.105	0.278	3.78426e-49	0	IGHM	immunoglobulin heavy constant mu
2.25325e-36	-1.5041	0.293	0.423	5.89495e-32	0	IGHA1	immunoglobulin heavy constant alpha 1
7.97717e-75	-1.59174	0.151	0.362	2.08699e-70	0	IGHGP	immunoglobulin heavy constant gamma P (non-functional)
5.92367e-88	-2.02029	0.302	0.51	1.54975e-83	0	IGHG4	immunoglobulin heavy constant gamma 4 (G4m marker)
5.4391e-85	-2.09555	0.091	0.312	1.42298e-80	0	IGHG2	immunoglobulin heavy constant gamma 2 (G2m marker)
3.45688e-116	-2.14133	0.426	0.638	9.0439e-112	0	IGHG3	immunoglobulin heavy constant gamma 3 (G3m marker)
1.92504e-75	-2.15288	0.352	0.537	5.0363e-71	0	IGLC1	immunoglobulin lambda constant 1
8.47776e-89	-2.46463	0.347	0.549	2.21795e-84	0	IGLC3	immunoglobulin lambda constant 3 (Kern-Oz+ marker)
3.3809e-115	-2.6145	0.703	0.769	8.8451e-111	0	IGKC	immunoglobulin kappa constant
1.80107e-106	-2.68376	0.377	0.584	4.71196e-102	0	IGHG1	immunoglobulin heavy constant gamma 1 (G1m marker)
1.12544e-74	-2.71759	0.486	0.61	2.94438e-70	0	IGLC2	immunoglobulin lambda constant 2

## Sheet: T1
p_val	avg_log2FC	pct.1	pct.2	p_val_adj	cluster	gene	Gene_name
0	2.47048	0.984	0.681	0	1	IGKC	immunoglobulin kappa constant
0	2.34209	0.945	0.465	0	1	IGLC2	immunoglobulin lambda constant 2
0	2.32388	0.757	0.278	0	1	IGHA1	immunoglobulin heavy constant alpha 1
0	2.30888	0.697	0.12	0	1	IGHG2	immunoglobulin heavy constant gamma 2 (G2m marker)
0	2.15968	0.885	0.369	0	1	IGLC1	immunoglobulin lambda constant 1
0	2.14103	0.913	0.371	0	1	IGLC3	immunoglobulin lambda constant 3 (Kern-Oz+ marker)
0	2.10741	0.94	0.406	0	1	IGHG1	immunoglobulin heavy constant gamma 1 (G1m marker)
0	1.95989	0.658	0.104	0	1	IGHM	immunoglobulin heavy constant mu
0	1.94352	0.733	0.179	0	1	IGHGP	immunoglobulin heavy constant gamma P (non-functional)
0	1.79644	0.997	0.753	0	1	CD74	CD74 molecule
0	1.74455	0.728	0.197	0	1	JCHAIN	joining chain of multimeric IgA and IgM
0	1.73254	0.946	0.378	0	1	HLA-DPB1	major histocompatibility complex, class II, DP beta 1
0	1.72724	0.961	0.469	0	1	HLA-DRA	major histocompatibility complex, class II, DR alpha
0	1.72561	0.934	0.376	0	1	HLA-DPA1	major histocompatibility complex, class II, DP alpha 1
0	1.69314	0.768	0.19	0	1	APOC1	apolipoprotein C1
0	1.65385	0.869	0.331	0	1	IGHG4	immunoglobulin heavy constant gamma 4 (G4m marker)
0	1.64964	0.944	0.474	0	1	IGHG3	immunoglobulin heavy constant gamma 3 (G3m marker)
0	1.62468	0.771	0.177	0	1	HLA-DQA1	major histocompatibility complex, class II, DQ alpha 1
0	1.61546	0.966	0.467	0	1	HLA-DRB1	major histocompatibility complex, class II, DR beta 1
0	1.60049	0.839	0.233	0	1	HLA-DQB1	major histocompatibility complex, class II, DQ beta 1
0	1.52853	0.997	0.846	0	1	B2M	beta-2-microglobulin
0	1.50961	0.99	0.719	0	1	HLA-B	major histocompatibility complex, class I, B
0	1.43602	0.804	0.256	0	1	PLAAT4	phospholipase A and acyltransferase 4
0	1.37594	0.774	0.237	0	1	IFI30	IFI30 lysosomal thiol reductase
0	1.37426	0.575	0.076	0	1	CCL19	C-C motif chemokine ligand 19
0	1.36379	0.618	0.112	0	1	LYZ	lysozyme
0	1.35655	0.826	0.264	0	1	C1QB	complement C1q B chain
0	1.34237	0.994	0.777	0	1	HLA-A	major histocompatibility complex, class I, A
0	1.33529	0.875	0.378	0	1	WARS
0	1.30305	0.678	0.123	0	1	CD52	CD52 molecule
8.42835e-171	1.29019	0.236	0.029	2.20502e-166	1	IGLC7	immunoglobulin lambda constant 7
7.23041e-213	1.28294	0.586	0.21	1.89162e-208	1	DAPL1	death associated protein like 1
0	1.25776	0.979	0.637	0	1	HLA-C	major histocompatibility complex, class I, C
0	1.25253	0.653	0.101	0	1	MZB1	marginal zone B and B1 cell specific protein
0	1.2417	0.763	0.218	0	1	PSMB9	proteasome 20S subunit beta 9
0	1.22671	0.729	0.203	0	1	TYROBP	transmembrane immune signaling adaptor TYROBP
0	1.08322	0.481	0.056	0	1	CXCL9	C-X-C motif chemokine ligand 9
0	1.07453	0.83	0.289	0	1	C1QA	complement C1q A chain
0	1.0506	0.981	0.732	0	1	RPL28	ribosomal protein L28
0	1.0455	0.589	0.088	0	1	TRBC2	T cell receptor beta constant 2
0	1.04433	0.642	0.122	0	1	CCL5	C-C motif chemokine ligand 5
3.4925e-303	1.03556	0.437	0.063	9.13708e-299	1	HLA-DRB5	major histocompatibility complex, class II, DR beta 5
0	1.01832	0.674	0.171	0	1	IL32	interleukin 32
0	0.991565	0.746	0.205	0	1	LAPTM5	lysosomal protein transmembrane 5
0	0.980864	0.565	0.109	0	1	CORO1A	coronin 1A
1.00008e-227	0.978842	0.962	0.646	2.61642e-223	1	RPL18	ribosomal protein L18
0	0.977453	0.621	0.127	0	1	TAP1	transporter 1, ATP binding cassette subfamily B member
7.92073e-93	0.973454	0.983	0.833	2.07222e-88	1	NUPR1	nuclear protein 1, transcriptional regulator
2.74587e-224	0.95538	0.632	0.238	7.18374e-220	1	APOE	apolipoprotein E
0	0.935514	0.741	0.221	0	1	HLA-DMA	major histocompatibility complex, class II, DM alpha
0	0.927243	0.996	0.846	0	1	RPS28	ribosomal protein S28
0	0.91153	0.993	0.818	0	1	RPS19	ribosomal protein S19
2.7029e-275	0.899884	0.984	0.619	7.07132e-271	1	HLA-E	major histocompatibility complex, class I, E
8.09646e-243	0.893282	0.314	0.036	2.1182e-238	1	CXCL10	C-X-C motif chemokine ligand 10
8.29483e-230	0.863447	0.997	0.806	2.17009e-225	1	TMSB10	thymosin beta 10
0	0.855908	0.591	0.13	0	1	CTSS	cathepsin S
8.66998e-300	0.853136	0.537	0.119	2.26824e-295	1	FCER1G	Fc epsilon receptor Ig
2.35975e-131	0.85083	0.186	0.024	6.17359e-127	1	SFTPB	surfactant protein B
2.15382e-199	0.847792	0.934	0.628	5.63481e-195	1	SSR4	signal sequence receptor subunit 4
0	0.835959	0.585	0.136	0	1	C1QC	complement C1q C chain
6.13345e-139	0.8279	0.244	0.045	1.60463e-134	1	SPP1	secreted phosphoprotein 1
1.91414e-291	0.824858	0.554	0.13	5.00777e-287	1	SERPINA1	serpin family A member 1
0	0.824164	0.479	0.056	0	1	CD79A	CD79a molecule
1.08825e-242	0.823303	0.843	0.381	2.84709e-238	1	SH3BGRL3	SH3 domain binding glutamate rich protein like 3
0	0.815089	0.998	0.882	0	1	RPLP1	ribosomal protein lateral stalk subunit P1
1.81012e-246	0.803192	0.981	0.694	4.73565e-242	1	TMSB4X	thymosin beta 4 X-linked
5.10576e-300	0.800272	0.587	0.147	1.33577e-295	1	HLA-F	major histocompatibility complex, class I, F
1.52497e-186	0.793347	0.853	0.484	3.98964e-182	1	NME2	NME/NM23 nucleoside diphosphate kinase 2
0	0.785221	0.499	0.088	0	1	CFB	complement factor B
1.08789e-270	0.759524	0.682	0.222	2.84615e-266	1	STAT1	signal transducer and activator of transcription 1
4.73694e-130	0.758711	0.739	0.385	1.23928e-125	1	GPX4	glutathione peroxidase 4
1.96218e-193	0.754958	0.891	0.476	5.13345e-189	1	RNASEK	ribonuclease K
1.53792e-205	0.7503	0.995	0.86	4.02352e-201	1	RPS12	ribosomal protein S12
1.87928e-298	0.741986	0.488	0.091	4.91657e-294	1	ITGB2	integrin subunit beta 2
2.73623e-294	0.739752	0.725	0.231	7.15852e-290	1	PSMB8	proteasome 20S subunit beta 8
0	0.732333	0.465	0.078	1.82077e-303	1	HCST	hematopoietic cell signal transducer
3.13388e-212	0.729209	0.992	0.806	8.19885e-208	1	RPS15	ribosomal protein S15
3.22425e-152	0.715085	0.639	0.292	8.43529e-148	1	C9orf16
6.40068e-253	0.713684	0.992	0.81	1.67455e-248	1	RPS21	ribosomal protein S21
5.25311e-263	0.711644	0.686	0.231	1.37432e-258	1	BST2	bone marrow stromal cell antigen 2
1.13199e-269	0.705468	0.994	0.833	2.9615e-265	1	RPS2	ribosomal protein S2
1.93358e-131	0.702896	0.689	0.342	5.05864e-127	1	CYBA	cytochrome b-245 alpha chain
1.84148e-235	0.700515	0.333	0.044	4.81767e-231	1	SLC34A2	solute carrier family 34 member 2
1.19432e-243	0.688508	0.992	0.802	3.12458e-239	1	RPL36	ribosomal protein L36
4.8251e-288	0.688418	0.419	0.062	1.26234e-283	1	TRBC1	T cell receptor beta constant 1
5.49184e-306	0.68677	0.449	0.069	1.43678e-301	1	LIMD2	LIM domain containing 2
3.2918e-174	0.682755	0.961	0.667	8.61201e-170	1	NPC2	NPC intracellular cholesterol transporter 2
1.97128e-244	0.675102	0.664	0.227	5.15725e-240	1	PSMB10	proteasome 20S subunit beta 10
1.1568e-204	0.671157	0.977	0.707	3.02641e-200	1	RPS5	ribosomal protein S5
3.63018e-291	0.670429	0.409	0.056	9.49728e-287	1	NKG7	natural killer cell granule protein 7
3.05227e-214	0.663141	0.991	0.817	7.98534e-210	1	RPL18A	ribosomal protein L18a
9.66973e-108	0.655803	0.832	0.541	2.52979e-103	1	UQCR11	ubiquinol-cytochrome c reductase, complex III subunit XI
1.1901e-189	0.652512	0.994	0.819	3.11354e-185	1	RPS15A	ribosomal protein S15a
2.89019e-213	0.652494	0.396	0.077	7.56132e-209	1	PTGDS	prostaglandin D2 synthase
3.54568e-245	0.650355	0.436	0.087	9.2762e-241	1	MUC1	mucin 1, cell surface associated
1.61314e-152	0.643027	0.593	0.249	4.22031e-148	1	LSM7	LSM7 homolog, U6 small nuclear RNA and mRNA degradation associated
2.57942e-130	0.64203	0.824	0.468	6.74827e-126	1	SELENOM	selenoprotein M
2.22248e-284	0.626225	0.39	0.051	5.81444e-280	1	RAC2	Rac family small GTPase 2
7.22944e-51	0.617044	0.556	0.361	1.89137e-46	1	CCL21	C-C motif chemokine ligand 21
6.7615e-196	0.607883	0.992	0.84	1.76894e-191	1	FAU	FAU ubiquitin like and ribosomal protein S30 fusion
2.36639e-202	0.599884	0.508	0.151	6.19095e-198	1	LAP3	leucine aminopeptidase 3
4.27831e-202	0.595336	0.606	0.209	1.11929e-197	1	CTSH	cathepsin H
1.96328e-221	0.594719	0.399	0.081	5.13632e-217	1	DERL3	derlin 3
3.00151e-153	0.588827	0.833	0.435	7.85254e-149	1	C12orf57	chromosome 12 open reading frame 57
3.44206e-221	0.587281	0.538	0.155	9.00512e-217	1	SRGN	serglycin
2.18248e-232	0.584987	0.819	0.342	5.7098e-228	1	C3	complement C3
6.29805e-251	0.583197	0.4	0.066	1.6477e-246	1	GBP2	guanylate binding protein 2
7.682e-225	0.563775	0.45	0.102	2.00977e-220	1	LSP1	lymphocyte specific protein 1
3.89649e-155	0.562326	0.821	0.426	1.0194e-150	1	PSME1	proteasome activator subunit 1
9.76671e-212	0.560791	0.526	0.151	2.55517e-207	1	FXYD5	FXYD domain containing ion transport regulator 5
5.1116e-191	0.555742	0.433	0.111	1.3373e-186	1	IRF1	interferon regulatory factor 1
3.34996e-197	0.55443	0.998	0.87	8.76416e-193	1	RPS8	ribosomal protein S8
2.53421e-117	0.553043	0.648	0.318	6.62999e-113	1	DDT	D-dopachrome tautomerase
5.22111e-162	0.549094	0.991	0.841	1.36595e-157	1	RPL12	ribosomal protein L12
3.24478e-127	0.548541	0.997	0.924	8.489e-123	1	RPL41	ribosomal protein L41
3.19845e-167	0.546063	0.99	0.805	8.36777e-163	1	RPS16	ribosomal protein S16
7.6439e-103	0.545868	0.879	0.525	1.9998e-98	1	S100A11	S100 calcium binding protein A11
1.43369e-203	0.545545	0.423	0.1	3.75083e-199	1	A1BG	alpha-1-B glycoprotein
5.67454e-121	0.545524	0.969	0.727	1.48457e-116	1	RPS26	ribosomal protein S26
1.38584e-166	0.539358	0.738	0.337	3.62563e-162	1	PSME2	proteasome activator subunit 2
1.05245e-194	0.538982	0.998	0.881	2.75342e-190	1	RPS14	ribosomal protein S14
8.19273e-136	0.538529	0.517	0.204	2.14338e-131	1	MTLN	mitoregulin
5.9437e-181	0.538446	0.622	0.233	1.55499e-176	1	C1R	complement C1r
2.04456e-234	0.537911	0.33	0.045	5.34899e-230	1	CD53	CD53 molecule
6.59855e-250	0.537353	0.359	0.05	1.72631e-245	1	TMEM176B	transmembrane protein 176B
1.58266e-132	0.532641	0.574	0.241	4.14055e-128	1	SOD2	superoxide dismutase 2
1.01899e-169	0.530508	0.991	0.797	2.66588e-165	1	RPL35	ribosomal protein L35
5.66466e-19	0.530208	0.552	0.433	1.48199e-14	1	MT1H	metallothionein 1H
7.97967e-121	0.529177	0.941	0.632	2.08764e-116	1	RPS10	ribosomal protein S10
8.97942e-150	0.527797	0.589	0.24	2.3492e-145	1	SLC25A5	solute carrier family 25 member 5
6.90906e-243	0.527193	0.364	0.054	1.80755e-238	1	TRAC	T cell receptor alpha constant
2.7362e-189	0.524478	0.997	0.855	7.15845e-185	1	RPLP2	ribosomal protein lateral stalk subunit P2
2.63852e-222	0.520729	0.419	0.087	6.90289e-218	1	CD68	CD68 molecule
1.69714e-207	0.519132	0.23	0.017	4.44006e-203	1	MMP9	matrix metallopeptidase 9
1.14476e-105	0.517323	0.877	0.527	2.99492e-101	1	OAZ1	ornithine decarboxylase antizyme 1
2.66202e-212	0.514915	0.999	0.925	6.96437e-208	1	RPL13	ribosomal protein L13
1.97068e-120	0.512825	0.702	0.342	5.15569e-116	1	ALKBH7	alkB homolog 7
4.48835e-213	0.512694	0.339	0.056	1.17424e-208	1	NCF1	neutrophil cytosolic factor 1
4.4297e-217	0.512008	0.409	0.086	1.1589e-212	1	AIF1	allograft inflammatory factor 1
5.81046e-143	0.509257	0.991	0.835	1.52013e-138	1	RPS29	ribosomal protein S29
9.38844e-192	0.509081	0.459	0.126	2.4562e-187	1	IFITM1	interferon induced transmembrane protein 1
7.58692e-94	0.507854	0.85	0.532	1.98489e-89	1	UQCRQ	ubiquinol-cytochrome c reductase complex III subunit VII
9.0793e-207	0.507447	0.312	0.046	2.37533e-202	1	HLA-DOA	major histocompatibility complex, class II, DO alpha
8.84047e-236	0.507394	0.294	0.03	2.31285e-231	1	LTB	lymphotoxin beta
5.29897e-65	0.50549	0.836	0.598	1.38632e-60	1	NDUFB2	NADH:ubiquinone oxidoreductase subunit B2
1.45272e-197	0.502665	0.551	0.174	3.8006e-193	1	CD14	CD14 molecule
2.07014e-141	0.50149	0.653	0.292	5.41591e-137	1	ATP6V1F	ATPase H+ transporting V1 subunit F
1.93907e-130	0.500839	0.728	0.349	5.07299e-126	1	TIMP1	TIMP metallopeptidase inhibitor 1
1.02854e-214	0.498791	0.361	0.064	2.69088e-210	1	LST1	leukocyte specific transcript 1
2.30565e-150	0.497727	0.6	0.244	6.03203e-146	1	S100A10	S100 calcium binding protein A10
2.44342e-196	0.491736	0.381	0.083	6.39249e-192	1	PYCARD	PYD and CARD domain containing
6.62247e-93	0.4914	0.741	0.392	1.73257e-88	1	PHPT1	phosphohistidine phosphatase 1
3.07567e-156	0.484296	0.996	0.86	8.04657e-152	1	RPL8	ribosomal protein L8
5.18552e-119	0.479649	0.943	0.62	1.35664e-114	1	IFITM3	interferon induced transmembrane protein 3
1.96079e-190	0.477824	0.717	0.299	5.12983e-186	1	S100A4	S100 calcium binding protein A4
3.05707e-124	0.474821	0.946	0.619	7.9979e-120	1	EEF1D	eukaryotic translation elongation factor 1 delta
1.08518e-122	0.474417	0.956	0.716	2.83905e-118	1	RPS7	ribosomal protein S7
1.3977e-128	0.473732	0.994	0.803	3.65667e-124	1	RPS9	ribosomal protein S9
1.49935e-249	0.47006	0.293	0.025	3.92261e-245	1	PDZK1IP1	PDZK1 interacting protein 1
1.64521e-99	0.469459	0.84	0.477	4.30421e-95	1	GUK1	guanylate kinase 1
2.19494e-206	0.467551	0.305	0.043	5.74241e-202	1	LCP1	lymphocyte cytosolic protein 1
8.00091e-137	0.46574	0.57	0.233	2.0932e-132	1	MVP	major vault protein
4.61012e-99	0.462432	0.708	0.382	1.2061e-94	1	DBI	diazepam binding inhibitor, acyl-CoA binding protein
1.57476e-168	0.461823	0.465	0.144	4.1199e-164	1	MDK	midkine
2.20796e-236	0.461499	0.331	0.043	5.77647e-232	1	CD3D	CD3 delta subunit of T-cell receptor complex
5.71152e-144	0.460584	0.506	0.19	1.49425e-139	1	DNPH1	2'-deoxynucleoside 5'-phosphate N-hydrolase 1
1.01856e-40	0.458123	0.898	0.683	2.66475e-36	1	MT2A	metallothionein 2A
2.53719e-170	0.457897	0.385	0.097	6.6378e-166	1	ETHE1	ETHE1 persulfide dioxygenase
2.17174e-93	0.457787	0.911	0.552	5.6817e-89	1	ELOB	elongin B
3.10747e-90	0.457132	0.787	0.448	8.12977e-86	1	COPS9	COP9 signalosome subunit 9
6.40864e-99	0.456779	0.692	0.359	1.67663e-94	1	CIAO2B	cytosolic iron-sulfur assembly component 2B
6.60038e-172	0.455612	0.312	0.061	1.72679e-167	1	LIME1	Lck interacting transmembrane adaptor 1
1.59674e-161	0.455594	0.497	0.167	4.17739e-157	1	TNFRSF14	TNF receptor superfamily member 14
5.35296e-95	0.454544	0.796	0.451	1.40044e-90	1	NDUFB11	NADH:ubiquinone oxidoreductase subunit B11
3.37192e-156	0.45299	0.995	0.87	8.82162e-152	1	RPL29	ribosomal protein L29
1.54166e-79	0.441645	0.92	0.549	4.03328e-75	1	MIF	macrophage migration inhibitory factor
1.33797e-109	0.440791	0.964	0.726	3.5004e-105	1	RPS13	ribosomal protein S13
4.93016e-152	0.440506	0.999	0.936	1.28983e-147	1	RPS27	ribosomal protein S27
1.19544e-145	0.437159	0.999	0.938	3.12752e-141	1	RPL10	ribosomal protein L10
5.71877e-98	0.436571	0.465	0.201	1.49614e-93	1	ABCA3	ATP binding cassette subfamily A member 3
8.42351e-166	0.435982	0.38	0.097	2.20376e-161	1	PLEKHO1	pleckstrin homology domain containing O1
3.07338e-93	0.433569	0.738	0.397	8.04059e-89	1	CSTB	cystatin B
3.42012e-150	0.433051	0.626	0.258	8.94771e-146	1	ARHGDIB	Rho GDP dissociation inhibitor beta
1.75708e-104	0.432321	0.674	0.33	4.59689e-100	1	TSPO	translocator protein
4.93162e-145	0.428999	0.749	0.351	1.29021e-140	1	SERPING1	serpin family G member 1
5.52506e-142	0.427654	0.658	0.297	1.44547e-137	1	HLA-DMB	major histocompatibility complex, class II, DM beta
1.56488e-140	0.426017	0.282	0.061	4.09404e-136	1	FCGR3A	Fc gamma receptor IIIa
1.23567e-60	0.424346	0.803	0.547	3.23276e-56	1	COX8A	cytochrome c oxidase subunit 8A
8.30416e-191	0.423276	0.258	0.03	2.17253e-186	1	GZMA	granzyme A
1.99671e-87	0.419302	0.862	0.505	5.22378e-83	1	CTSD	cathepsin D
2.13156e-127	0.418055	0.88	0.516	5.57659e-123	1	EEF1B2	eukaryotic translation elongation factor 1 beta 2
1.03264e-154	0.416143	0.452	0.145	2.70159e-150	1	UBE2L6	ubiquitin conjugating enzyme E2 L6
2.13597e-143	0.415456	0.33	0.081	5.58812e-139	1	CCL4	C-C motif chemokine ligand 4
1.14992e-182	0.414966	0.226	0.022	3.00843e-178	1	IGHA2	immunoglobulin heavy constant alpha 2 (A2m marker)
1.92295e-171	0.414864	0.253	0.035	5.03083e-167	1	CD2	CD2 molecule
9.28758e-118	0.413235	0.991	0.867	2.42982e-113	1	RPL7A	ribosomal protein L7a
1.26358e-105	0.412465	0.998	0.901	3.30579e-101	1	RPS18	ribosomal protein S18
9.60528e-98	0.411699	0.582	0.279	2.51293e-93	1	NDUFS7	NADH:ubiquinone oxidoreductase core subunit S7
1.63877e-94	0.409087	0.688	0.353	4.28734e-90	1	ANAPC11	anaphase promoting complex subunit 11
8.63766e-160	0.408784	0.341	0.078	2.25978e-155	1	GPNMB	glycoprotein nmb
9.68072e-135	0.40556	0.667	0.302	2.53267e-130	1	HIGD2A	HIG1 hypoxia inducible domain family member 2A
2.89277e-128	0.405093	0.686	0.325	7.56807e-124	1	ARPC1B	actin related protein 2/3 complex subunit 1B
9.39896e-96	0.403988	0.695	0.353	2.45896e-91	1	RPS19BP1	ribosomal protein S19 binding protein 1
1.35164e-151	0.402054	0.287	0.057	3.53615e-147	1	LGALS9	galectin 9
5.75713e-120	0.401748	0.274	0.066	1.50618e-115	1	TGFBI	transforming growth factor beta induced
6.38266e-149	0.401138	0.598	0.242	1.66983e-144	1	IFI27L2	interferon alpha inducible protein 27 like 2
2.08972e-65	0.401025	0.998	0.896	5.46712e-61	1	CTSB	cathepsin B
7.82341e-151	0.399833	0.444	0.139	2.04676e-146	1	CTSC	cathepsin C
3.05964e-173	0.395057	0.279	0.045	8.00463e-169	1	PTPRC	protein tyrosine phosphatase receptor type C
1.14166e-103	0.395014	0.437	0.175	2.9868e-99	1	EMP3	epithelial membrane protein 3
1.4327e-77	0.394222	0.911	0.619	3.74824e-73	1	PFN1	profilin 1
2.22036e-119	0.394012	0.795	0.394	5.80891e-115	1	CRIP1	cysteine rich protein 1
4.08801e-172	0.393302	0.584	0.209	1.06951e-167	1	C1S	complement C1s
4.27801e-169	0.392855	0.297	0.055	1.11921e-164	1	IGFLR1	IGF like family receptor 1
5.63889e-119	0.390198	0.27	0.066	1.47525e-114	1	CHI3L2	chitinase 3 like 2
1.45119e-154	0.389798	0.382	0.104	3.79661e-150	1	CSF1R	colony stimulating factor 1 receptor
2.32528e-84	0.389354	0.738	0.411	6.0834e-80	1	TMEM141	transmembrane protein 141
7.97751e-109	0.388361	0.997	0.855	2.08708e-104	1	RPS23	ribosomal protein S23
4.08882e-175	0.387202	0.227	0.024	1.06972e-170	1	CST7	cystatin F
3.9294e-79	0.385974	0.627	0.316	1.02801e-74	1	RABAC1	Rab acceptor 1
5.83251e-110	0.385471	0.555	0.249	1.5259e-105	1	MRPS24	mitochondrial ribosomal protein S24
3.29047e-118	0.385309	0.599	0.272	8.60854e-114	1	SYNGR2	synaptogyrin 2
5.04511e-120	0.385073	0.996	0.848	1.3199e-115	1	RPLP0	ribosomal protein lateral stalk subunit P0
6.56056e-102	0.384804	0.69	0.363	1.71637e-97	1	PCP4	Purkinje cell protein 4
1.33383e-159	0.382669	0.338	0.076	3.48956e-155	1	ATP2A3	ATPase sarcoplasmic/endoplasmic reticulum Ca2+ transporting 3
1.0584e-78	0.382226	0.136	0.022	2.76897e-74	1	HLA-DQA2	major histocompatibility complex, class II, DQ alpha 2
1.61478e-192	0.38167	0.275	0.036	4.22457e-188	1	PCED1B-AS1	PCED1B antisense RNA 1
6.7008e-148	0.380619	0.431	0.132	1.75306e-143	1	COTL1	coactosin like F-actin binding protein 1
3.27265e-156	0.38028	0.438	0.133	8.5619e-152	1	GYPC	glycophorin C (Gerbich blood group)
2.79606e-100	0.380179	0.627	0.305	7.31505e-96	1	POLD4	DNA polymerase delta 4, accessory subunit
5.38038e-176	0.378872	0.212	0.019	1.40761e-171	1	IL2RG	interleukin 2 receptor subunit gamma
6.43477e-177	0.378356	0.25	0.032	1.68346e-172	1	CD37	CD37 molecule
1.21703e-75	0.377295	0.81	0.46	3.18399e-71	1	ROMO1	reactive oxygen species modulator 1
3.10481e-119	0.376626	0.598	0.273	8.12279e-115	1	LY6E	lymphocyte antigen 6 family member E
8.67504e-103	0.376542	0.555	0.249	2.26956e-98	1	ISG15	ISG15 ubiquitin like modifier
5.05819e-95	0.376313	0.674	0.332	1.32332e-90	1	MRPL41	mitochondrial ribosomal protein L41
3.32446e-109	0.375784	0.993	0.836	8.69744e-105	1	RPS3	ribosomal protein S3
7.05569e-114	0.374537	0.72	0.358	1.84591e-109	1	IFI27	interferon alpha inducible protein 27
7.02376e-105	0.37414	0.559	0.252	1.83756e-100	1	AP2S1	adaptor related protein complex 2 subunit sigma 1
7.67567e-147	0.373781	0.276	0.055	2.00811e-142	1	TAP2	transporter 2, ATP binding cassette subfamily B member
6.49643e-108	0.37196	0.983	0.768	1.6996e-103	1	RPL36A	ribosomal protein L36a
5.53534e-158	0.370246	0.408	0.113	1.44815e-153	1	GMFG	glia maturation factor gamma
1.04024e-85	0.368181	0.772	0.416	2.72148e-81	1	NAA38	N-alpha-acetyltransferase 38, NatC auxiliary subunit
6.746e-127	0.365449	0.516	0.203	1.76489e-122	1	VAMP5	vesicle associated membrane protein 5
2.95785e-142	0.36458	0.267	0.052	7.73832e-138	1	HCLS1	hematopoietic cell-specific Lyn substrate 1
4.2831e-102	0.36401	0.59	0.275	1.12054e-97	1	CHCHD5	coiled-coil-helix-coiled-coil-helix domain containing 5
1.33151e-166	0.363766	0.206	0.019	3.48349e-162	1	GDF15	growth differentiation factor 15
6.96818e-124	0.363096	0.333	0.097	1.82301e-119	1	GCHFR	GTP cyclohydrolase I feedback regulator
7.92656e-80	0.361803	0.923	0.633	2.07375e-75	1	SLC25A6	solute carrier family 25 member 6
3.2543e-77	0.361738	0.705	0.391	8.5139e-73	1	S100A1	S100 calcium binding protein A1
2.25289e-93	0.361113	0.673	0.347	5.89402e-89	1	TIMM13	translocase of inner mitochondrial membrane 13
4.03791e-116	0.359624	0.998	0.89	1.0564e-111	1	RPL32	ribosomal protein L32
9.44986e-86	0.359175	0.847	0.525	2.47227e-81	1	ATP5MC2	ATP synthase membrane subunit c locus 2
4.25217e-101	0.358354	0.993	0.857	1.11245e-96	1	RPS27A	ribosomal protein S27a
3.24135e-175	0.357912	0.283	0.045	8.48002e-171	1	GPSM3	G protein signaling modulator 3
2.95459e-142	0.35765	0.288	0.062	7.7298e-138	1	ARHGAP45	Rho GTPase activating protein 45
1.48245e-109	0.357596	0.502	0.21	3.87839e-105	1	MRPL34	mitochondrial ribosomal protein L34
3.02942e-93	0.357166	0.248	0.07	7.92557e-89	1	TRIB3	tribbles pseudokinase 3
2.98479e-121	0.354686	0.654	0.303	7.8088e-117	1	SNHG6	small nucleolar RNA host gene 6
2.7705e-91	0.354125	0.894	0.537	7.24819e-87	1	TAPBP	TAP binding protein
2.04132e-126	0.353211	0.244	0.05	5.34049e-122	1	TREM2	triggering receptor expressed on myeloid cells 2
5.13118e-95	0.35262	0.755	0.392	1.34242e-90	1	ATP6V0B	ATPase H+ transporting V0 subunit b
5.30215e-100	0.350865	0.625	0.3	1.38715e-95	1	TMEM256	transmembrane protein 256
1.96952e-182	0.350664	0.274	0.039	5.15266e-178	1	CD79B	CD79b molecule
8.6503e-70	0.350491	0.838	0.544	2.26309e-65	1	HINT1	histidine triad nucleotide binding protein 1
2.21861e-177	0.348925	0.217	0.02	5.80432e-173	1	GZMK	granzyme K
7.34351e-95	0.34838	0.98	0.756	1.92121e-90	1	RPSA	ribosomal protein SA
5.60434e-88	0.347679	0.715	0.379	1.46621e-83	1	ARL6IP4	ADP ribosylation factor like GTPase 6 interacting protein 4
1.01545e-93	0.346335	0.434	0.183	2.65661e-89	1	MRPL12	mitochondrial ribosomal protein L12
2.45435e-187	0.343095	0.302	0.048	6.42107e-183	1	HCP5	HLA complex P5
1.11698e-134	0.342809	0.343	0.092	2.92225e-130	1	APOL1	apolipoprotein L1
1.00445e-100	0.340858	0.631	0.298	2.62784e-96	1	NME3	NME/NM23 nucleoside diphosphate kinase 3
6.11276e-87	0.340795	0.639	0.312	1.59922e-82	1	SIVA1	SIVA1 apoptosis inducing factor
1.12794e-105	0.34022	0.535	0.232	2.95093e-101	1	ISG20	interferon stimulated exonuclease gene 20
4.68806e-84	0.33763	0.986	0.793	1.22649e-79	1	RPL26	ribosomal protein L26
3.89132e-91	0.337258	0.105	0.008	1.01805e-86	1	IGHV1-24	immunoglobulin heavy variable 1-24
3.5506e-113	0.336382	0.198	0.035	9.28909e-109	1	C1orf162	chromosome 1 open reading frame 162
5.36598e-80	0.335449	0.723	0.398	1.40385e-75	1	SEC61B	SEC61 translocon subunit beta
6.17928e-60	0.33538	0.832	0.543	1.61662e-55	1	OST4	oligosaccharyltransferase complex subunit 4, non-catalytic
2.2261e-105	0.333017	0.35	0.117	5.82391e-101	1	APOL6	apolipoprotein L6
7.03056e-105	0.333013	0.994	0.882	1.83933e-100	1	RPL19	ribosomal protein L19
5.03408e-97	0.331711	0.452	0.189	1.31702e-92	1	TXNDC5	thioredoxin domain containing 5
6.29551e-70	0.330666	0.793	0.458	1.64703e-65	1	FIS1	fission, mitochondrial 1
7.88866e-145	0.328275	0.202	0.025	2.06383e-140	1	C15orf48	chromosome 15 open reading frame 48
3.13103e-107	0.326859	0.452	0.178	8.1914e-103	1	MRPS12	mitochondrial ribosomal protein S12
3.13758e-157	0.325338	0.168	0.011	8.20854e-153	1	CXCL13	C-X-C motif chemokine ligand 13
4.12012e-132	0.324565	0.131	0.006	1.07791e-127	1	CHI3L1	chitinase 3 like 1
9.13245e-96	0.324254	0.998	0.907	2.38923e-91	1	RPL13A	ribosomal protein L13a
5.68879e-91	0.324202	0.981	0.78	1.4883e-86	1	RPL14	ribosomal protein L14
1.52423e-135	0.321394	0.267	0.055	3.98769e-131	1	MS4A6A	membrane spanning 4-domains A6A
5.19376e-107	0.319922	0.433	0.166	1.35879e-102	1	IRF9	interferon regulatory factor 9
3.93574e-127	0.31778	0.336	0.093	1.02967e-122	1	CD40	CD40 molecule
1.54007e-71	0.317113	0.681	0.361	4.02913e-67	1	MICOS13	mitochondrial contact site and cristae organizing system subunit 13
2.15303e-86	0.3167	0.739	0.414	5.63275e-82	1	VAMP8	vesicle associated membrane protein 8
3.68926e-81	0.316671	0.812	0.456	9.65185e-77	1	LAMTOR4	late endosomal/lysosomal adaptor, MAPK and MTOR activator 4
3.06192e-88	0.316142	0.128	0.017	8.0106e-84	1	LCN2	lipocalin 2
1.07125e-94	0.315802	0.652	0.321	2.8026e-90	1	POLR2I	RNA polymerase II subunit I
4.44831e-94	0.315526	0.706	0.366	1.16377e-89	1	SF3B5	splicing factor 3b subunit 5
8.91923e-59	0.314466	0.908	0.577	2.33345e-54	1	NDUFA13	NADH:ubiquinone oxidoreductase subunit A13
1.60506e-98	0.313506	0.377	0.137	4.19915e-94	1	FN1	fibronectin 1
8.10363e-114	0.313302	0.369	0.12	2.12007e-109	1	RHOG	ras homolog family member G
2.14536e-123	0.311563	0.323	0.092	5.61268e-119	1	RGS1	regulator of G protein signaling 1
1.36681e-106	0.311291	0.252	0.063	3.57585e-102	1	CCL2	C-C motif chemokine ligand 2
3.34569e-92	0.309951	0.747	0.405	8.75299e-88	1	TMEM219	transmembrane protein 219
4.8566e-50	0.30927	0.743	0.444	1.27058e-45	1	MZT2B	mitotic spindle organizing protein 2B
1.81547e-115	0.308813	0.422	0.15	4.74964e-111	1	MAN2B1	mannosidase alpha class 2B member 1
2.64471e-118	0.308529	0.148	0.014	6.91908e-114	1	ITGAX	integrin subunit alpha X
2.25093e-47	0.30767	0.848	0.581	5.88889e-43	1	COX5B	cytochrome c oxidase subunit 5B
8.27381e-157	0.307516	0.208	0.023	2.16459e-152	1	LCK	LCK proto-oncogene, Src family tyrosine kinase
1.7274e-126	0.30702	0.323	0.087	4.51922e-122	1	FKBP11	FKBP prolyl isomerase 11
1.84331e-152	0.30672	0.214	0.026	4.82247e-148	1	CD3E	CD3 epsilon subunit of T-cell receptor complex
3.35539e-86	0.306405	0.463	0.204	8.77838e-82	1	ARF5	ADP ribosylation factor 5
7.1074e-115	0.30604	0.422	0.149	1.85944e-110	1	GBP1	guanylate binding protein 1
1.30537e-77	0.303327	0.656	0.341	3.41512e-73	1	GNG5	G protein subunit gamma 5
2.20571e-111	0.302215	0.427	0.159	5.77058e-107	1	IFI35	interferon induced protein 35
2.41022e-78	0.302199	0.989	0.835	6.30562e-74	1	RPL35A	ribosomal protein L35a
7.33669e-121	0.301726	0.268	0.063	1.91942e-116	1	GLRX	glutaredoxin
2.30978e-106	0.301522	0.322	0.101	6.04286e-102	1	CD27	CD27 molecule
1.34235e-72	0.301004	0.988	0.843	3.51185e-68	1	RPL15	ribosomal protein L15
2.83517e-102	0.299934	0.557	0.251	7.41738e-98	1	H2AFZ
6.83192e-103	0.299422	0.297	0.087	1.78737e-98	1	ICAM1	intercellular adhesion molecule 1
9.33713e-107	0.299252	0.304	0.092	2.44278e-102	1	CSK	C-terminal Src kinase
1.34026e-103	0.298952	0.634	0.303	3.5064e-99	1	UXT	ubiquitously expressed prefoldin like chaperone
1.38126e-81	0.298399	0.623	0.318	3.61366e-77	1	MRPL57	mitochondrial ribosomal protein L57
1.71612e-101	0.297313	0.578	0.268	4.48971e-97	1	ARPC2	actin related protein 2/3 complex subunit 2
3.94385e-96	0.296901	0.29	0.09	1.03179e-91	1	JPT1	Jupiter microtubule associated homolog 1
7.77655e-75	0.296395	0.57	0.281	2.0345e-70	1	SCAND1	SCAN domain containing 1
9.33061e-100	0.295706	0.803	0.441	2.44107e-95	1	TUBA1B	tubulin alpha 1b
1.09201e-91	0.295014	0.583	0.279	2.85691e-87	1	PAXX	PAXX non-homologous end joining factor
4.48908e-116	0.293646	0.162	0.02	1.17443e-111	1	IDO1	indoleamine 2,3-dioxygenase 1
2.09404e-98	0.293157	0.363	0.129	5.47843e-94	1	ODF3B	outer dense fiber of sperm tails 3B
5.07648e-102	0.292251	0.318	0.101	1.32811e-97	1	SCO2	synthesis of cytochrome C oxidase 2
4.91987e-82	0.291778	0.358	0.142	1.28714e-77	1	PARP14	poly(ADP-ribose) polymerase family member 14
1.4178e-58	0.291702	0.765	0.438	3.70924e-54	1	NDUFA11	NADH:ubiquinone oxidoreductase subunit A11
1.51047e-159	0.291643	0.163	0.008	3.9517e-155	1	KLHDC7B	kelch domain containing 7B
4.21495e-82	0.289973	0.477	0.22	1.10272e-77	1	TMEM134	transmembrane protein 134
5.72241e-113	0.289922	0.318	0.092	1.4971e-108	1	CXCR4	C-X-C motif chemokine receptor 4
6.12155e-125	0.289802	0.192	0.027	1.60152e-120	1	GNLY	granulysin
1.37728e-117	0.28881	0.177	0.025	3.60325e-113	1	LILRB4	leukocyte immunoglobulin like receptor B4
5.88163e-93	0.288227	0.599	0.284	1.53875e-88	1	TIMM8B	translocase of inner mitochondrial membrane 8 homolog B
3.9631e-147	0.287983	0.211	0.027	1.03683e-142	1	CD48	CD48 molecule
1.39671e-92	0.287926	0.588	0.277	3.65407e-88	1	DGCR6L	DiGeorge syndrome critical region gene 6 like
3.81908e-126	0.285948	0.197	0.029	9.99147e-122	1	ACP5	acid phosphatase 5, tartrate resistant
8.4147e-75	0.285918	0.733	0.42	2.20145e-70	1	LAMTOR1	late endosomal/lysosomal adaptor, MAPK and MTOR activator 1
6.92296e-129	0.285731	0.212	0.034	1.81119e-124	1	FERMT3	FERM domain containing kindlin 3
4.95707e-99	0.285603	0.653	0.314	1.29687e-94	1	AK1	adenylate kinase 1
6.59665e-78	0.284946	0.209	0.057	1.72582e-73	1	CCL3	C-C motif chemokine ligand 3
2.43589e-104	0.283602	0.233	0.055	6.37277e-100	1	FUOM	fucose mutarotase
4.52563e-43	0.282731	0.803	0.541	1.18399e-38	1	PPDPF	pancreatic progenitor cell differentiation and proliferation factor
2.17308e-129	0.282576	0.225	0.039	5.6852e-125	1	CCDC28B	coiled-coil domain containing 28B
1.55802e-54	0.282458	0.939	0.692	4.07608e-50	1	COX4I1	cytochrome c oxidase subunit 4I1
2.33723e-107	0.282047	0.184	0.031	6.11466e-103	1	LAIR1	leukocyte associated immunoglobulin like receptor 1
1.62649e-62	0.281202	0.716	0.413	4.25521e-58	1	SELENOH	selenoprotein H
3.80959e-124	0.280895	0.222	0.039	9.96664e-120	1	CIITA	class II major histocompatibility complex transactivator
2.30952e-93	0.278693	0.454	0.193	6.04217e-89	1	RNASEH2C	ribonuclease H2 subunit C
4.68406e-76	0.278646	0.564	0.275	1.22544e-71	1	BAD	BCL2 associated agonist of cell death
7.49599e-57	0.277351	0.18	0.056	1.9611e-52	1	SLPI	secretory leukocyte peptidase inhibitor
2.15405e-71	0.277026	0.741	0.425	5.63542e-67	1	ATOX1	antioxidant 1 copper chaperone
3.63574e-154	0.275736	0.197	0.02	9.51183e-150	1	SLAMF7	SLAM family member 7
2.60651e-111	0.272501	0.301	0.084	6.81914e-107	1	ICAM3	intercellular adhesion molecule 3
1.03409e-140	0.271899	0.229	0.036	2.7054e-136	1	TMEM176A	transmembrane protein 176A
7.52294e-129	0.271549	0.178	0.021	1.96815e-124	1	PLEK	pleckstrin
3.33035e-111	0.270749	0.226	0.047	8.71287e-107	1	NLRC5	NLR family CARD domain containing 5
1.52324e-79	0.270618	0.998	0.908	3.9851e-75	1	RPL37	ribosomal protein L37
1.97701e-105	0.26952	0.263	0.069	5.17225e-101	1	TYMP	thymidine phosphorylase
2.047e-58	0.268776	0.617	0.336	5.35536e-54	1	MZT2A	mitotic spindle organizing protein 2A
8.34404e-86	0.268038	0.464	0.206	2.18297e-81	1	DNAJC4	DnaJ heat shock protein family (Hsp40) member C4
6.60681e-107	0.267687	0.253	0.063	1.72847e-102	1	CXCL16	C-X-C motif chemokine ligand 16
2.96678e-130	0.267151	0.232	0.041	7.7617e-126	1	BTN3A2	butyrophilin subfamily 3 member A2
7.11458e-44	0.266884	0.979	0.761	1.86132e-39	1	PSAP	prosaposin
3.43273e-82	0.266708	0.383	0.156	8.98072e-78	1	EMC6	ER membrane protein complex subunit 6
1.86367e-69	0.266581	0.766	0.427	4.87575e-65	1	APRT	adenine phosphoribosyltransferase
1.87985e-135	0.265854	0.169	0.016	4.91806e-131	1	IGLV3-1	immunoglobulin lambda variable 3-1
2.39581e-52	0.265534	0.34	0.165	6.26791e-48	1	MRPL23	mitochondrial ribosomal protein L23
2.01161e-90	0.265421	0.779	0.423	5.26279e-86	1	LGALS1	galectin 1
1.06432e-82	0.265129	0.642	0.323	2.78449e-78	1	MRPL54	mitochondrial ribosomal protein L54
1.64882e-94	0.264657	0.393	0.152	4.31364e-90	1	CYBC1	cytochrome b-245 chaperone 1
4.91433e-96	0.264539	0.117	0.011	1.28569e-91	1	CXCL11	C-X-C motif chemokine ligand 11
3.95859e-88	0.264448	0.464	0.204	1.03565e-83	1	MRPL14	mitochondrial ribosomal protein L14
4.35239e-88	0.264066	0.523	0.24	1.13867e-83	1	SSNA1	SS nuclear autoantigen 1
1.92768e-93	0.263738	0.231	0.058	5.04319e-89	1	GBP4	guanylate binding protein 4
1.34549e-75	0.26345	0.756	0.396	3.52007e-71	1	COPE	COPI coat complex subunit epsilon
9.32776e-116	0.263285	0.175	0.024	2.44033e-111	1	SELPLG	selectin P ligand
1.80646e-50	0.262574	0.793	0.509	4.72605e-46	1	CHCHD2	coiled-coil-helix-coiled-coil-helix domain containing 2
2.25626e-97	0.261955	0.21	0.046	5.90282e-93	1	S100A9	S100 calcium binding protein A9
6.45134e-75	0.26158	0.69	0.358	1.6878e-70	1	MYDGF	myeloid derived growth factor
4.63422e-74	0.261573	0.728	0.423	1.2124e-69	1	RPS27L	ribosomal protein S27 like
5.48046e-68	0.261241	0.768	0.444	1.4338e-63	1	TMEM258	transmembrane protein 258
4.05878e-117	0.260025	0.165	0.02	1.06186e-112	1	LINC01871	long intergenic non-protein coding RNA 1871
3.39367e-61	0.259412	0.948	0.703	8.87853e-57	1	RPL23A	ribosomal protein L23a
6.1603e-44	0.259363	0.888	0.6	1.61166e-39	1	COX6A1	cytochrome c oxidase subunit 6A1
4.96426e-82	0.258824	0.166	0.035	1.29875e-77	1	EPSTI1	epithelial stromal interaction 1
5.94628e-137	0.257403	0.161	0.013	1.55567e-132	1	FAM30A	family with sequence similarity 30 member A
1.24082e-92	0.257174	0.38	0.145	3.24622e-88	1	EVL	Enah/Vasp-like
4.64572e-130	0.257128	0.169	0.018	1.21541e-125	1	SASH3	SAM and SH3 domain containing 3
1.18668e-39	0.257063	0.932	0.696	3.10459e-35	1	ATP5F1E	ATP synthase F1 subunit epsilon
1.61128e-40	0.257017	0.973	0.805	4.21543e-36	1	ACTG1	actin gamma 1
4.3033e-64	0.256195	0.679	0.38	1.12583e-59	1	COX14	cytochrome c oxidase assembly factor COX14
4.92099e-112	0.256184	0.143	0.014	1.28743e-107	1	GZMH	granzyme H
5.24872e-112	0.256149	0.266	0.066	1.37317e-107	1	TMC6	transmembrane channel like 6
1.85133e-61	0.255332	0.969	0.747	4.84344e-57	1	PFDN5	prefoldin subunit 5
2.1101e-106	0.254675	0.117	0.008	5.52044e-102	1	FDCSP	follicular dendritic cell secreted protein
8.59886e-12	0.254319	0.941	0.792	2.24963e-07	1	CLU	clusterin
1.24258e-111	0.254184	0.627	0.288	3.25085e-107	1	EIF3G	eukaryotic translation initiation factor 3 subunit G
1.63894e-58	0.253932	0.672	0.388	4.28779e-54	1	ATP5MC3	ATP synthase membrane subunit c locus 3
6.42994e-71	0.253199	0.601	0.316	1.6822e-66	1	NOP10	NOP10 ribonucleoprotein
7.93773e-137	0.253138	0.195	0.024	2.07667e-132	1	PIM2	Pim-2 proto-oncogene, serine/threonine kinase
2.80651e-120	0.253124	0.261	0.059	7.34238e-116	1	TRIM22	tripartite motif containing 22
1.46746e-123	0.252937	0.188	0.027	3.83917e-119	1	IL10RA	interleukin 10 receptor subunit alpha
1.68297e-95	0.252785	0.317	0.105	4.403e-91	1	RGS10	regulator of G protein signaling 10
2.2834e-84	0.252551	0.49	0.226	5.97384e-80	1	LGALS3	galectin 3
7.49544e-112	0.252511	0.267	0.067	1.96096e-107	1	MAD2L2	mitotic arrest deficient 2 like 2
6.47403e-82	0.251968	0.352	0.137	1.69373e-77	1	PAM16	presequence translocase associated motor 16
6.35014e-106	0.251022	0.379	0.133	1.66132e-101	1	TRIM69	tripartite motif containing 69
5.62681e-106	0.250872	0.243	0.058	1.47209e-101	1	PPP1R18	protein phosphatase 1 regulatory subunit 18
1.1621e-97	0.250824	0.7	0.356	3.04028e-93	1	DPP7	dipeptidyl peptidase 7
1.51422e-74	0.250478	0.669	0.365	3.9615e-70	1	NDUFS6	NADH:ubiquinone oxidoreductase subunit S6
0.000464626	-0.250058	0.149	0.112	1	1	CREBRF	CREB3 regulatory factor
3.4453e-08	-0.250316	0.411	0.293	0.000901359	1	AP1M2	adaptor related protein complex 1 subunit mu 2
6.26413e-09	-0.251037	0.661	0.451	0.000163882	1	PLVAP	plasmalemma vesicle associated protein
3.13134e-15	-0.251057	0.056	0.121	8.1922e-11	1	AKR1C2	aldo-keto reductase family 1 member C2
0.00202221	-0.251997	0.843	0.599	1	1	ASAH1	N-acylsphingosine amidohydrolase 1
5.13845e-06	-0.252029	0.361	0.271	0.134432	1	SELENON	selenoprotein N
2.39612e-08	-0.252078	0.255	0.18	0.000626872	1	SESN3	sestrin 3
0.000267138	-0.252164	0.251	0.193	1	1	SLC38A1	solute carrier family 38 member 1
3.98499e-07	-0.252378	0.365	0.269	0.0104255	1	LINC01578
9.98934e-06	-0.25316	0.336	0.25	0.261341	1	NUCB2	nucleobindin 2
0.00267524	-0.254042	0.209	0.165	1	1	GLRX5	glutaredoxin 5
3.94912e-06	-0.254353	0.54	0.394	0.103317	1	RPN1	ribophorin I
0.000389376	-0.254403	0.27	0.207	1	1	C11orf74
0.00024405	-0.25467	0.161	0.12	1	1	ANKRD17	ankyrin repeat domain 17
3.39279e-06	-0.254818	0.275	0.202	0.0887621	1	SMARCA5	SWI/SNF related, matrix associated, actin dependent regulator of chromatin, subfamily a, member 5
0.000522802	-0.255394	0.17	0.129	1	1	ARID4B	AT-rich interaction domain 4B
7.5156e-05	-0.255472	0.217	0.161	1	1	TOR1AIP2	torsin 1A interacting protein 2
3.95523e-12	-0.255607	0.533	0.361	1.03477e-07	1	GCSH	glycine cleavage system protein H
5.08607e-10	-0.25573	0.228	0.151	1.33062e-05	1	CCL14	C-C motif chemokine ligand 14
0.00990431	-0.255812	0.196	0.158	1	1	CCDC47	coiled-coil domain containing 47
0.00829796	-0.255814	0.228	0.184	1	1	TMEM263	transmembrane protein 263
6.25293e-07	-0.255867	0.264	0.191	0.0163589	1	UPF3A	UPF3A regulator of nonsense mediated mRNA decay
2.7219e-06	-0.256375	0.287	0.211	0.0712104	1	GSPT1	G1 to S phase transition 1
5.63867e-07	-0.256987	0.371	0.275	0.0147519	1	UBTF	upstream binding transcription factor
4.58574e-08	-0.257309	0.343	0.244	0.00119972	1	MARCH6
4.20951e-05	-0.257543	0.253	0.19	1	1	JADE1	jade family PHD finger 1
2.06695e-07	-0.25785	0.245	0.172	0.00540756	1	SLU7	SLU7 homolog, splicing factor
1.24031e-11	-0.258081	0.993	0.907	3.2449e-07	1	GPX3	glutathione peroxidase 3
1.03273e-06	-0.258115	0.312	0.23	0.0270184	1	RDH11	retinol dehydrogenase 11
5.10073e-11	-0.258414	0.59	0.401	1.33445e-06	1	ANXA5	annexin A5
1.05254e-06	-0.258494	0.328	0.239	0.0275365	1	CEBPB	CCAAT enhancer binding protein beta
2.52916e-11	-0.258634	0.307	0.208	6.61678e-07	1	TM7SF2	transmembrane 7 superfamily member 2
0.00256395	-0.258935	0.241	0.193	1	1	FAXDC2	fatty acid hydroxylase domain containing 2
5.27399e-07	-0.259082	0.4	0.296	0.0137978	1	CITED2	Cbp/p300 interacting transactivator with Glu/Asp rich carboxy-terminal domain 2
1.56901e-06	-0.259489	0.239	0.173	0.0410485	1	CCNL1	cyclin L1
1.7921e-10	-0.259692	0.669	0.445	4.68849e-06	1	ATF4	activating transcription factor 4
0.000407209	-0.260066	0.28	0.215	1	1	SLC12A8	solute carrier family 12 member 8
2.04658e-18	-0.260115	0.531	0.341	5.35425e-14	1	RBM39	RNA binding motif protein 39
0.00742012	-0.260266	0.222	0.179	1	1	HSPA4	heat shock protein family A (Hsp70) member 4
7.82322e-19	-0.260298	0.562	0.36	2.04671e-14	1	PSMC5	proteasome 26S subunit, ATPase 5
1.542e-05	-0.260409	0.299	0.222	0.403419	1	POMGNT1	protein O-linked mannose N-acetylglucosaminyltransferase 1 (beta 1,2-)
0.000808126	-0.260587	0.274	0.216	1	1	RERE	arginine-glutamic acid dipeptide repeats
1.18248e-09	-0.260705	0.278	0.189	3.0936e-05	1	IPO5	importin 5
2.0931e-11	-0.260834	0.587	0.4	5.47596e-07	1	SSU72	SSU72 homolog, RNA polymerase II CTD phosphatase
9.47953e-07	-0.26085	0.243	0.174	0.0248003	1	BNIP3L	BCL2 interacting protein 3 like
3.25881e-26	-0.26087	0.578	0.36	8.5257e-22	1	NAP1L1	nucleosome assembly protein 1 like 1
2.05542e-09	-0.261837	0.44	0.313	5.37738e-05	1	WDR6	WD repeat domain 6
4.37002e-07	-0.262059	0.238	0.17	0.0114328	1	CLIP1	CAP-Gly domain containing linker protein 1
2.67867e-11	-0.262328	0.731	0.506	7.00794e-07	1	EIF4B	eukaryotic translation initiation factor 4B
1.3497e-13	-0.262714	0.401	0.267	3.53108e-09	1	EIF5	eukaryotic translation initiation factor 5
0.000444529	-0.26286	0.194	0.149	1	1	LARP7	La ribonucleoprotein 7, transcriptional regulator
4.74061e-10	-0.262863	0.382	0.268	1.24024e-05	1	MFGE8	milk fat globule EGF and factor V/VIII domain containing
3.46973e-06	-0.263176	0.326	0.243	0.090775	1	OBSL1	obscurin like cytoskeletal adaptor 1
7.5325e-07	-0.263194	0.217	0.154	0.0197065	1	PNN	pinin, desmosome associated protein
9.89104e-06	-0.263519	0.35	0.261	0.258769	1	AHCYL1	adenosylhomocysteinase like 1
9.81644e-07	-0.263718	0.756	0.519	0.0256818	1	TMEM59	transmembrane protein 59
5.26277e-13	-0.264393	0.45	0.304	1.37685e-08	1	FBXO7	F-box protein 7
8.65945e-09	-0.265718	0.402	0.283	0.000226549	1	TMCO1	transmembrane and coiled-coil domains 1
1.49395e-09	-0.265925	0.62	0.429	3.90847e-05	1	KDELR2	KDEL endoplasmic reticulum protein retention receptor 2
0.00687143	-0.266148	0.293	0.235	1	1	KRT10	keratin 10
3.97262e-07	-0.26616	0.323	0.237	0.0103932	1	CASC4
6.83673e-06	-0.266525	0.231	0.168	0.178862	1	SLC11A2	solute carrier family 11 member 2
0.00296441	-0.266965	0.17	0.132	1	1	WWTR1	WW domain containing transcription regulator 1
1.19455e-12	-0.267523	0.485	0.33	3.12518e-08	1	VMP1	vacuole membrane protein 1
1.66452e-09	-0.267589	0.45	0.311	4.35472e-05	1	MORF4L2	mortality factor 4 like 2
4.6794e-05	-0.26787	0.262	0.2	1	1	CEBPD	CCAAT enhancer binding protein delta
0.00150177	-0.268128	0.368	0.288	1	1	DNAJB2	DnaJ heat shock protein family (Hsp40) member B2
2.58989e-07	-0.268177	0.413	0.302	0.00677568	1	TM9SF3	transmembrane 9 superfamily member 3
0.00349177	-0.268287	0.972	0.824	1	1	RPL23	ribosomal protein L23
7.86248e-07	-0.268376	0.282	0.204	0.0205698	1	PCM1	pericentriolar material 1
0.0022328	-0.26867	0.25	0.2	1	1	PPP1R13B	protein phosphatase 1 regulatory subunit 13B
1.36607e-09	-0.268782	0.316	0.219	3.57391e-05	1	CPNE3	copine 3
0.00586556	-0.26893	0.341	0.27	1	1	ECE1	endothelin converting enzyme 1
1.21755e-09	-0.269092	0.36	0.253	3.18536e-05	1	PPP1R7	protein phosphatase 1 regulatory subunit 7
6.60565e-16	-0.269343	0.441	0.287	1.72817e-11	1	NFKBIA	NFKB inhibitor alpha
4.13406e-10	-0.269595	0.345	0.239	1.08155e-05	1	HNRNPH3	heterogeneous nuclear ribonucleoprotein H3
2.8615e-16	-0.269633	0.641	0.414	7.48626e-12	1	ENSA	endosulfine alpha
5.54587e-08	-0.269682	0.444	0.318	0.00145091	1	MKNK2	MAPK interacting serine/threonine kinase 2
4.05129e-07	-0.269763	0.426	0.307	0.010599	1	STMN3	stathmin 3
3.64109e-09	-0.269948	0.352	0.247	9.52582e-05	1	NDRG2	NDRG family member 2
4.1345e-10	-0.270019	0.236	0.158	1.08167e-05	1	SCAF11	SR-related CTD associated factor 11
0.000377539	-0.270479	0.769	0.552	1	1	REEP5	receptor accessory protein 5
3.39017e-05	-0.271181	0.188	0.138	0.886937	1	YTHDC1	YTH domain containing 1
0.000462622	-0.271837	0.237	0.183	1	1	PHKB	phosphorylase kinase regulatory subunit beta
5.57085e-05	-0.272058	0.256	0.192	1	1	TMEM106B	transmembrane protein 106B
3.45095e-13	-0.27236	0.484	0.324	9.02838e-09	1	TRAM1	translocation associated membrane protein 1
1.62441e-08	-0.272596	0.266	0.183	0.000424977	1	MUC15	mucin 15, cell surface associated
1.30686e-15	-0.272825	0.999	0.989	3.41902e-11	1	MT-CO2
7.0929e-08	-0.273204	0.274	0.194	0.00185564	1	MFN2	mitofusin 2
0.00130578	-0.273666	0.186	0.145	1	1	ZNF316	zinc finger protein 316
7.58075e-05	-0.273712	0.246	0.185	1	1	IRS1	insulin receptor substrate 1
0.00468031	-0.273758	0.252	0.202	1	1	SASH1	SAM and SH3 domain containing 1
1.37443e-13	-0.274616	0.684	0.449	3.59578e-09	1	HMGB1	high mobility group box 1
0.00280376	-0.27516	0.232	0.186	1	1	LIMCH1	LIM and calponin homology domains 1
7.28521e-08	-0.275448	0.365	0.262	0.00190596	1	KLF2	Kruppel like factor 2
8.52544e-07	-0.275547	0.356	0.257	0.0223043	1	BZW1	basic leucine zipper and W2 domains 1
5.20607e-05	-0.275899	0.397	0.302	1	1	B4GALT1	beta-1,4-galactosyltransferase 1
2.55572e-07	-0.276708	0.368	0.266	0.00668628	1	TMED7	transmembrane p24 trafficking protein 7
1.20392e-05	-0.276927	0.501	0.361	0.314969	1	KCNQ1	potassium voltage-gated channel subfamily Q member 1
0.000199778	-0.277283	0.37	0.283	1	1	ALDH3A2	aldehyde dehydrogenase 3 family member A2
0.000309627	-0.277429	0.143	0.105	1	1	THOC2	THO complex 2
2.44241e-12	-0.27773	0.499	0.338	6.38983e-08	1	SCPEP1	serine carboxypeptidase 1
0.000255363	-0.278085	0.116	0.084	1	1	PRRX1	paired related homeobox 1
0.000808927	-0.278223	0.258	0.2	1	1	ADNP	activity dependent neuroprotector homeobox
3.82907e-08	-0.278248	0.603	0.414	0.00100176	1	RAB11B	RAB11B, member RAS oncogene family
1.23199e-05	-0.278783	0.18	0.129	0.322313	1	DDX18	DEAD-box helicase 18
1.15064e-09	-0.279133	0.244	0.165	3.01031e-05	1	ATPAF1	ATP synthase mitochondrial F1 complex assembly factor 1
8.36872e-06	-0.279172	0.377	0.281	0.218942	1	TSPYL1	TSPY like 1
0.000135796	-0.279895	0.88	0.678	1	1	SAT1	spermidine/spermine N1-acetyltransferase 1
1.25007e-05	-0.280061	0.305	0.228	0.327043	1	CHD3	chromodomain helicase DNA binding protein 3
2.95479e-06	-0.280103	0.423	0.308	0.0773033	1	PGD	phosphogluconate dehydrogenase
2.9353e-07	-0.280533	0.112	0.156	0.00767934	1	SLC25A15	solute carrier family 25 member 15
0.00259123	-0.280814	0.257	0.204	1	1	DNAJB11	DnaJ heat shock protein family (Hsp40) member B11
1.76038e-08	-0.281934	0.397	0.28	0.000460551	1	COX20	cytochrome c oxidase assembly factor COX20
2.25461e-05	-0.282662	0.293	0.219	0.589852	1	CBX5	chromobox 5
0.000245936	-0.28271	0.296	0.225	1	1	POLR2A	RNA polymerase II subunit A
1.52482e-10	-0.283334	0.73	0.499	3.98924e-06	1	CSDE1	cold shock domain containing E1
2.93946e-06	-0.283953	0.613	0.417	0.076902	1	LMNA	lamin A/C
2.5662e-11	-0.284175	0.402	0.281	6.71369e-07	1	TIMP2	TIMP metallopeptidase inhibitor 2
3.33586e-29	-0.284215	0.527	0.317	8.72729e-25	1	VWF	von Willebrand factor
0.0018714	-0.284384	0.148	0.114	1	1	NEMF	nuclear export mediator factor
0.000168426	-0.285398	0.203	0.152	1	1	APBB2	amyloid beta precursor protein binding family B member 2
0.000594107	-0.286498	0.247	0.192	1	1	KIF5B	kinesin family member 5B
2.45458e-10	-0.286586	0.553	0.378	6.42167e-06	1	TMEM230	transmembrane protein 230
1.41649e-09	-0.287465	0.441	0.303	3.70581e-05	1	CTTN	cortactin
2.48186e-06	-0.287486	0.366	0.268	0.0649303	1	ARL6IP1	ADP ribosylation factor like GTPase 6 interacting protein 1
0.00495588	-0.287837	0.358	0.278	1	1	TCTA	T cell leukemia translocation altered
6.20763e-07	-0.287959	0.692	0.47	0.0162404	1	YWHAZ	tyrosine 3-monooxygenase/tryptophan 5-monooxygenase activation protein zeta
3.81561e-08	-0.288143	0.321	0.227	0.00099824	1	PLPP1	phospholipid phosphatase 1
1.78683e-08	-0.288247	0.393	0.277	0.000467472	1	G6PC3	glucose-6-phosphatase catalytic subunit 3
0.000128468	-0.288888	0.362	0.275	1	1	ESYT2	extended synaptotagmin 2
0.000108423	-0.288917	0.166	0.12	1	1	IGFBPL1	insulin like growth factor binding protein like 1
2.39522e-05	-0.289538	0.299	0.223	0.626637	1	JMJD8	jumonji domain containing 8
1.06661e-07	-0.289649	0.442	0.318	0.00279048	1	BRD2	bromodomain containing 2
0.00336993	-0.290209	0.18	0.143	1	1	KANSL1	KAT8 regulatory NSL complex subunit 1
0.0016843	-0.290299	0.279	0.218	1	1	TEX261	testis expressed 261
0.00109347	-0.290338	0.233	0.182	1	1	ALDH18A1	aldehyde dehydrogenase 18 family member A1
0.000231105	-0.290414	0.255	0.194	1	1	SIAE	sialic acid acetylesterase
4.97734e-12	-0.290571	0.536	0.366	1.30217e-07	1	GDI2	GDP dissociation inhibitor 2
1.60679e-12	-0.291318	0.495	0.331	4.20369e-08	1	MRPL40	mitochondrial ribosomal protein L40
7.15127e-17	-0.291959	0.382	0.244	1.87091e-12	1	PECAM1	platelet and endothelial cell adhesion molecule 1
5.98697e-08	-0.292057	0.296	0.209	0.00156631	1	SMIM14	small integral membrane protein 14
4.01819e-07	-0.292156	0.312	0.228	0.0105124	1	KLHDC2	kelch domain containing 2
1.06455e-11	-0.292207	0.418	0.283	2.78507e-07	1	HSD17B4	hydroxysteroid 17-beta dehydrogenase 4
8.66169e-09	-0.292727	0.425	0.301	0.000226607	1	PNRC2	proline rich nuclear receptor coactivator 2
0.00105244	-0.293374	0.199	0.155	1	1	ACOX1	acyl-CoA oxidase 1
4.47082e-12	-0.294409	0.526	0.356	1.16966e-07	1	EID1	EP300 interacting inhibitor of differentiation 1
3.78797e-05	-0.294622	0.737	0.525	0.991008	1	MYH9	myosin heavy chain 9
3.70747e-08	-0.294892	0.458	0.324	0.000969948	1	RETREG2	reticulophagy regulator family member 2
4.97971e-07	-0.29497	0.363	0.264	0.0130279	1	TCEA3	transcription elongation factor A3
7.23489e-12	-0.295125	0.607	0.405	1.89279e-07	1	SELENOF	selenoprotein F
3.43744e-08	-0.295617	0.413	0.297	0.000899304	1	TGOLN2	trans-golgi network protein 2
1.10893e-07	-0.296219	0.353	0.252	0.00290118	1	TRA2B	transformer 2 beta homolog
9.34518e-08	-0.296321	0.358	0.255	0.00244488	1	ZSCAN18	zinc finger and SCAN domain containing 18
0.000602223	-0.296322	0.275	0.216	1	1	EIF4EBP2	eukaryotic translation initiation factor 4E binding protein 2
0.000819618	-0.296984	0.29	0.225	1	1	IPO7	importin 7
3.37939e-08	-0.297549	0.262	0.183	0.000884117	1	EMP1	epithelial membrane protein 1
3.56251e-05	-0.297778	0.257	0.193	0.932025	1	SLTM	SAFB like transcription modulator
1.0394e-05	-0.297801	0.253	0.187	0.271927	1	CRK	CRK proto-oncogene, adaptor protein
7.86169e-05	-0.297874	0.407	0.304	1	1	CCND1	cyclin D1
1.48023e-07	-0.2981	0.339	0.24	0.00387257	1	COPRS	coordinator of PRMT5 and differentiation stimulator
0.000421701	-0.298186	0.315	0.244	1	1	GLUD1	glutamate dehydrogenase 1
0.0019948	-0.298792	0.232	0.184	1	1	FSTL1	follistatin like 1
3.83019e-11	-0.298912	0.395	0.271	1.00205e-06	1	MTDH	metadherin
0.00474919	-0.299001	0.579	0.451	1	1	ISLR	immunoglobulin superfamily containing leucine rich repeat
5.31555e-05	-0.29982	0.298	0.226	1	1	FAHD2A	fumarylacetoacetate hydrolase domain containing 2A
0.00010077	-0.299826	0.301	0.233	1	1	GOLGA8A	golgin A8 family member A
0.0018179	-0.299843	0.366	0.289	1	1	SYNCRIP	synaptotagmin binding cytoplasmic RNA interacting protein
6.57819e-11	-0.300049	0.124	0.185	1.72099e-06	1	OSGIN1	oxidative stress induced growth inhibitor 1
1.30349e-05	-0.3002	0.265	0.196	0.341018	1	THRAP3	thyroid hormone receptor associated protein 3
1.16144e-09	-0.300205	0.502	0.352	3.03856e-05	1	PPP1CB	protein phosphatase 1 catalytic subunit beta
3.51121e-09	-0.300254	0.653	0.45	9.18603e-05	1	CALM1	calmodulin 1
3.04002e-11	-0.301156	0.534	0.366	7.95329e-07	1	CTDSP1	CTD small phosphatase 1
3.49972e-10	-0.3019	0.458	0.32	9.15598e-06	1	ITGB1	integrin subunit beta 1
7.60521e-07	-0.302292	0.283	0.203	0.0198967	1	DARS
2.28688e-05	-0.302672	0.127	0.163	0.598293	1	GFRA2	GDNF family receptor alpha 2
0.00252956	-0.302809	0.254	0.2	1	1	SLCO2A1	solute carrier organic anion transporter family member 2A1
0.00092196	-0.304042	0.348	0.272	1	1	NDRG1	N-myc downstream regulated 1
3.03925e-06	-0.305086	0.308	0.226	0.0795127	1	AGPAT1	1-acylglycerol-3-phosphate O-acyltransferase 1
6.3437e-06	-0.305368	0.446	0.322	0.165964	1	HEBP1	heme binding protein 1
0.000462579	-0.305575	0.22	0.169	1	1	ATRX	ATRX chromatin remodeler
1.37732e-14	-0.305811	0.584	0.39	3.60335e-10	1	NCL	nucleolin
3.40588e-09	-0.306142	0.376	0.267	8.91047e-05	1	SRSF11	serine and arginine rich splicing factor 11
0.00113657	-0.306701	0.236	0.183	1	1	PRPS1	phosphoribosyl pyrophosphate synthetase 1
6.41648e-07	-0.307011	0.29	0.208	0.0167868	1	COPG1	COPI coat complex subunit gamma 1
0.000833241	-0.307057	0.602	0.436	1	1	CTNNA1	catenin alpha 1
2.6453e-05	-0.307536	0.255	0.188	0.692063	1	HECTD1	HECT domain E3 ubiquitin protein ligase 1
4.35851e-11	-0.309946	0.434	0.298	1.14027e-06	1	DDX24	DEAD-box helicase 24
4.08646e-06	-0.310262	0.294	0.217	0.10691	1	TBL1XR1	TBL1X receptor 1
0.00122065	-0.310527	0.305	0.24	1	1	VWA1	von Willebrand factor A domain containing 1
3.1032e-10	-0.310674	0.649	0.45	8.1186e-06	1	CCNI	cyclin I
0.00669379	-0.310783	0.293	0.237	1	1	COL4A1	collagen type IV alpha 1 chain
0.00238246	-0.310838	0.975	0.815	1	1	RPL7	ribosomal protein L7
8.46992e-06	-0.311245	0.451	0.326	0.22159	1	ARF3	ADP ribosylation factor 3
1.97052e-09	-0.311295	0.605	0.418	5.15528e-05	1	TSC22D3	TSC22 domain family member 3
4.94344e-07	-0.311502	0.452	0.326	0.012933	1	SPG7	SPG7 matrix AAA peptidase subunit, paraplegin
1.31279e-06	-0.312361	0.355	0.26	0.0343452	1	GBA	glucosylceramidase beta
0.00395875	-0.312968	0.348	0.274	1	1	AL035661.1
6.67278e-14	-0.313345	0.431	0.29	1.74573e-09	1	BTG2	BTG anti-proliferation factor 2
4.67177e-05	-0.314194	0.391	0.295	1	1	MIR4458HG	MIR4458 host gene
3.69812e-10	-0.314283	0.479	0.325	9.67502e-06	1	AHCY	adenosylhomocysteinase
4.60682e-06	-0.314331	0.385	0.289	0.120524	1	TCEAL9	transcription elongation factor A like 9
8.08414e-06	-0.314774	0.34	0.251	0.211497	1	TBX3	T-box transcription factor 3
5.57079e-05	-0.314819	0.359	0.271	1	1	COPA	COPI coat complex subunit alpha
0.00182767	-0.315182	0.175	0.135	1	1	KMT2E	lysine methyltransferase 2E (inactive)
1.07041e-06	-0.315595	0.411	0.296	0.028004	1	BCAP29	B cell receptor associated protein 29
4.3089e-07	-0.315701	0.636	0.433	0.0112729	1	ATP5PD	ATP synthase peripheral stalk subunit d
1.90677e-05	-0.316026	0.292	0.217	0.49885	1	CHP1	calcineurin like EF-hand protein 1
0.000172957	-0.316157	0.106	0.136	1	1	CCDC9B	coiled-coil domain containing 9B
5.83373e-05	-0.316175	0.61	0.431	1	1	EMC10	ER membrane protein complex subunit 10
6.05592e-05	-0.316274	0.41	0.309	1	1	SAR1A	secretion associated Ras related GTPase 1A
5.62625e-09	-0.317237	0.438	0.31	0.000147194	1	TAF10	TATA-box binding protein associated factor 10
1.37966e-05	-0.317499	0.322	0.24	0.360947	1	ARRDC3	arrestin domain containing 3
0.000326853	-0.317543	0.225	0.172	1	1	HEG1	heart development protein with EGF like domains 1
5.68837e-07	-0.31773	0.585	0.41	0.0148819	1	MRFAP1	Morf4 family associated protein 1
1.91049e-10	-0.318112	0.385	0.265	4.99823e-06	1	NFE2L2	NFE2 like bZIP transcription factor 2
1.26955e-08	-0.318308	0.547	0.379	0.000332139	1	SEPTIN2	septin 2
5.21664e-06	-0.319915	0.638	0.446	0.136478	1	ACADVL	acyl-CoA dehydrogenase very long chain
5.84715e-07	-0.320356	0.305	0.22	0.0152973	1	PUM2	pumilio RNA binding family member 2
0.00274315	-0.320929	0.22	0.174	1	1	TRAK2	trafficking kinesin protein 2
0.00785785	-0.321603	0.395	0.311	1	1	HK1	hexokinase 1
2.22434e-09	-0.322463	0.607	0.419	5.81932e-05	1	YWHAB	tyrosine 3-monooxygenase/tryptophan 5-monooxygenase activation protein beta
0.000137506	-0.322473	0.516	0.38	1	1	ABHD12	abhydrolase domain containing 12, lysophospholipase
0.000575744	-0.322996	0.444	0.338	1	1	RAB1B	RAB1B, member RAS oncogene family
0.000339957	-0.324446	0.511	0.366	1	1	MANF	mesencephalic astrocyte derived neurotrophic factor
0.000742967	-0.325045	0.243	0.189	1	1	HTRA1	HtrA serine peptidase 1
7.25544e-05	-0.325866	0.296	0.224	1	1	LUC7L2	LUC7 like 2, pre-mRNA splicing factor
0.0040499	-0.326273	0.258	0.206	1	1	TNS1	tensin 1
0.000309355	-0.326573	0.232	0.178	1	1	SREK1	splicing regulatory glutamic acid and lysine rich protein 1
2.47346e-08	-0.327927	0.403	0.29	0.000647107	1	SLC38A2	solute carrier family 38 member 2
5.71961e-05	-0.328372	0.319	0.242	1	1	SORT1	sortilin 1
4.18712e-06	-0.328742	0.337	0.249	0.109543	1	CALU	calumenin
9.83744e-07	-0.328982	0.548	0.393	0.0257367	1	PBXIP1	PBX homeobox interacting protein 1
3.03997e-06	-0.32928	0.569	0.409	0.0795317	1	TMED2	transmembrane p24 trafficking protein 2
0.00852989	-0.329599	0.713	0.505	1	1	CSRP1	cysteine and glycine rich protein 1
8.72792e-10	-0.330448	0.506	0.352	2.2834e-05	1	SET	SET nuclear proto-oncogene
6.89832e-06	-0.331617	0.364	0.268	0.180474	1	PINK1	PTEN induced kinase 1
0.00022561	-0.331961	0.348	0.266	1	1	TMEM30A	transmembrane protein 30A
6.3385e-07	-0.332753	0.426	0.307	0.0165828	1	MAGED1	MAGE family member D1
3.58074e-12	-0.332759	0.972	0.811	9.36794e-08	1	UBC	ubiquitin C
0.000965227	-0.3329	0.146	0.173	1	1	NID2	nidogen 2
1.19411e-07	-0.333589	0.524	0.371	0.00312403	1	SERINC1	serine incorporator 1
0.00173003	-0.333647	0.626	0.445	1	1	TMBIM1	transmembrane BAX inhibitor motif containing 1
0.00494123	-0.333972	0.323	0.257	1	1	PJA2	praja ring finger ubiquitin ligase 2
0.000106197	-0.334149	0.404	0.307	1	1	CSNK1A1	casein kinase 1 alpha 1
0.00363765	-0.334271	0.157	0.122	1	1	PPP1R12A	protein phosphatase 1 regulatory subunit 12A
2.18044e-07	-0.334556	0.492	0.351	0.00570448	1	CAPN2	calpain 2
0.000177469	-0.335359	0.393	0.3	1	1	SLC20A2	solute carrier family 20 member 2
2.63924e-09	-0.335996	0.337	0.234	6.90477e-05	1	PTEN	phosphatase and tensin homolog
0.000289147	-0.336385	0.31	0.236	1	1	HSD17B12	hydroxysteroid 17-beta dehydrogenase 12
7.80527e-06	-0.336455	0.481	0.354	0.204201	1	SRSF3	serine and arginine rich splicing factor 3
6.42935e-05	-0.337152	0.305	0.232	1	1	PTPRM	protein tyrosine phosphatase receptor type M
5.24124e-07	-0.337519	0.616	0.435	0.0137121	1	LAMP1	lysosomal associated membrane protein 1
4.87638e-05	-0.338355	0.373	0.278	1	1	CLN5	CLN5 intracellular trafficking protein
5.43383e-08	-0.338389	0.387	0.277	0.0014216	1	NFE2L1	NFE2 like bZIP transcription factor 1
4.39881e-07	-0.338462	0.085	0.127	0.0115082	1	SEMA3D	semaphorin 3D
3.31661e-06	-0.339679	0.305	0.224	0.0867691	1	WAC	WW domain containing adaptor with coiled-coil
8.71123e-08	-0.3401	0.317	0.226	0.00227903	1	N4BP2L2	NEDD4 binding protein 2 like 2
0.00432173	-0.341245	0.219	0.178	1	1	MMP2	matrix metallopeptidase 2
1.74778e-08	-0.342291	0.555	0.38	0.000457253	1	NDUFA5	NADH:ubiquinone oxidoreductase subunit A5
1.84054e-05	-0.342304	0.4	0.3	0.481521	1	HNRNPA0	heterogeneous nuclear ribonucleoprotein A0
0.00111267	-0.342453	0.459	0.351	1	1	CAT	catalase
2.93635e-06	-0.342991	0.374	0.273	0.0768209	1	RING1	ring finger protein 1
0.00176489	-0.343092	0.293	0.231	1	1	ARHGEF12	Rho guanine nucleotide exchange factor 12
2.15182e-05	-0.343164	0.379	0.282	0.562958	1	TSC22D1	TSC22 domain family member 1
2.19153e-10	-0.34504	0.502	0.346	5.73347e-06	1	SRSF5	serine and arginine rich splicing factor 5
3.25448e-06	-0.34637	0.614	0.437	0.0851437	1	HNRNPA3	heterogeneous nuclear ribonucleoprotein A3
0.000118198	-0.34665	0.378	0.286	1	1	NPTN	neuroplastin
0.00148952	-0.348328	0.513	0.377	1	1	DHRS7	dehydrogenase/reductase 7
0.00139333	-0.348644	0.232	0.181	1	1	ARID1B	AT-rich interaction domain 1B
0.000493618	-0.349842	0.116	0.143	1	1	WSCD2	WSC domain containing 2
4.42679e-05	-0.350289	0.354	0.266	1	1	ZBED2	zinc finger BED-type containing 2
8.50656e-06	-0.350838	0.523	0.351	0.222549	1	CLIC3	chloride intracellular channel 3
0.000596877	-0.350896	0.549	0.396	1	1	DDR1	discoidin domain receptor tyrosine kinase 1
7.17753e-07	-0.351563	0.418	0.301	0.0187778	1	SLC44A2	solute carrier family 44 member 2
0.00236574	-0.355561	0.222	0.174	1	1	ANKHD1	ankyrin repeat and KH domain containing 1
9.76693e-13	-0.355727	0.119	0.186	2.55522e-08	1	AC141930.2
3.7364e-05	-0.355943	0.63	0.444	0.977517	1	RPN2	ribophorin II
1.02644e-06	-0.35597	0.416	0.305	0.0268537	1	SFPQ	splicing factor proline and glutamine rich
1.44151e-05	-0.356129	0.286	0.213	0.377127	1	ITM2A	integral membrane protein 2A
1.48308e-06	-0.356997	0.618	0.438	0.0388004	1	OS9	OS9 endoplasmic reticulum lectin
0.00130543	-0.360598	0.33	0.257	1	1	C6orf89	chromosome 6 open reading frame 89
0.0010682	-0.360656	0.436	0.339	1	1	ZFAND5	zinc finger AN1-type containing 5
0.00038026	-0.361214	0.483	0.362	1	1	CAV2	caveolin 2
2.47769e-13	-0.361712	0.508	0.345	6.48214e-09	1	MCL1	MCL1 apoptosis regulator, BCL2 family member
0.000780416	-0.362965	0.585	0.558	1	1	IGFBP5	insulin like growth factor binding protein 5
0.00842766	-0.364084	0.269	0.218	1	1	GOLGB1	golgin B1
0.000890931	-0.364624	0.287	0.228	1	1	ITSN2	intersectin 2
0.00412957	-0.366248	0.236	0.187	1	1	AKAP9	A-kinase anchoring protein 9
9.50107e-05	-0.369012	0.455	0.345	1	1	FLNB	filamin B
1.10627e-08	-0.369933	0.517	0.368	0.000289422	1	HNRNPH1	heterogeneous nuclear ribonucleoprotein H1
0.00438739	-0.370293	0.42	0.334	1	1	CUX1	cut like homeobox 1
4.86993e-06	-0.371063	0.555	0.406	0.127407	1	RAC1	Rac family small GTPase 1
2.04837e-05	-0.37148	0.467	0.347	0.535895	1	GLG1	golgi glycoprotein 1
0.000409266	-0.371896	0.5	0.375	1	1	DDB1	damage specific DNA binding protein 1
0.00167823	-0.372318	0.303	0.239	1	1	PNISR	PNN interacting serine and arginine rich protein
6.68563e-06	-0.375583	0.49	0.361	0.17491	1	ACTN4	actinin alpha 4
2.12435e-05	-0.376408	0.344	0.256	0.555772	1	MTPN	myotrophin
0.00193416	-0.376512	0.422	0.324	1	1	TPMT	thiopurine S-methyltransferase
4.9277e-07	-0.376826	0.481	0.346	0.0128918	1	DHRS3	dehydrogenase/reductase 3
0.000721442	-0.379303	0.63	0.455	1	1	TMED4	transmembrane p24 trafficking protein 4
1.62422e-05	-0.37998	0.218	0.161	0.424927	1	IGFBP6	insulin like growth factor binding protein 6
0.000625847	-0.380417	0.391	0.3	1	1	PGRMC2	progesterone receptor membrane component 2
0.00187302	-0.380725	0.358	0.279	1	1	ASPH	aspartate beta-hydroxylase
0.00928024	-0.381101	0.337	0.27	1	1	SEC63	SEC63 homolog, protein translocation regulator
1.54959e-07	-0.381667	0.279	0.2	0.00405403	1	CFH	complement factor H
0.00147038	-0.382845	0.374	0.291	1	1	COL4A2	collagen type IV alpha 2 chain
1.51427e-07	-0.382892	0.093	0.138	0.00396165	1	DGKI	diacylglycerol kinase iota
0.000271172	-0.383431	0.513	0.383	1	1	IRF2BP2	interferon regulatory factor 2 binding protein 2
0.00531399	-0.383874	0.574	0.423	1	1	APMAP	adipocyte plasma membrane associated protein
1.5162e-30	-0.384684	1	0.988	3.96667e-26	1	MT-CO3
8.14265e-06	-0.386098	0.578	0.398	0.213028	1	ID2	inhibitor of DNA binding 2
2.64228e-05	-0.386253	0.887	0.671	0.691274	1	TMBIM6	transmembrane BAX inhibitor motif containing 6
5.72085e-05	-0.388212	0.167	0.2	1	1	PHF20L1	PHD finger protein 20 like 1
0.00646736	-0.389598	0.268	0.215	1	1	NCOR1	nuclear receptor corepressor 1
0.00389793	-0.390383	0.436	0.338	1	1	CLSTN1	calsyntenin 1
1.57101e-05	-0.392379	0.383	0.286	0.411007	1	DEK	DEK proto-oncogene
0.00122261	-0.393221	0.181	0.139	1	1	PRRC2C	proline rich coiled-coil 2C
0.000613526	-0.393797	0.501	0.376	1	1	SRRM2	serine/arginine repetitive matrix 2
8.4629e-06	-0.394977	0.643	0.457	0.221406	1	PTGES3	prostaglandin E synthase 3
0.00231574	-0.396531	0.469	0.355	1	1	RAB2A	RAB2A, member RAS oncogene family
0.00355848	-0.399361	0.627	0.46	1	1	CDC42	cell division cycle 42
2.70957e-06	-0.400591	0.406	0.298	0.0708877	1	PNRC1	proline rich nuclear receptor coactivator 1
0.00033332	-0.40247	0.617	0.449	1	1	HNRNPU	heterogeneous nuclear ribonucleoprotein U
0.000816414	-0.406319	0.257	0.197	1	1	GOLGA4	golgin A4
6.97041e-56	-0.408773	0.987	0.878	1.8236e-51	1	CD24	CD24 molecule
1.88381e-13	-0.41301	0.938	0.725	4.92842e-09	1	PRDX1	peroxiredoxin 1
0.00147971	-0.419374	0.463	0.353	1	1	CHD4	chromodomain helicase DNA binding protein 4
1.29706e-23	-0.419557	0.939	0.779	3.39336e-19	1	UBB	ubiquitin B
1.74692e-17	-0.419626	0.38	0.238	4.57029e-13	1	CFD	complement factor D
7.56978e-09	-0.42197	0.142	0.194	0.00019804	1	INAFM2	InaF motif containing 2
2.25691e-05	-0.430259	0.884	0.663	0.590451	1	TLE5	TLE family member 5, transcriptional modulator
0.000214631	-0.43217	0.812	0.63	1	1	SORD	sorbitol dehydrogenase
4.79995e-06	-0.435539	0.62	0.441	0.125576	1	SELENBP1	selenium binding protein 1
0.00661933	-0.437441	0.582	0.445	1	1	NTRK2	neurotrophic receptor tyrosine kinase 2
0.000533556	-0.439573	0.103	0.129	1	1	ITIH5	inter-alpha-trypsin inhibitor heavy chain 5
3.71919e-08	-0.440066	0.386	0.267	0.000973013	1	RGS16	regulator of G protein signaling 16
2.15064e-05	-0.441323	0.137	0.172	0.562652	1	SHISA2	shisa family member 2
0.00165455	-0.443454	0.234	0.251	1	1	LTBP4	latent transforming growth factor beta binding protein 4
0.00407461	-0.444625	0.463	0.359	1	1	DYNLL2	dynein light chain LC8-type 2
8.09761e-05	-0.445533	0.528	0.388	1	1	DDX3X	DEAD-box helicase 3 X-linked
0.00104841	-0.449548	0.421	0.322	1	1	HSPA1A	heat shock protein family A (Hsp70) member 1A
9.16879e-06	-0.450142	0.163	0.199	0.239874	1	RASD1	ras related dexamethasone induced 1
0.000133527	-0.451408	0.376	0.281	1	1	UPK3BL1	uroplakin 3B like 1
0.00177749	-0.452973	0.22	0.17	1	1	LIFR	LIF receptor subunit alpha
0.00237374	-0.45827	0.412	0.317	1	1	RAB13	RAB13, member RAS oncogene family
2.31088e-07	-0.459132	0.161	0.206	0.00604571	1	CRYBG3	crystallin beta-gamma domain containing 3
8.95319e-05	-0.461187	0.352	0.267	1	1	LUC7L3	LUC7 like 3 pre-mRNA splicing factor
2.83044e-06	-0.462159	0.46	0.34	0.07405	1	CCN1	cellular communication network factor 1
4.60196e-11	-0.466586	0.853	0.669	1.20397e-06	1	KRT18	keratin 18
0.000421503	-0.472576	0.606	0.5	1	1	ID1	inhibitor of DNA binding 1, HLH protein
0.00057517	-0.477192	0.136	0.161	1	1	APOLD1	apolipoprotein L domain containing 1
0.00398521	-0.487232	0.715	0.567	1	1	TSHR	thyroid stimulating hormone receptor
2.54858e-05	-0.489273	0.743	0.573	0.66676	1	HSPA5	heat shock protein family A (Hsp70) member 5
0.000117627	-0.495671	0.879	0.69	1	1	PCBP2	poly(rC) binding protein 2
0.00709148	-0.497041	0.807	0.612	1	1	GLUL	glutamate-ammonia ligase
5.14049e-05	-0.498172	0.481	0.364	1	1	TAGLN	transgelin
4.99891e-06	-0.506147	0.157	0.196	0.130781	1	FLT1	fms related receptor tyrosine kinase 1
0.00111329	-0.507099	0.366	0.356	1	1	PER1	period circadian regulator 1
1.71959e-10	-0.511655	0.215	0.27	4.49878e-06	1	GRIN2C	glutamate ionotropic receptor NMDA type subunit 2C
0.00709816	-0.5145	0.751	0.57	1	1	DSTN	destrin, actin depolymerizing factor
1.97353e-07	-0.518893	0.246	0.276	0.00516314	1	FAM167A	family with sequence similarity 167 member A
2.14547e-19	-0.523248	0.872	0.692	5.61297e-15	1	APLP2	amyloid beta precursor like protein 2
1.64857e-09	-0.524706	0.829	0.668	4.31299e-05	1	C16orf89	chromosome 16 open reading frame 89
0.000156302	-0.528769	0.775	0.577	1	1	EZR	ezrin
0.00752566	-0.532142	0.465	0.364	1	1	AHNAK	AHNAK nucleoprotein
0.000120176	-0.536449	0.161	0.187	1	1	ANTXR1	ANTXR cell adhesion molecule 1
0.000112581	-0.537546	0.327	0.318	1	1	TCTN3	tectonic family member 3
0.000247937	-0.544768	0.814	0.681	1	1	FOS	Fos proto-oncogene, AP-1 transcription factor subunit
0.000837813	-0.54603	0.698	0.541	1	1	PDIA6	protein disulfide isomerase family A member 6
3.86537e-31	-0.554738	0.94	0.785	1.01126e-26	1	NEAT1	nuclear paraspeckle assembly transcript 1
8.10282e-52	-0.558576	0.999	0.983	2.11986e-47	1	MT-ND4
8.35633e-19	-0.563199	0.886	0.731	2.18618e-14	1	IYD	iodotyrosine deiodinase
1.56222e-05	-0.567958	0.614	0.505	0.408708	1	NDFIP1	Nedd4 family interacting protein 1
0.00790547	-0.569904	0.232	0.239	1	1	RGCC	regulator of cell cycle
6.68253e-06	-0.571114	0.305	0.324	0.174828	1	SH3BGRL2	SH3 domain binding glutamate rich protein like 2
0.000123056	-0.590161	0.37	0.361	1	1	RHOB	ras homolog family member B
3.44937e-06	-0.600157	0.672	0.545	0.0902424	1	EPCAM	epithelial cell adhesion molecule
1.01391e-12	-0.602481	0.772	0.613	2.65258e-08	1	PDIA3	protein disulfide isomerase family A member 3
0.00168877	-0.607769	0.321	0.318	1	1	GJA1	gap junction protein alpha 1
2.60082e-09	-0.611089	0.636	0.541	6.80427e-05	1	TSPAN1	tetraspanin 1
0.000672511	-0.612775	0.754	0.598	1	1	DIO2	iodothyronine deiodinase 2
6.86369e-05	-0.61496	0.593	0.498	1	1	CPQ	carboxypeptidase Q
5.65781e-06	-0.615909	0.375	0.372	0.14802	1	LPCAT2	lysophosphatidylcholine acyltransferase 2
3.45197e-09	-0.616692	0.148	0.201	9.03105e-05	1	FABP4	fatty acid binding protein 4
0.00578783	-0.618015	0.299	0.225	1	1	MT-ATP8
3.54908e-12	-0.621011	0.254	0.308	9.28511e-08	1	DAPK2	death associated protein kinase 2
3.8124e-126	-0.621392	0.992	0.917	9.974e-122	1	GNAS	GNAS complex locus
2.13707e-28	-0.631673	0.796	0.712	5.59102e-24	1	MT1F	metallothionein 1F
0.00531361	-0.634869	0.607	0.482	1	1	MAT2A	methionine adenosyltransferase 2A
9.11763e-06	-0.635197	0.361	0.36	0.238535	1	SORBS2	sorbin and SH3 domain containing 2
7.86448e-06	-0.636494	0.446	0.405	0.205751	1	KCNJ15	potassium inwardly rectifying channel subfamily J member 15
5.89561e-06	-0.64665	0.558	0.477	0.154241	1	ADGRG1	adhesion G protein-coupled receptor G1
0.00089401	-0.646938	0.709	0.539	1	1	RRBP1	ribosome binding protein 1
6.51645e-08	-0.648173	0.138	0.182	0.00170483	1	PDK4	pyruvate dehydrogenase kinase 4
7.62204e-17	-0.649967	0.764	0.657	1.99408e-12	1	METTL7A	methyltransferase like 7A
3.58762e-09	-0.653822	0.887	0.748	9.38593e-05	1	MT-ND5
3.89364e-53	-0.661309	0.999	0.975	1.01865e-48	1	MT-CYB
1.1647e-16	-0.66533	0.798	0.668	3.04708e-12	1	ATP1B1	ATPase Na+/K+ transporting subunit beta 1
0.00397801	-0.668004	0.207	0.218	1	1	PLA2R1	phospholipase A2 receptor 1
1.96076e-13	-0.671519	0.199	0.117	5.12974e-09	1	PLCG2	phospholipase C gamma 2
2.16909e-30	-0.67163	0.897	0.756	5.67476e-26	1	IGFBP7	insulin like growth factor binding protein 7
9.0532e-08	-0.672505	0.315	0.332	0.0023685	1	DUOX2	dual oxidase 2
3.14641e-56	-0.675209	1	0.973	8.23164e-52	1	MT-ND3
6.44068e-14	-0.679053	0.411	0.443	1.68501e-09	1	CPE	carboxypeptidase E
1.57778e-17	-0.68471	0.148	0.231	4.12779e-13	1	SCUBE3	signal peptide, CUB domain and EGF like domain containing 3
2.67487e-60	-0.686527	1	0.977	6.998e-56	1	MT-ATP6
1.39641e-10	-0.68981	0.696	0.589	3.65328e-06	1	SPARC	secreted protein acidic and cysteine rich
8.77924e-13	-0.691166	0.248	0.297	2.29682e-08	1	NMB	neuromedin B
1.81445e-18	-0.695683	0.161	0.255	4.74696e-14	1	SLC5A5	solute carrier family 5 member 5
4.5499e-90	-0.696152	0.973	0.84	1.19035e-85	1	PEBP1	phosphatidylethanolamine binding protein 1
3.29892e-08	-0.704099	0.385	0.386	0.000863064	1	CREB3L2	cAMP responsive element binding protein 3 like 2
0.00616109	-0.711242	0.445	0.41	1	1	CAVIN1	caveolae associated protein 1
8.49556e-05	-0.717094	0.415	0.402	1	1	SNHG14	small nucleolar RNA host gene 14
1.2859e-28	-0.719788	0.822	0.68	3.36418e-24	1	CANX	calnexin
1.22036e-16	-0.72154	0.159	0.237	3.19272e-12	1	SMOC2	SPARC related modular calcium binding 2
1.07302e-31	-0.722038	0.996	0.964	2.80723e-27	1	MT-ND1
5.41141e-13	-0.723398	0.379	0.403	1.41573e-08	1	PDE8B	phosphodiesterase 8B
2.00342e-08	-0.738185	0.676	0.578	0.000524134	1	NORAD	non-coding RNA activated by DNA damage
1.38014e-08	-0.739011	0.414	0.423	0.000361072	1	NR4A1	nuclear receptor subfamily 4 group A member 1
1.22962e-58	-0.742341	0.894	0.746	3.21694e-54	1	ATP1A1	ATPase Na+/K+ transporting subunit alpha 1
1.54222e-10	-0.74616	0.672	0.566	4.03476e-06	1	SDC2	syndecan 2
1.4691e-63	-0.765539	0.89	0.779	3.84346e-59	1	PAX8	paired box 8
1.78641e-14	-0.777893	0.678	0.587	4.6736e-10	1	TIMP3	TIMP metallopeptidase inhibitor 3
6.02512e-11	-0.79108	0.526	0.498	1.57629e-06	1	TRIB1	tribbles pseudokinase 1
8.90427e-11	-0.792821	0.419	0.425	2.32953e-06	1	AIF1L	allograft inflammatory factor 1 like
1.3196e-21	-0.803087	0.693	0.616	3.45234e-17	1	PLPP3	phospholipid phosphatase 3
2.36147e-10	-0.803987	0.613	0.53	6.17806e-06	1	FHL1	four and a half LIM domains 1
7.08964e-30	-0.816595	0.758	0.681	1.85479e-25	1	ID4	inhibitor of DNA binding 4, HLH protein
4.40815e-27	-0.825416	0.744	0.674	1.15326e-22	1	DUSP1	dual specificity phosphatase 1
3.76232e-17	-0.826285	0.424	0.434	9.84299e-13	1	KCNJ16	potassium inwardly rectifying channel subfamily J member 16
5.71651e-137	-0.828939	0.968	0.855	1.49555e-132	1	CALR	calreticulin
3.56699e-33	-0.834275	0.971	0.907	9.33195e-29	1	MT-ND2
9.82302e-92	-0.852207	0.924	0.794	2.5699e-87	1	HSP90B1	heat shock protein 90 beta family member 1
1.28169e-33	-0.858062	0.676	0.6	3.35316e-29	1	MXRA7	matrix remodeling associated 7
6.26844e-35	-0.860804	0.363	0.455	1.63995e-30	1	DIO1	iodothyronine deiodinase 1
6.53651e-09	-0.887323	0.092	0.141	0.000171008	1	HBA1	hemoglobin subunit alpha 1
2.35177e-15	-0.888097	0.63	0.57	6.1527e-11	1	SLC26A4	solute carrier family 26 member 4
9.84497e-18	-0.888584	0.495	0.485	2.57564e-13	1	VEGFA	vascular endothelial growth factor A
1.45066e-11	-0.893557	0.513	0.495	3.79523e-07	1	SEC62	SEC62 homolog, preprotein translocation factor
6.46042e-22	-0.910374	0.709	0.631	1.69018e-17	1	SLC26A7	solute carrier family 26 member 7
1.16133e-07	-0.918658	0.535	0.513	0.00303828	1	JUN	Jun proto-oncogene, AP-1 transcription factor subunit
3.5904e-09	-0.925066	0.447	0.448	9.39319e-05	1	KLF6	Kruppel like factor 6
1.97859e-28	-0.940975	0.172	0.279	5.1764e-24	1	PKHD1L1	PKHD1 like 1
5.68392e-68	-0.971217	0.913	0.814	1.48703e-63	1	TFF3	trefoil factor 3
1.17051e-70	-0.981295	0.807	0.717	3.06229e-66	1	MTCH1	mitochondrial carrier 1
4.55117e-132	-0.983977	0.967	0.886	1.19068e-127	1	TPO	thyroid peroxidase
3.13743e-22	-1.02169	0.286	0.362	8.20815e-18	1	HES1	hes family bHLH transcription factor 1
2.30742e-10	-1.02867	0.472	0.466	6.03667e-06	1	CCN2	cellular communication network factor 2
1.28194e-137	-1.20498	0.969	0.955	3.3538e-133	1	MALAT1	metastasis associated lung adenocarcinoma transcript 1
1.22144e-16	-1.20572	0.186	0.268	3.19553e-12	1	HBA2	hemoglobin subunit alpha 2
2.41661e-111	-1.23756	0.7	0.705	6.32234e-107	1	FCGBP	Fc gamma binding protein
2.24083e-23	-1.31371	0.575	0.59	5.86245e-19	1	EGR1	early growth response 1
4.26915e-54	-1.31439	0.87	0.794	1.1169e-49	1	MTRNR2L12	MT-RNR2 like 12 (pseudogene)
5.21043e-13	-1.35078	0.425	0.443	1.36315e-08	1	FOSB	FosB proto-oncogene, AP-1 transcription factor subunit
0	-1.43064	0.999	0.994	0	1	TG	thyroglobulin
5.08595e-101	-1.51324	0.189	0.438	1.33059e-96	1	BMP8A	bone morphogenetic protein 8a
4.30464e-20	-1.66013	0.238	0.327	1.12618e-15	1	HBB	hemoglobin subunit beta

## Sheet: T2
p_val	avg_log2FC	pct.1	pct.2	p_val_adj	cluster	gene	Gene_name
1.02164e-89	0.783726	0.846	0.804	2.67282e-85	2	MTRNR2L12	MT-RNR2 like 12 (pseudogene)
3.99137e-137	0.765871	0.98	0.953	1.04422e-132	2	MALAT1	metastasis associated lung adenocarcinoma transcript 1
2.17291e-05	0.708124	0.378	0.397	0.568477	2	MTRNR2L1	MT-RNR2 like 1 (pseudogene)
3.15913e-73	0.662968	0.929	0.92	8.26491e-69	2	MT-ND2
9.31758e-70	0.637657	0.977	0.97	2.43767e-65	2	MT-ND1
5.19912e-17	0.588553	0.583	0.614	1.36019e-12	2	MTRNR2L8	MT-RNR2 like 8 (pseudogene)
6.87178e-05	0.562802	0.439	0.514	1	2	SEC62	SEC62 homolog, preprotein translocation factor
1.29764e-73	0.533783	0.993	0.976	3.39488e-69	2	MT-ND3
9.89475e-71	0.532228	0.991	0.98	2.58866e-66	2	MT-ATP6
6.82498e-12	0.529724	0.58	0.667	1.78555e-07	2	SLC26A7	solute carrier family 26 member 7
9.07912e-15	0.503977	0.624	0.718	2.37528e-10	2	ID4	inhibitor of DNA binding 4, HLH protein
7.18763e-68	0.502777	0.993	0.977	1.88043e-63	2	MT-CYB
8.73813e-27	0.488941	0.73	0.793	2.28607e-22	2	MT-ND5
0.00544774	0.481646	0.102	0.084	1	2	AC007952.4
3.16123e-05	0.479687	0.532	0.601	0.827041	2	EGR1	early growth response 1
0.00314326	0.459202	0.416	0.445	1	2	FOSB	FosB proto-oncogene, AP-1 transcription factor subunit
0.000286724	0.454249	0.197	0.282	1	2	DNAJB1	DnaJ heat shock protein family (Hsp40) member B1
0.00916187	0.453444	0.196	0.268	1	2	PKHD1L1	PKHD1 like 1
0.00465092	0.451676	0.139	0.189	1	2	TMEM107	transmembrane protein 107
5.77022e-15	0.447328	0.618	0.698	1.50961e-10	2	MT-ND4L
1.59259e-67	0.442068	0.997	0.985	4.16654e-63	2	MT-ND4
0.0036306	0.4257	0.495	0.628	1	2	NORAD	non-coding RNA activated by DNA damage
0.000150021	0.423215	0.536	0.659	1	2	PLPP3	phospholipid phosphatase 3
0.00168285	0.422155	0.298	0.432	1	2	SNHG14	small nucleolar RNA host gene 14
0.00040412	0.414422	0.498	0.606	1	2	SLC26A4	solute carrier family 26 member 4
0.000439303	0.40248	0.169	0.243	1	2	NCOR1	nuclear receptor corepressor 1
5.1864e-21	0.401797	0.765	0.816	1.35687e-16	2	PAX8	paired box 8
4.9387e-09	0.399908	0.608	0.722	0.000129206	2	ATP1B1	ATPase Na+/K+ transporting subunit beta 1
7.18257e-17	0.394883	0.685	0.752	1.8791e-12	2	MTCH1	mitochondrial carrier 1
4.99768e-05	0.390452	0.344	0.526	1	2	MATN2	matrilin 2
7.94568e-14	0.386987	0.702	0.74	2.07875e-09	2	MT1F	metallothionein 1F
0.0020752	0.382586	0.097	0.138	1	2	AL627171.2
0.000892487	0.379859	0.347	0.51	1	2	NTRK2	neurotrophic receptor tyrosine kinase 2
0.000178741	0.364077	0.221	0.324	1	2	UPK3BL1	uroplakin 3B like 1
1.35536e-06	0.363893	0.168	0.265	0.0354589	2	ARHGEF12	Rho guanine nucleotide exchange factor 12
7.09533e-07	0.362039	0.157	0.248	0.0185628	2	GOLGB1	golgin B1
2.75026e-34	0.359074	0.879	0.87	7.19523e-30	2	PEBP1	phosphatidylethanolamine binding protein 1
4.25262e-05	0.356185	0.318	0.488	1	2	PTP4A2	protein tyrosine phosphatase 4A2
2.62584e-08	0.35527	0.639	0.759	0.000686971	2	PCBP2	poly(rC) binding protein 2
4.29728e-54	0.355201	1	0.989	1.12425e-49	2	MT-CO3
4.56918e-08	0.354789	0.659	0.73	0.00119539	2	MT1X	metallothionein 1X
0.00197053	0.353583	0.334	0.484	1	2	CRABP1	cellular retinoic acid binding protein 1
2.4131e-13	0.353421	0.691	0.787	6.31315e-09	2	IYD	iodotyrosine deiodinase
0.0031384	0.351795	0.302	0.431	1	2	RBM47	RNA binding motif protein 47
1.09984e-49	0.351608	0.962	0.927	2.87739e-45	2	GNAS	GNAS complex locus
0.000250194	0.34782	0.257	0.377	1	2	NFIC	nuclear factor I C
1.10058e-08	0.347612	0.26	0.423	0.000287934	2	CAV2	caveolin 2
0.000218072	0.347096	0.202	0.295	1	2	SUMF2	sulfatase modifying factor 2
0.00142073	0.346383	0.119	0.168	1	2	PPIG	peptidylprolyl isomerase G
3.75167e-05	0.343652	0.132	0.196	0.981513	2	HSPA1B	heat shock protein family A (Hsp70) member 1B
4.10285e-08	0.342959	0.215	0.345	0.00107339	2	GJA1	gap junction protein alpha 1
2.59394e-05	0.342647	0.113	0.174	0.678626	2	MSI2	musashi RNA binding protein 2
1.9427e-24	0.341153	1	0.986	5.0825e-20	2	MT-CO1
2.44433e-08	0.340655	0.21	0.341	0.000639486	2	KTN1	kinectin 1
8.40556e-10	0.33821	0.226	0.375	2.19906e-05	2	FOXE1	forkhead box E1
6.23133e-06	0.336815	0.155	0.239	0.163024	2	DARS
3.41026e-47	0.336554	1	0.994	8.92193e-43	2	TG	thyroglobulin
0.00492002	0.333949	0.093	0.13	1	2	ITIH5	inter-alpha-trypsin inhibitor heavy chain 5
2.36292e-08	0.332759	0.207	0.334	0.000618187	2	DEK	DEK proto-oncogene
0.00119044	0.330127	0.13	0.182	1	2	PDK4	pyruvate dehydrogenase kinase 4
0.000108326	0.330072	0.584	0.707	1	2	METTL7A	methyltransferase like 7A
0.00219984	0.328689	0.139	0.194	1	2	KIAA1217	KIAA1217
7.94618e-06	0.32516	0.144	0.218	0.207888	2	WDR74	WD repeat domain 74
2.80374e-05	0.322354	0.144	0.218	0.733514	2	UTRN	utrophin
0.00017105	0.322097	0.61	0.74	1	2	CANX	calnexin
0.0022899	0.319005	0.105	0.147	1	2	ARID4B	AT-rich interaction domain 4B
1.40819e-08	0.318026	0.259	0.417	0.000368411	2	CREB3L2	cAMP responsive element binding protein 3 like 2
8.39368e-10	0.31331	0.232	0.384	2.19596e-05	2	LRP2	LDL receptor related protein 2
1.19901e-07	0.311764	0.153	0.249	0.00313686	2	RERE	arginine-glutamic acid dipeptide repeats
2.61072e-13	0.310868	0.174	0.313	6.83017e-09	2	SRSF6	serine and arginine rich splicing factor 6
6.75914e-09	0.308638	0.19	0.314	0.000176833	2	ADD3	adducin 3
1.16935e-10	0.306931	0.243	0.407	3.05924e-06	2	CNN2	calponin 2
8.09578e-13	0.306291	0.141	0.259	2.11802e-08	2	CHP1	calcineurin like EF-hand protein 1
9.19305e-20	0.305677	0.796	0.833	2.40509e-15	2	HSP90B1	heat shock protein 90 beta family member 1
0.00030845	0.304645	0.307	0.451	1	2	HHEX	hematopoietically expressed homeobox
2.79364e-09	0.30457	0.215	0.35	7.30871e-05	2	PNRC1	proline rich nuclear receptor coactivator 1
2.17682e-05	0.302012	0.128	0.195	0.5695	2	ANTXR1	ANTXR cell adhesion molecule 1
0.00121112	0.301954	0.102	0.145	1	2	CCAR1	cell division cycle and apoptosis regulator 1
0.00132296	0.301328	0.073	0.108	1	2	SULF1	sulfatase 1
7.12012e-13	0.299825	0.175	0.314	1.86277e-08	2	SEC63	SEC63 homolog, protein translocation regulator
7.1238e-06	0.299354	0.152	0.231	0.186373	2	PLA2R1	phospholipase A2 receptor 1
3.00978e-05	0.298575	0.087	0.138	0.787419	2	FGFR2	fibroblast growth factor receptor 2
3.00931e-07	0.297862	0.1	0.169	0.00787297	2	WWC1	WW and C2 domain containing 1
3.30496e-05	0.296801	0.147	0.219	0.864644	2	JADE1	jade family PHD finger 1
1.68219e-07	0.296297	0.34	0.541	0.00440096	2	TMEM123	transmembrane protein 123
9.5369e-07	0.296028	0.264	0.41	0.0249504	2	SON	SON DNA and RNA binding protein
6.11136e-14	0.295215	0.785	0.831	1.59885e-09	2	NEAT1	nuclear paraspeckle assembly transcript 1
0.000478605	0.293808	0.373	0.558	1	2	CPQ	carboxypeptidase Q
0.00378446	0.292668	0.169	0.233	1	2	CAVIN2	caveolae associated protein 2
0.000241894	0.292486	0.119	0.175	1	2	TFCP2L1	transcription factor CP2 like 1
0.00163651	0.292093	0.593	0.734	1	2	C16orf89	chromosome 16 open reading frame 89
1.46391e-08	0.287943	0.118	0.201	0.000382989	2	TRAK2	trafficking kinesin protein 2
1.18768e-05	0.287678	0.305	0.462	0.310722	2	CTNNB1	catenin beta 1
4.5655e-10	0.285852	0.157	0.265	1.19443e-05	2	ATF3	activating transcription factor 3
4.69551e-11	0.284462	0.189	0.324	1.22844e-06	2	H1F0
1.06935e-14	0.283812	0.144	0.275	2.79765e-10	2	KRT10	keratin 10
5.29928e-09	0.281527	0.191	0.311	0.00013864	2	ZBED2	zinc finger BED-type containing 2
1.26871e-09	0.278105	0.14	0.241	3.31919e-05	2	TRMT9B	tRNA methyltransferase 9B (putative)
3.37323e-09	0.277435	0.118	0.204	8.82505e-05	2	TOB1	transducer of ERBB2, 1
7.95055e-10	0.276944	0.141	0.243	2.08002e-05	2	PCM1	pericentriolar material 1
1.97352e-12	0.276452	0.192	0.337	5.16313e-08	2	RBPMS	RNA binding protein, mRNA processing factor
3.75351e-05	0.276268	0.158	0.234	0.981993	2	SMOC2	SPARC related modular calcium binding 2
0.00880149	0.276098	0.102	0.138	1	2	IQCA1	IQ motif containing with AAA domain 1
2.5064e-08	0.275119	0.125	0.209	0.000655725	2	PUM1	pumilio RNA binding family member 1
3.45274e-06	0.272511	0.338	0.527	0.0903306	2	PDCD4	programmed cell death 4
4.91271e-07	0.272153	0.263	0.414	0.0128526	2	DYNLL2	dynein light chain LC8-type 2
9.61245e-12	0.271211	0.227	0.388	2.51481e-07	2	RETREG2	reticulophagy regulator family member 2
1.13498e-40	0.271013	0.999	0.99	2.96934e-36	2	MT-CO2
3.06139e-06	0.270799	0.166	0.255	0.0800921	2	RGCC	regulator of cell cycle
5.73246e-09	0.269983	0.107	0.187	0.000149973	2	USP54	ubiquitin specific peptidase 54
2.52086e-20	0.269883	0.87	0.885	6.59507e-16	2	CALR	calreticulin
1.06469e-07	0.268286	0.114	0.19	0.00278544	2	CREBBP	CREB binding protein
5.52045e-07	0.268213	0.343	0.539	0.0144426	2	RTN3	reticulon 3
0.00300495	0.268117	0.154	0.211	1	2	ANKRD12	ankyrin repeat domain 12
7.08666e-11	0.267944	0.204	0.347	1.85401e-06	2	AFF1	AF4/FMR2 family member 1
4.19249e-06	0.265595	0.209	0.317	0.109684	2	RGS16	regulator of G protein signaling 16
8.13297e-09	0.264934	0.171	0.281	0.000212775	2	NEBL	nebulette
2.46139e-10	0.264116	0.15	0.259	6.43949e-06	2	PABPC4	poly(A) binding protein cytoplasmic 4
0.000345519	0.263894	0.123	0.178	1	2	SYNE1	spectrin repeat containing nuclear envelope protein 1
3.68169e-05	0.263115	0.112	0.171	0.963203	2	LARP7	La ribonucleoprotein 7, transcriptional regulator
1.10768e-14	0.263019	0.099	0.204	2.89791e-10	2	TOP2B	DNA topoisomerase II beta
6.98321e-11	0.262902	0.191	0.326	1.82695e-06	2	EIF5	eukaryotic translation initiation factor 5
4.44531e-12	0.261235	0.138	0.251	1.16298e-07	2	STT3A	STT3 oligosaccharyltransferase complex catalytic subunit A
3.6867e-13	0.2604	0.204	0.359	9.64515e-09	2	CRTAP	cartilage associated protein
9.78976e-09	0.257015	0.25	0.404	0.00025612	2	LPCAT2	lysophosphatidylcholine acyltransferase 2
1.53033e-10	0.255821	0.23	0.386	4.00364e-06	2	EPAS1	endothelial PAS domain protein 1
4.01753e-10	0.253491	0.111	0.2	1.05107e-05	2	LARS
0.000310434	0.253478	0.106	0.156	1	2	TNRC6B	trinucleotide repeat containing adaptor 6B
0.00697489	0.252997	0.422	0.621	1	2	YWHAE	tyrosine 3-monooxygenase/tryptophan 5-monooxygenase activation protein epsilon
3.60534e-06	0.252604	0.08	0.132	0.094323	2	ASH1L	ASH1 like histone lysine methyltransferase
6.90332e-13	0.252512	0.137	0.253	1.80605e-08	2	EIF4EBP2	eukaryotic translation initiation factor 4E binding protein 2
9.76972e-10	0.252389	0.259	0.425	2.55596e-05	2	ACTN4	actinin alpha 4
1.45506e-10	0.252341	0.298	0.499	3.80674e-06	2	RAB11B	RAB11B, member RAS oncogene family
5.54596e-10	0.251449	0.233	0.385	1.45093e-05	2	BMP7	bone morphogenetic protein 7
2.81144e-06	0.250856	0.38	0.597	0.073553	2	CSDE1	cold shock domain containing E1
4.56164e-14	0.250757	0.176	0.321	1.19342e-09	2	AL035661.1
0.000925145	0.250248	0.086	0.125	1	2	SEMA3D	semaphorin 3D
1.00998e-14	-0.250149	0.545	0.748	2.64231e-10	2	ATP5ME	ATP synthase membrane subunit e
5.66934e-44	-0.250178	0.032	0.184	1.48321e-39	2	PYCARD	PYD and CARD domain containing
2.99893e-38	-0.251526	0.016	0.138	7.84579e-34	2	FCGR3A	Fc gamma receptor IIIa
2.76352e-42	-0.25189	0.236	0.506	7.22992e-38	2	TXN	thioredoxin
2.52825e-33	-0.252885	0.289	0.552	6.6144e-29	2	RHOC	ras homolog family member C
9.13074e-41	-0.2529	0.062	0.229	2.38878e-36	2	WDR18	WD repeat domain 18
1.68836e-39	-0.252915	0.02	0.149	4.4171e-35	2	NCF1	neutrophil cytosolic factor 1
1.93536e-50	-0.253718	0.115	0.345	5.06329e-46	2	MPG	N-methylpurine DNA glycosylase
1.03118e-37	-0.255693	0.015	0.135	2.69778e-33	2	CD3D	CD3 delta subunit of T-cell receptor complex
1.80169e-26	-0.256249	0.407	0.666	4.71357e-22	2	HINT1	histidine triad nucleotide binding protein 1
7.25737e-48	-0.256702	0.027	0.184	1.89867e-43	2	GCHFR	GTP cyclohydrolase I feedback regulator
1.49636e-38	-0.256853	0.051	0.203	3.91477e-34	2	TXLNA	taxilin alpha
1.87763e-41	-0.259122	0.018	0.15	4.91226e-37	2	TMEM176B	transmembrane protein 176B
3.75229e-21	-0.259896	0.793	0.877	9.81673e-17	2	RPS15A	ribosomal protein S15a
2.17153e-51	-0.260035	0.132	0.38	5.68116e-47	2	NDUFV1	NADH:ubiquinone oxidoreductase core subunit V1
1.74543e-34	-0.261296	0.32	0.6	4.56639e-30	2	CLDN4	claudin 4
7.17938e-57	-0.261399	0.085	0.314	1.87827e-52	2	NUDT14	nudix hydrolase 14
1.23501e-60	-0.261461	0.104	0.358	3.23104e-56	2	SSNA1	SS nuclear autoantigen 1
6.30508e-38	-0.261954	0.278	0.554	1.64954e-33	2	MGST1	microsomal glutathione S-transferase 1
8.93731e-60	-0.262205	0.134	0.404	2.33818e-55	2	SYNGR2	synaptogyrin 2
4.1855e-29	-0.262753	0.949	0.939	1.09501e-24	2	RPL41	ribosomal protein L41
3.84712e-61	-0.263185	0.088	0.329	1.00648e-56	2	TMEM134	transmembrane protein 134
4.11917e-51	-0.263863	0.16	0.423	1.07766e-46	2	FKBP8	FKBP prolyl isomerase 8
3.83287e-21	-0.263904	0.644	0.817	1.00276e-16	2	RPS13	ribosomal protein S13
4.30762e-23	-0.264851	0.425	0.653	1.12696e-18	2	COX8A	cytochrome c oxidase subunit 8A
6.6029e-18	-0.265103	0.224	0.393	1.72745e-13	2	DCN	decorin
3.11179e-23	-0.26576	0.927	0.918	8.14107e-19	2	CTSB	cathepsin B
2.8852e-26	-0.266327	0.077	0.207	7.54827e-22	2	TNXB	tenascin XB
3.22979e-30	-0.267517	0.213	0.437	8.44979e-26	2	TAGLN	transgelin
1.8898e-16	-0.267629	0.74	0.864	4.9441e-12	2	CST3	cystatin C
3.62792e-56	-0.267985	0.148	0.418	9.49137e-52	2	H2AFJ
8.83372e-60	-0.268317	0.11	0.364	2.31108e-55	2	MVP	major vault protein
4.61895e-45	-0.268544	0.205	0.468	1.20841e-40	2	TALDO1	transaldolase 1
4.25623e-55	-0.269648	0.141	0.402	1.11351e-50	2	CHCHD5	coiled-coil-helix-coiled-coil-helix domain containing 5
8.18128e-44	-0.271975	0.265	0.559	2.14039e-39	2	ATOX1	antioxidant 1 copper chaperone
8.93327e-26	-0.273113	0.86	0.902	2.33712e-21	2	SERF2	small EDRK-rich factor 2
1.9036e-34	-0.274816	0.319	0.596	4.98021e-30	2	LAMTOR4	late endosomal/lysosomal adaptor, MAPK and MTOR activator 4
3.32223e-60	-0.27537	0.091	0.332	8.69162e-56	2	CLPP	caseinolytic mitochondrial matrix peptidase proteolytic subunit
2.27416e-56	-0.275445	0.164	0.445	5.94967e-52	2	HIGD2A	HIG1 hypoxia inducible domain family member 2A
3.13534e-55	-0.276144	0.173	0.457	8.20267e-51	2	POLR2I	RNA polymerase II subunit I
1.97521e-27	-0.276248	0.31	0.543	5.16755e-23	2	KIF22	kinesin family member 22
3.89494e-47	-0.276325	0.254	0.55	1.01899e-42	2	VAMP8	vesicle associated membrane protein 8
2.62059e-53	-0.276786	0.165	0.431	6.85599e-49	2	GNB2	G protein subunit beta 2
6.95879e-46	-0.276803	0.044	0.21	1.82056e-41	2	A1BG	alpha-1-B glycoprotein
4.38972e-37	-0.278124	0.034	0.167	1.14844e-32	2	GPNMB	glycoprotein nmb
5.19674e-37	-0.278199	0.268	0.535	1.35957e-32	2	COPE	COPI coat complex subunit epsilon
1.80624e-28	-0.278519	0.16	0.334	4.72549e-24	2	DAPL1	death associated protein like 1
1.45718e-49	-0.279165	0.203	0.487	3.81228e-45	2	AURKAIP1	aurora kinase A interacting protein 1
2.55768e-15	-0.280418	0.712	0.83	6.6914e-11	2	GSTP1	glutathione S-transferase pi 1
5.94496e-47	-0.280452	0.038	0.202	1.55532e-42	2	MUC1	mucin 1, cell surface associated
3.73499e-42	-0.280831	0.023	0.162	9.77148e-38	2	LST1	leukocyte specific transcript 1
1.45703e-53	-0.280934	0.13	0.38	3.81187e-49	2	FAAP20	FA core complex associated protein 20
2.48357e-52	-0.280983	0.046	0.231	6.49752e-48	2	STARD10	StAR related lipid transfer domain containing 10
6.55904e-27	-0.282749	0.014	0.104	1.71598e-22	2	SLPI	secretory leukocyte peptidase inhibitor
2.38093e-53	-0.282788	0.088	0.308	6.229e-49	2	CD14	CD14 molecule
1.53262e-50	-0.283243	0.191	0.467	4.00963e-46	2	DPM3	dolichyl-phosphate mannosyltransferase subunit 3, regulatory
2.68267e-28	-0.283279	0.406	0.684	7.01839e-24	2	SELENOW	selenoprotein W
7.43541e-37	-0.286178	0.013	0.129	1.94525e-32	2	LCP1	lymphocyte cytosolic protein 1
1.69549e-20	-0.286235	0.856	0.901	4.43573e-16	2	RPS12	ribosomal protein S12
3.69891e-47	-0.286664	0.216	0.493	9.67709e-43	2	CIAO2B	cytosolic iron-sulfur assembly component 2B
3.19039e-62	-0.286713	0.089	0.334	8.34669e-58	2	CORO1B	coronin 1B
1.67543e-51	-0.287979	0.128	0.369	4.38326e-47	2	CCDC85B	coiled-coil domain containing 85B
4.41292e-35	-0.288003	0.348	0.627	1.15451e-30	2	NME2	NME/NM23 nucleoside diphosphate kinase 2
6.25691e-21	-0.288143	0.448	0.653	1.63693e-16	2	ID3	inhibitor of DNA binding 3, HLH protein
1.73153e-44	-0.289108	0.027	0.176	4.53003e-40	2	TRBC1	T cell receptor beta constant 1
7.64458e-35	-0.289297	0.071	0.225	1.99997e-30	2	FN1	fibronectin 1
3.45367e-59	-0.289409	0.108	0.359	9.0355e-55	2	PGLS	6-phosphogluconolactonase
1.01792e-26	-0.289978	0.772	0.868	2.66309e-22	2	MYL6	myosin light chain 6
6.70591e-22	-0.290471	0.757	0.871	1.7544e-17	2	RPS9	ribosomal protein S9
2.2349e-58	-0.290942	0.131	0.394	5.84693e-54	2	ARPC2	actin related protein 2/3 complex subunit 2
1.92388e-31	-0.291808	0.31	0.568	5.03327e-27	2	NDUFA11	NADH:ubiquinone oxidoreductase subunit A11
1.3944e-49	-0.293448	0.213	0.496	3.64803e-45	2	DAD1	defender against cell death 1
6.64557e-61	-0.29372	0.079	0.312	1.73861e-56	2	ARF5	ADP ribosylation factor 5
5.27879e-42	-0.294277	0.029	0.174	1.38104e-37	2	GBP2	guanylate binding protein 2
9.64163e-51	-0.295449	0.184	0.457	2.52244e-46	2	MZT2A	mitotic spindle organizing protein 2A
4.91248e-48	-0.296553	0.045	0.219	1.2852e-43	2	LSP1	lymphocyte specific protein 1
4.75839e-48	-0.297282	0.18	0.443	1.24489e-43	2	MRPL57	mitochondrial ribosomal protein L57
2.35664e-33	-0.298193	0.01	0.114	6.16543e-29	2	LTB	lymphotoxin beta
7.4647e-48	-0.298331	0.271	0.576	1.95292e-43	2	CLIC1	chloride intracellular channel 1
1.53993e-53	-0.298733	0.081	0.296	4.02877e-49	2	RARRES2	retinoic acid receptor responder 2
8.7679e-54	-0.298981	0.207	0.506	2.29386e-49	2	MYL12A	myosin light chain 12A
1.30768e-37	-0.29958	0.305	0.59	3.42116e-33	2	NDUFB11	NADH:ubiquinone oxidoreductase subunit B11
1.91217e-56	-0.299628	0.07	0.285	5.00262e-52	2	MRPL12	mitochondrial ribosomal protein L12
6.4532e-51	-0.299746	0.199	0.481	1.68829e-46	2	TIMM13	translocase of inner mitochondrial membrane 13
4.97863e-45	-0.301755	0.036	0.194	1.30251e-40	2	AIF1	allograft inflammatory factor 1
9.40534e-48	-0.302441	0.271	0.582	2.46062e-43	2	PSME1	proteasome activator subunit 1
1.4949e-54	-0.302712	0.208	0.505	3.91096e-50	2	SERPING1	serpin family G member 1
3.89069e-27	-0.302933	0.416	0.661	1.01788e-22	2	OST4	oligosaccharyltransferase complex subunit 4, non-catalytic
2.83999e-42	-0.303558	0.021	0.159	7.42997e-38	2	RAC2	Rac family small GTPase 2
5.25563e-44	-0.303871	0.028	0.177	1.37498e-39	2	RGS1	regulator of G protein signaling 1
1.4809e-51	-0.304101	0.155	0.415	3.87434e-47	2	CIB1	calcium and integrin binding 1
6.95945e-26	-0.304273	0.497	0.737	1.82073e-21	2	PFN1	profilin 1
3.61297e-50	-0.306203	0.045	0.223	9.45225e-46	2	IRF1	interferon regulatory factor 1
6.91573e-50	-0.306274	0.192	0.466	1.80929e-45	2	PPP1CA	protein phosphatase 1 catalytic subunit alpha
5.04463e-47	-0.306473	0.217	0.489	1.31978e-42	2	RPS19BP1	ribosomal protein S19 binding protein 1
1.80932e-48	-0.306655	0.036	0.203	4.73354e-44	2	HCST	hematopoietic cell signal transducer
4.99943e-53	-0.307981	0.06	0.257	1.30795e-48	2	UBE2L6	ubiquitin conjugating enzyme E2 L6
2.39237e-29	-0.308088	0.759	0.864	6.25893e-25	2	RPL35	ribosomal protein L35
2.71546e-37	-0.30828	0.298	0.574	7.10418e-33	2	CAPG	capping actin protein, gelsolin like
1.7818e-20	-0.310494	0.508	0.691	4.66154e-16	2	NDUFB2	NADH:ubiquinone oxidoreductase subunit B2
5.96621e-50	-0.311816	0.173	0.434	1.56088e-45	2	JUNB	JunB proto-oncogene, AP-1 transcription factor subunit
1.20805e-48	-0.31325	0.231	0.517	3.1605e-44	2	DBI	diazepam binding inhibitor, acyl-CoA binding protein
4.72148e-46	-0.313715	0.036	0.196	1.23523e-41	2	PLEKHO1	pleckstrin homology domain containing O1
4.1804e-55	-0.313867	0.065	0.272	1.09368e-50	2	SERPINA1	serpin family A member 1
2.41191e-54	-0.314241	0.177	0.454	6.31004e-50	2	MRPL54	mitochondrial ribosomal protein L54
4.69326e-25	-0.315581	0.469	0.708	1.22785e-20	2	ADIRF	adipogenesis regulatory factor
1.16828e-62	-0.316614	0.126	0.398	3.05646e-58	2	BAD	BCL2 associated agonist of cell death
9.92034e-60	-0.317336	0.153	0.434	2.59536e-55	2	ATP6V1F	ATPase H+ transporting V1 subunit F
1.31436e-68	-0.31879	0.111	0.386	3.43862e-64	2	PSMB10	proteasome 20S subunit beta 10
3.10771e-52	-0.31908	0.062	0.26	8.13039e-48	2	CYTOR	cytoskeleton regulator RNA
3.91153e-53	-0.32085	0.198	0.482	1.02333e-48	2	DYNLL1	dynein light chain LC8-type 1
1.60931e-58	-0.321756	0.119	0.372	4.21027e-54	2	FBXW5	F-box and WD repeat domain containing 5
4.42038e-54	-0.322084	0.061	0.263	1.15646e-49	2	IFI35	interferon induced protein 35
1.45178e-56	-0.323852	0.047	0.244	3.79816e-52	2	IFITM1	interferon induced transmembrane protein 1
1.93217e-52	-0.324472	0.132	0.376	5.05493e-48	2	EGFL7	EGF like domain multiple 7
4.92569e-63	-0.326092	0.059	0.282	1.28866e-58	2	EMP3	epithelial membrane protein 3
3.77521e-57	-0.326167	0.16	0.434	9.8767e-53	2	PLD3	phospholipase D family member 3
1.30201e-58	-0.329516	0.093	0.327	3.40632e-54	2	JOSD2	Josephin domain containing 2
9.88865e-48	-0.329916	0.209	0.487	2.58707e-43	2	LAMB2	laminin subunit beta 2
2.26538e-48	-0.330474	0.047	0.223	5.92668e-44	2	TCIRG1	T cell immune regulator 1, ATPase H+ transporting V0 subunit a3
1.48303e-44	-0.33291	0.243	0.521	3.87991e-40	2	S100A1	S100 calcium binding protein A1
5.6743e-62	-0.335097	0.098	0.345	1.48451e-57	2	GAS6	growth arrest specific 6
1.5155e-50	-0.335221	0.043	0.22	3.96485e-46	2	ITGB2	integrin subunit beta 2
6.48258e-31	-0.337568	0.051	0.179	1.69597e-26	2	PTGDS	prostaglandin D2 synthase
5.79668e-28	-0.337683	0.582	0.776	1.51653e-23	2	NPC2	NPC intracellular cholesterol transporter 2
2.53193e-39	-0.341914	0.312	0.594	6.62404e-35	2	FIS1	fission, mitochondrial 1
1.33185e-59	-0.342263	0.141	0.412	3.48437e-55	2	TSPAN4	tetraspanin 4
1.47434e-44	-0.34267	0.23	0.494	3.85718e-40	2	CRIP2	cysteine rich protein 2
1.37554e-38	-0.346073	0.324	0.597	3.5987e-34	2	ROMO1	reactive oxygen species modulator 1
4.16904e-48	-0.346167	0.029	0.188	1.0907e-43	2	DERL3	derlin 3
9.71626e-61	-0.346533	0.137	0.405	2.54197e-56	2	NDUFS7	NADH:ubiquinone oxidoreductase core subunit S7
3.00359e-42	-0.346994	0.019	0.154	7.858e-38	2	TRAC	T cell receptor alpha constant
1.10245e-60	-0.349951	0.134	0.404	2.88424e-56	2	LY6E	lymphocyte antigen 6 family member E
1.21981e-65	-0.350135	0.038	0.249	3.19126e-61	2	MRPL23	mitochondrial ribosomal protein L23
1.70743e-67	-0.350594	0.095	0.356	4.46697e-63	2	ISG20	interferon stimulated exonuclease gene 20
4.96722e-27	-0.353785	0.482	0.751	1.29952e-22	2	IFITM3	interferon induced transmembrane protein 3
7.22228e-59	-0.358326	0.182	0.471	1.88949e-54	2	MRPL41	mitochondrial ribosomal protein L41
2.1578e-38	-0.359377	0.342	0.613	5.64524e-34	2	NDUFB7	NADH:ubiquinone oxidoreductase subunit B7
1.13086e-64	-0.359458	0.084	0.327	2.95856e-60	2	MTLN	mitoregulin
5.39597e-35	-0.359538	0.014	0.124	1.41169e-30	2	CXCL10	C-X-C motif chemokine ligand 10
6.88497e-31	-0.363026	0.413	0.649	1.80125e-26	2	POLR2L	RNA polymerase II, I and III subunit L
1.84689e-45	-0.36536	0.274	0.559	4.83182e-41	2	ANXA1	annexin A1
3.19781e-41	-0.365771	0.955	0.938	8.36611e-37	2	FTH1	ferritin heavy chain 1
3.94896e-70	-0.367064	0.107	0.381	1.03313e-65	2	IFI27L2	interferon alpha inducible protein 27 like 2
3.25032e-38	-0.367322	0.79	0.875	8.50348e-34	2	RPL18A	ribosomal protein L18a
4.60037e-41	-0.367362	0.305	0.585	1.20355e-36	2	COPS9	COP9 signalosome subunit 9
1.49587e-55	-0.368599	0.202	0.496	3.9135e-51	2	MYDGF	myeloid derived growth factor
2.96111e-30	-0.370572	0.473	0.701	7.74686e-26	2	NDUFA13	NADH:ubiquinone oxidoreductase subunit A13
1.19115e-35	-0.373409	0.811	0.886	3.11629e-31	2	RPS2	ribosomal protein S2
7.98815e-65	-0.375047	0.058	0.285	2.08986e-60	2	CTSS	cathepsin S
9.3669e-65	-0.378175	0.129	0.403	2.45057e-60	2	PSMB8	proteasome 20S subunit beta 8
3.84913e-31	-0.378182	0.014	0.115	1.00701e-26	2	CD79B	CD79b molecule
6.2464e-45	-0.381066	0.297	0.588	1.63418e-40	2	C12orf57	chromosome 12 open reading frame 57
6.02865e-59	-0.381835	0.198	0.491	1.57722e-54	2	ANAPC11	anaphase promoting complex subunit 11
8.37779e-54	-0.383807	0.039	0.222	2.1918e-49	2	CFB	complement factor B
3.67072e-39	-0.383851	0.78	0.871	9.60333e-35	2	RPS21	ribosomal protein S21
3.80572e-63	-0.387186	0.188	0.498	9.95653e-59	2	IFITM2	interferon induced transmembrane protein 2
3.46471e-52	-0.388541	0.257	0.562	9.06436e-48	2	NAA38	N-alpha-acetyltransferase 38, NatC auxiliary subunit
4.73552e-46	-0.389271	0.022	0.17	1.23891e-41	2	NKG7	natural killer cell granule protein 7
1.34694e-61	-0.390051	0.051	0.262	3.52386e-57	2	MDK	midkine
7.42929e-51	-0.391029	0.027	0.192	1.94365e-46	2	LIMD2	LIM domain containing 2
3.63979e-48	-0.393965	0.221	0.491	9.52241e-44	2	MICOS13	mitochondrial contact site and cristae organizing system subunit 13
4.9012e-49	-0.394415	0.254	0.547	1.28225e-44	2	TMEM141	transmembrane protein 141
6.00037e-25	-0.39565	0.473	0.688	1.56982e-20	2	HSPB1	heat shock protein family B (small) member 1
5.78217e-54	-0.396578	0.073	0.282	1.51273e-49	2	FXYD5	FXYD domain containing ion transport regulator 5
2.22515e-46	-0.396827	0.829	0.888	5.82144e-42	2	FAU	FAU ubiquitin like and ribosomal protein S30 fusion
5.81253e-60	-0.396977	0.069	0.291	1.52068e-55	2	SRGN	serglycin
1.40642e-35	-0.397579	0.139	0.322	3.67948e-31	2	NMB	neuromedin B
2.4582e-56	-0.397938	0.244	0.564	6.43114e-52	2	TAGLN2	transgelin 2
8.5124e-54	-0.399633	0.097	0.321	2.22701e-49	2	COL6A2	collagen type VI alpha 2 chain
9.59408e-65	-0.399788	0.158	0.448	2.51e-60	2	SIVA1	SIVA1 apoptosis inducing factor
4.40047e-26	-0.402357	0.739	0.849	1.15125e-21	2	CLU	clusterin
1.23863e-66	-0.408018	0.172	0.476	3.24051e-62	2	GNG5	G protein subunit gamma 5
1.3472e-65	-0.409707	0.173	0.472	3.52456e-61	2	TSPO	translocator protein
4.8268e-42	-0.409828	0.364	0.646	1.26279e-37	2	CTSD	cathepsin D
3.36463e-32	-0.410119	0.632	0.806	8.80254e-28	2	RPS5	ribosomal protein S5
9.63167e-70	-0.411372	0.141	0.436	2.51984e-65	2	NME3	NME/NM23 nucleoside diphosphate kinase 3
1.03253e-50	-0.412962	0.23	0.516	2.70129e-46	2	ARL6IP4	ADP ribosylation factor like GTPase 6 interacting protein 4
9.06039e-70	-0.413136	0.108	0.384	2.37038e-65	2	S100A10	S100 calcium binding protein A10
4.20004e-60	-0.414418	0.192	0.487	1.09882e-55	2	ALKBH7	alkB homolog 7
1.25329e-59	-0.415916	0.176	0.458	3.27887e-55	2	FLNA	filamin A
2.05606e-65	-0.417981	0.112	0.374	5.37906e-61	2	ISG15	ISG15 ubiquitin like modifier
7.66567e-34	-0.418762	0.01	0.113	2.00549e-29	2	SPP1	secreted phosphoprotein 1
1.85525e-60	-0.418901	0.229	0.54	4.8537e-56	2	CSTB	cystatin B
1.10295e-62	-0.423868	0.069	0.297	2.88553e-58	2	HLA-F	major histocompatibility complex, class I, F
1.72752e-70	-0.424073	0.11	0.386	4.51955e-66	2	STAT1	signal transducer and activator of transcription 1
1.05647e-59	-0.428765	0.203	0.504	2.76393e-55	2	IFI27	interferon alpha inducible protein 27
7.25519e-66	-0.429856	0.06	0.29	1.8981e-61	2	TAP1	transporter 1, ATP binding cassette subfamily B member
5.38085e-47	-0.432668	0.347	0.632	1.40774e-42	2	RNASEK	ribonuclease K
3.93982e-63	-0.433128	0.169	0.453	1.03074e-58	2	DDT	D-dopachrome tautomerase
5.97284e-45	-0.434016	0.267	0.527	1.56261e-40	2	PHPT1	phosphohistidine phosphatase 1
6.35375e-58	-0.4447	0.055	0.259	1.66227e-53	2	FCER1G	Fc epsilon receptor Ig
1.55154e-68	-0.450486	0.114	0.385	4.05915e-64	2	LSM7	LSM7 homolog, U6 small nuclear RNA and mRNA degradation associated
4.21359e-47	-0.451597	0.643	0.82	1.10236e-42	2	RPS26	ribosomal protein S26
7.58182e-45	-0.453156	0.387	0.666	1.98356e-40	2	OAZ1	ornithine decarboxylase antizyme 1
1.17959e-50	-0.457874	0.058	0.247	3.08605e-46	2	SERPINF1	serpin family F member 1
9.37013e-45	-0.46207	0.388	0.663	2.45141e-40	2	UQCRQ	ubiquinol-cytochrome c reductase complex III subunit VII
2.12574e-38	-0.462866	0.506	0.755	5.56136e-34	2	RPS10	ribosomal protein S10
1.82403e-28	-0.463501	0.499	0.757	4.77202e-24	2	MGP	matrix Gla protein
3.81964e-37	-0.464989	0.39	0.636	9.99294e-33	2	WFDC2	WAP four-disulfide core domain 2
1.77491e-44	-0.47407	0.153	0.37	4.64352e-40	2	NQO1	NAD(P)H quinone dehydrogenase 1
4.35947e-54	-0.476709	0.754	0.87	1.14052e-49	2	RPL36	ribosomal protein L36
1.93408e-76	-0.476753	0.114	0.402	5.05994e-72	2	HLA-DMA	major histocompatibility complex, class II, DM alpha
2.8436e-57	-0.481152	0.254	0.571	7.43943e-53	2	LGALS1	galectin 1
1.4294e-47	-0.481369	0.33	0.622	3.73958e-43	2	GUK1	guanylate kinase 1
1.02579e-53	-0.484405	0.778	0.868	2.68368e-49	2	RPS15	ribosomal protein S15
1.24162e-47	-0.48509	0.431	0.689	3.24832e-43	2	ELOB	elongin B
1.22022e-38	-0.485345	0.224	0.434	3.19235e-34	2	CLIC3	chloride intracellular channel 3
7.08317e-71	-0.488056	0.125	0.406	1.8531e-66	2	SCAND1	SCAN domain containing 1
1.76578e-43	-0.488826	0.32	0.564	4.61964e-39	2	MZT2B	mitotic spindle organizing protein 2B
3.17294e-58	-0.490992	0.105	0.347	8.30104e-54	2	C1S	complement C1s
1.23818e-52	-0.494659	0.102	0.319	3.23934e-48	2	TNFRSF12A	TNF receptor superfamily member 12A
3.70283e-68	-0.495281	0.158	0.458	9.68734e-64	2	S100A4	S100 calcium binding protein A4
9.43274e-44	-0.497872	0.425	0.656	2.46779e-39	2	UQCR11	ubiquinol-cytochrome c reductase, complex III subunit XI
1.11803e-57	-0.498143	0.125	0.375	2.92499e-53	2	C1R	complement C1r
4.32082e-30	-0.499326	0.579	0.808	1.13041e-25	2	TMSB4X	thymosin beta 4 X-linked
7.11505e-30	-0.502307	0.054	0.176	1.86144e-25	2	HLA-DRB5	major histocompatibility complex, class II, DR beta 5
9.93502e-78	-0.503624	0.883	0.916	2.5992e-73	2	RPLP1	ribosomal protein lateral stalk subunit P1
1.42929e-57	-0.505071	0.073	0.289	3.7393e-53	2	CCL5	C-C motif chemokine ligand 5
1.10953e-40	-0.508914	0.502	0.757	2.90275e-36	2	HLA-E	major histocompatibility complex, class I, E
1.95026e-50	-0.509221	0.027	0.189	5.10228e-46	2	CXCL9	C-X-C motif chemokine ligand 9
1.72702e-68	-0.511948	0.058	0.289	4.51824e-64	2	C1QC	complement C1q C chain
9.97833e-40	-0.517504	0.523	0.745	2.61053e-35	2	SSR4	signal sequence receptor subunit 4
6.79959e-76	-0.524287	0.11	0.396	1.77891e-71	2	BST2	bone marrow stromal cell antigen 2
8.87763e-51	-0.530993	0.026	0.188	2.32257e-46	2	CD79A	CD79a molecule
1.27868e-53	-0.533412	0.375	0.668	3.34529e-49	2	S100A11	S100 calcium binding protein A11
3.64492e-62	-0.533597	0.832	0.894	9.53584e-58	2	RPS28	ribosomal protein S28
2.34584e-54	-0.534407	0.318	0.611	6.13719e-50	2	SELENOM	selenoprotein M
3.61035e-61	-0.546983	0.776	0.88	9.44539e-57	2	RPS19	ribosomal protein S19
8.84235e-47	-0.554225	0.811	0.88	2.31333e-42	2	S100A6	S100 calcium binding protein A6
6.90394e-73	-0.559219	0.141	0.433	1.80621e-68	2	C9orf16
1.63585e-58	-0.561643	0.048	0.247	4.27971e-54	2	TRBC2	T cell receptor beta constant 2
1.23584e-68	-0.56269	0.226	0.556	3.2332e-64	2	CRIP1	cysteine rich protein 1
6.21722e-67	-0.573537	0.163	0.446	1.62655e-62	2	RABAC1	Rab acceptor 1
1.02631e-69	-0.574225	0.041	0.261	2.68504e-65	2	CORO1A	coronin 1A
1.62986e-67	-0.625072	0.936	0.942	4.26405e-63	2	FTL	ferritin light chain
5.04764e-81	-0.637348	0.215	0.56	1.32056e-76	2	SH3BGRL3	SH3 domain binding glutamate rich protein like 3
4.93639e-80	-0.640964	0.172	0.506	1.29146e-75	2	TIMP1	TIMP metallopeptidase inhibitor 1
5.81542e-73	-0.655817	0.672	0.821	1.52143e-68	2	RPL28	ribosomal protein L28
2.13597e-55	-0.660601	0.523	0.767	5.58812e-51	2	HLA-C	major histocompatibility complex, class I, C
1.96124e-87	-0.687069	0.094	0.393	5.131e-83	2	LAPTM5	lysosomal protein transmembrane 5
6.95716e-65	-0.693327	0.715	0.857	1.82013e-60	2	HLA-A	major histocompatibility complex, class I, A
1.90941e-86	-0.706249	0.157	0.483	4.99539e-82	2	C1QA	complement C1q A chain
1.38786e-63	-0.716345	0.447	0.684	3.63091e-59	2	MIF	macrophage migration inhibitory factor
3.78651e-88	-0.728089	0.105	0.408	9.90626e-84	2	PSMB9	proteasome 20S subunit beta 9
4.35112e-80	-0.739699	0.229	0.563	1.13834e-75	2	WARS
7.54947e-83	-0.743865	0.184	0.524	1.97509e-78	2	C3	complement C3
1.31313e-86	-0.757615	0.119	0.426	3.43542e-82	2	IFI30	IFI30 lysosomal thiol reductase
5.02703e-91	-0.757751	0.09	0.387	1.31517e-86	2	TYROBP	transmembrane immune signaling adaptor TYROBP
1.58169e-89	-0.759397	0.064	0.347	4.138e-85	2	IL32	interleukin 32
3.06557e-91	-0.76231	0.13	0.45	8.02013e-87	2	PLAAT4	phospholipase A and acyltransferase 4
1.22099e-71	-0.762334	0.065	0.302	3.19436e-67	2	CD52	CD52 molecule
8.77213e-96	-0.77179	0.743	0.878	2.29496e-91	2	TMSB10	thymosin beta 10
3.25094e-86	-0.774124	0.099	0.39	8.50511e-82	2	APOE	apolipoprotein E
1.46567e-78	-0.781459	0.549	0.764	3.8345e-74	2	RPL18	ribosomal protein L18
1.96016e-74	-0.810693	0.237	0.527	5.12817e-70	2	GPX4	glutathione peroxidase 4
1.49481e-56	-0.81314	0.194	0.461	3.91072e-52	2	CCL21	C-C motif chemokine ligand 21
7.74407e-80	-0.813183	0.185	0.484	2.026e-75	2	CYBA	cytochrome b-245 alpha chain
1.04709e-91	-0.836148	0.138	0.462	2.73941e-87	2	C1QB	complement C1q B chain
8.75849e-69	-0.847258	0.053	0.276	2.2914e-64	2	MZB1	marginal zone B and B1 cell specific protein
3.26854e-76	-0.849724	0.044	0.28	8.55116e-72	2	LYZ	lysozyme
6.94419e-88	-0.866697	0.088	0.375	1.81674e-83	2	HLA-DQA1	major histocompatibility complex, class II, DQ alpha 1
1.6826e-86	-0.894397	0.805	0.901	4.40202e-82	2	B2M	beta-2-microglobulin
7.68362e-98	-0.904325	0.118	0.441	2.01019e-93	2	HLA-DQB1	major histocompatibility complex, class II, DQ beta 1
2.74099e-82	-0.906341	0.624	0.823	7.17098e-78	2	HLA-B	major histocompatibility complex, class I, B
1.2068e-103	-1.01253	0.231	0.584	3.15723e-99	2	HLA-DPB1	major histocompatibility complex, class II, DP beta 1
1.05343e-90	-1.02027	0.092	0.386	2.75598e-86	2	APOC1	apolipoprotein C1
2.15248e-97	-1.02396	0.235	0.577	5.63133e-93	2	HLA-DPA1	major histocompatibility complex, class II, DP alpha 1
2.65497e-102	-1.03664	0.308	0.655	6.94595e-98	2	HLA-DRB1	major histocompatibility complex, class II, DR beta 1
1.18514e-41	-1.04629	0.289	0.501	3.10056e-37	2	IGHG4	immunoglobulin heavy constant gamma 4 (G4m marker)
1.07081e-70	-1.06783	0.027	0.236	2.80146e-66	2	CCL19	C-C motif chemokine ligand 19
6.43214e-81	-1.08371	0.669	0.847	1.68278e-76	2	CD74	CD74 molecule
2.20818e-109	-1.11143	0.303	0.657	5.77705e-105	2	HLA-DRA	major histocompatibility complex, class II, DR alpha
1.58549e-42	-1.19188	0.166	0.362	4.14796e-38	2	JCHAIN	joining chain of multimeric IgA and IgM
2.99498e-59	-1.31118	0.409	0.63	7.83547e-55	2	IGHG3	immunoglobulin heavy constant gamma 3 (G3m marker)
5.95806e-80	-1.40309	0.102	0.362	1.55875e-75	2	IGHGP	immunoglobulin heavy constant gamma P (non-functional)
1.71427e-61	-1.44432	0.084	0.301	4.48487e-57	2	IGHG2	immunoglobulin heavy constant gamma 2 (G2m marker)
3.25521e-73	-1.48474	0.053	0.281	8.51629e-69	2	IGHM	immunoglobulin heavy constant mu
2.00949e-70	-1.50969	0.29	0.552	5.25724e-66	2	IGLC3	immunoglobulin lambda constant 3 (Kern-Oz+ marker)
8.25601e-64	-1.61978	0.302	0.539	2.15994e-59	2	IGLC1	immunoglobulin lambda constant 1
3.74657e-82	-1.76502	0.311	0.588	9.80176e-78	2	IGHG1	immunoglobulin heavy constant gamma 1 (G1m marker)
6.77303e-85	-1.83706	0.348	0.637	1.77196e-80	2	IGLC2	immunoglobulin lambda constant 2
3.8035e-75	-1.94478	0.583	0.796	9.9507e-71	2	IGKC	immunoglobulin kappa constant
8.91188e-54	-1.97525	0.205	0.438	2.33153e-49	2	IGHA1	immunoglobulin heavy constant alpha 1

## Sheet: T3
p_val	avg_log2FC	pct.1	pct.2	p_val_adj	cluster	gene	Gene_name
6.7512e-134	1.45469	0.982	0.816	1.76625e-129	3	TFF3	trefoil factor 3
7.35473e-162	1.26586	0.664	0.276	1.92414e-157	3	NQO1	NAD(P)H quinone dehydrogenase 1
7.05238e-155	1.24581	0.618	0.236	1.84504e-150	3	NMB	neuromedin B
4.96383e-98	1.03592	0.653	0.353	1.29864e-93	3	CLIC3	chloride intracellular channel 3
1.51073e-114	0.938724	0.566	0.233	3.95236e-110	3	TNFRSF12A	TNF receptor superfamily member 12A
8.95774e-155	0.927423	0.912	0.569	2.34352e-150	3	HSPA5	heat shock protein family A (Hsp70) member 5
1.59564e-129	0.900569	0.918	0.615	4.17451e-125	3	NDUFB2	NADH:ubiquinone oxidoreductase subunit B2
2.0336e-111	0.894983	0.961	0.74	5.32032e-107	3	MT1G	metallothionein 1G
2.80691e-94	0.867029	0.989	0.847	7.34343e-90	3	S100A6	S100 calcium binding protein A6
1.07115e-127	0.864964	0.892	0.57	2.80233e-123	3	ID3	inhibitor of DNA binding 3, HLH protein
1.23233e-143	0.850789	0.669	0.268	3.22402e-139	3	TCTN3	tectonic family member 3
2.80729e-102	0.834672	0.847	0.548	7.34444e-98	3	WFDC2	WAP four-disulfide core domain 2
2.46909e-58	0.819412	0.997	0.933	6.45963e-54	3	FTL	ferritin light chain
1.97993e-121	0.817156	0.802	0.453	5.17988e-117	3	MGST1	microsomal glutathione S-transferase 1
4.38181e-151	0.81386	0.944	0.593	1.14637e-146	3	NDUFA4	NDUFA4 mitochondrial complex associated
4.15136e-140	0.811684	0.975	0.746	1.08608e-135	3	PRDX1	peroxiredoxin 1
8.47757e-116	0.806905	0.754	0.407	2.2179e-111	3	TXN	thioredoxin
1.33997e-113	0.780568	0.719	0.37	3.50562e-109	3	TALDO1	transaldolase 1
2.79624e-130	0.775658	0.805	0.378	7.31553e-126	3	DIO1	iodothyronine deiodinase 1
8.77061e-93	0.764771	0.863	0.572	2.29457e-88	3	UQCR11	ubiquinol-cytochrome c reductase, complex III subunit XI
3.99781e-129	0.762122	0.617	0.237	1.04591e-124	3	MALL	mal, T cell differentiation protein like
5.85666e-125	0.759388	0.725	0.349	1.53222e-120	3	COX17	cytochrome c oxidase copper chaperone COX17
4.37346e-124	0.72923	0.694	0.325	1.14418e-119	3	MRPS6	mitochondrial ribosomal protein S6
8.85491e-132	0.716274	0.803	0.398	2.31662e-127	3	SEC61G	SEC61 translocon subunit gamma
9.51775e-130	0.714011	0.779	0.388	2.49003e-125	3	DAD1	defender against cell death 1
3.13918e-92	0.707428	0.966	0.782	8.21272e-88	3	GSTP1	glutathione S-transferase pi 1
9.13281e-120	0.707251	0.893	0.579	2.38933e-115	3	MYL12B	myosin light chain 12B
3.46032e-86	0.703577	0.999	0.933	9.0529e-82	3	FTH1	ferritin heavy chain 1
1.19188e-117	0.700052	0.849	0.502	3.11818e-113	3	NDUFC2	NADH:ubiquinone oxidoreductase subunit C2
3.56539e-100	0.676774	0.821	0.407	9.32777e-96	3	MT1H	metallothionein 1H
3.25471e-124	0.674753	0.726	0.337	8.51497e-120	3	DYNLT1	dynein light chain Tctex-type 1
3.69441e-89	0.674309	0.82	0.491	9.66531e-85	3	CKB	creatine kinase B
3.94345e-116	0.671376	0.971	0.719	1.03169e-111	3	ATP5F1E	ATP synthase F1 subunit epsilon
9.07495e-118	0.670977	0.789	0.401	2.37419e-113	3	COX14	cytochrome c oxidase assembly factor COX14
5.81261e-82	0.666879	0.755	0.458	1.5207e-77	3	KIF22	kinesin family member 22
6.9671e-109	0.665295	0.971	0.756	1.82273e-104	3	RPS26	ribosomal protein S26
4.26242e-130	0.651516	0.686	0.283	1.11513e-125	3	PTTG1	PTTG1 regulator of sister chromatid separation, securin
8.87084e-106	0.651346	0.75	0.384	2.32079e-101	3	CLDN7	claudin 7
3.87819e-109	0.647242	0.858	0.51	1.01461e-104	3	ATP5MD
2.24762e-83	0.643148	0.359	0.115	5.88022e-79	3	COL9A3	collagen type IX alpha 3 chain
2.21036e-104	0.641427	0.893	0.556	5.78276e-100	3	NDUFB1	NADH:ubiquinone oxidoreductase subunit B1
1.95471e-84	0.637758	0.859	0.57	5.11391e-80	3	UQCRQ	ubiquinol-cytochrome c reductase complex III subunit VII
9.58022e-59	0.634518	0.805	0.612	2.50638e-54	3	MIF	macrophage migration inhibitory factor
7.33221e-97	0.627864	0.857	0.534	1.91825e-92	3	CHCHD2	coiled-coil-helix-coiled-coil-helix domain containing 2
2.89427e-102	0.627657	0.726	0.369	7.57199e-98	3	GNG5	G protein subunit gamma 5
1.81162e-116	0.621847	0.593	0.241	4.73957e-112	3	LINC01315	long intergenic non-protein coding RNA 1315
5.32592e-85	0.618321	0.804	0.502	1.39337e-80	3	TSTD1	thiosulfate sulfurtransferase like domain containing 1
6.42501e-100	0.60841	0.775	0.408	1.68091e-95	3	ATP5MC3	ATP synthase membrane subunit c locus 3
1.38966e-97	0.605688	0.913	0.569	3.63564e-93	3	HINT1	histidine triad nucleotide binding protein 1
1.50076e-88	0.604544	0.69	0.352	3.92629e-84	3	DDT	D-dopachrome tautomerase
2.23995e-57	0.603351	0.996	0.892	5.86016e-53	3	TPO	thyroid peroxidase
2.84269e-103	0.599696	0.869	0.483	7.43706e-99	3	COX7B	cytochrome c oxidase subunit 7B
6.49646e-107	0.59879	0.926	0.63	1.6996e-102	3	SRP14	signal recognition particle 14
7.86293e-104	0.591475	0.936	0.611	2.0571e-99	3	COX6C	cytochrome c oxidase subunit 6C
1.37815e-78	0.589596	0.8	0.488	3.6055e-74	3	COPS9	COP9 signalosome subunit 9
7.94501e-104	0.588287	0.98	0.728	2.07857e-99	3	COX7C	cytochrome c oxidase subunit 7C
3.58857e-98	0.588271	0.659	0.308	9.38841e-94	3	SPINT1-AS1	SPINT1 antisense RNA 1
1.28133e-95	0.5879	0.964	0.697	3.35221e-91	3	MT1F	metallothionein 1F
6.54785e-98	0.587392	0.95	0.687	1.71305e-93	3	S100A13	S100 calcium binding protein A13
4.76405e-92	0.587003	0.91	0.576	1.24637e-87	3	UQCR10	ubiquinol-cytochrome c reductase, complex III subunit X
3.81257e-53	0.585808	0.698	0.434	9.97444e-49	3	GPX4	glutathione peroxidase 4
5.52803e-102	0.580805	0.893	0.52	1.44624e-97	3	ATP5MPL
4.73198e-64	0.578562	0.724	0.437	1.23798e-59	3	PHPT1	phosphohistidine phosphatase 1
1.17052e-143	0.569687	0.624	0.216	3.06232e-139	3	FAM167A	family with sequence similarity 167 member A
7.36821e-55	0.567329	0.742	0.481	1.92767e-50	3	MZT2B	mitotic spindle organizing protein 2B
8.0119e-100	0.566897	0.804	0.44	2.09607e-95	3	ATP5PF	ATP synthase peripheral stalk subunit F6
2.03631e-92	0.560191	0.787	0.41	5.32741e-88	3	DBI	diazepam binding inhibitor, acyl-CoA binding protein
5.24998e-64	0.559479	0.726	0.468	1.3735e-59	3	ANXA1	annexin A1
1.65564e-92	0.555513	0.738	0.384	4.33149e-88	3	NDUFC1	NADH:ubiquinone oxidoreductase subunit C1
1.60783e-50	0.553821	0.818	0.619	4.20641e-46	3	HSPB1	heat shock protein family B (small) member 1
7.66011e-111	0.553688	0.732	0.351	2.00404e-106	3	MANF	mesencephalic astrocyte derived neurotrophic factor
1.82023e-81	0.552779	0.815	0.482	4.76207e-77	3	ID1	inhibitor of DNA binding 1, HLH protein
1.98757e-67	0.551328	0.647	0.351	5.19988e-63	3	RABAC1	Rab acceptor 1
6.58787e-68	0.55062	0.833	0.567	1.72352e-63	3	POLR2L	RNA polymerase II, I and III subunit L
5.37791e-87	0.548219	0.781	0.429	1.40697e-82	3	SEC61B	SEC61 translocon subunit beta
1.91637e-91	0.547301	0.85	0.493	5.0136e-87	3	BEX3	brain expressed X-linked 3
6.40882e-95	0.545597	0.771	0.401	1.67668e-90	3	SMIM4	small integral membrane protein 4
4.32425e-90	0.54221	0.96	0.691	1.13131e-85	3	SAT1	spermidine/spermine N1-acetyltransferase 1
1.38261e-123	0.537861	0.597	0.223	3.61718e-119	3	TNFRSF11B	TNF receptor superfamily member 11b
1.78646e-79	0.529646	0.885	0.56	4.67374e-75	3	COX7A2	cytochrome c oxidase subunit 7A2
1.94254e-87	0.525749	0.849	0.506	5.08208e-83	3	MGST3	microsomal glutathione S-transferase 3
5.54779e-70	0.523498	0.801	0.498	1.45141e-65	3	FIS1	fission, mitochondrial 1
4.59406e-95	0.52111	0.77	0.397	1.2019e-90	3	ISCU	iron-sulfur cluster assembly enzyme
2.78857e-102	0.520734	0.572	0.236	7.29545e-98	3	CBR1	carbonyl reductase 1
6.44267e-91	0.518151	0.909	0.537	1.68553e-86	3	ATP5MG	ATP synthase membrane subunit g
2.60856e-76	0.517739	0.791	0.474	6.82452e-72	3	ATP5IF1	ATP synthase inhibitory factor subunit 1
2.13108e-59	0.515523	0.849	0.572	5.57534e-55	3	COX8A	cytochrome c oxidase subunit 8A
2.93046e-86	0.5155	0.878	0.522	7.66667e-82	3	ATP5MF	ATP synthase membrane subunit f
2.28133e-89	0.515054	0.76	0.413	5.96841e-85	3	CYSTM1	cysteine rich transmembrane module containing 1
2.22376e-77	0.51452	0.765	0.434	5.8178e-73	3	CSTB	cystatin B
1.13261e-72	0.512474	0.911	0.632	2.96313e-68	3	COX6A1	cytochrome c oxidase subunit 6A1
2.18334e-89	0.509408	0.728	0.382	5.71205e-85	3	SELENOK	selenoprotein K
7.9596e-74	0.509093	0.878	0.572	2.08239e-69	3	OST4	oligosaccharyltransferase complex subunit 4, non-catalytic
3.00192e-108	0.500432	0.606	0.249	7.85362e-104	3	HSPB11	heat shock protein family B (small) member 11
3.03727e-90	0.495576	0.693	0.337	7.94609e-86	3	NOP10	NOP10 ribonucleoprotein
5.18555e-85	0.495423	1	0.933	1.35664e-80	3	RPL41	ribosomal protein L41
9.82482e-81	0.494915	0.786	0.448	2.57037e-76	3	DMKN	dermokine
2.76596e-89	0.492105	0.862	0.501	7.2363e-85	3	HOPX	HOP homeobox
9.79844e-57	0.492084	0.753	0.48	2.56347e-52	3	NDUFA11	NADH:ubiquinone oxidoreductase subunit A11
7.75735e-84	0.491609	0.935	0.631	2.02948e-79	3	SPINT2	serine peptidase inhibitor, Kunitz type 2
6.62182e-81	0.489125	0.988	0.824	1.7324e-76	3	ACTG1	actin gamma 1
1.60801e-81	0.487604	0.89	0.559	4.20688e-77	3	NDUFA1	NADH:ubiquinone oxidoreductase subunit A1
5.89456e-73	0.484495	0.531	0.243	1.54214e-68	3	JOSD2	Josephin domain containing 2
6.70251e-97	0.4832	0.657	0.299	1.75351e-92	3	ATP5F1C	ATP synthase F1 subunit gamma
8.9929e-81	0.47903	0.647	0.317	2.35272e-76	3	PLEKHJ1	pleckstrin homology domain containing J1
9.3039e-107	0.478043	0.605	0.244	2.43409e-102	3	MRPL33	mitochondrial ribosomal protein L33
3.20593e-68	0.474405	0.971	0.678	8.38735e-64	3	MT1X	metallothionein 1X
2.44328e-68	0.472499	0.707	0.391	6.3921e-64	3	ANAPC11	anaphase promoting complex subunit 11
3.09563e-67	0.472463	0.698	0.398	8.09879e-63	3	MYDGF	myeloid derived growth factor
4.54395e-73	0.470993	0.594	0.29	1.18879e-68	3	FAAP20	FA core complex associated protein 20
1.01273e-59	0.469842	0.935	0.704	2.64951e-55	3	MT2A	metallothionein 2A
3.85464e-62	0.467746	0.735	0.425	1.00845e-57	3	S100A1	S100 calcium binding protein A1
3.67035e-69	0.465972	0.779	0.472	9.60237e-65	3	SDF2L1	stromal cell derived factor 2 like 1
3.09645e-63	0.465468	0.704	0.398	8.10093e-59	3	CIAO2B	cytosolic iron-sulfur assembly component 2B
6.29098e-73	0.463841	0.957	0.683	1.64585e-68	3	UBL5	ubiquitin like 5
1.3544e-113	0.463155	0.659	0.275	3.54339e-109	3	ARF4	ADP ribosylation factor 4
1.68081e-74	0.462998	0.992	0.827	4.39733e-70	3	MYL6	myosin light chain 6
2.41589e-139	0.460173	0.351	0.073	6.32044e-135	3	AKR1C1	aldo-keto reductase family 1 member C1
8.6047e-61	0.460086	0.642	0.352	2.25116e-56	3	SIVA1	SIVA1 apoptosis inducing factor
1.46198e-116	0.459443	0.322	0.073	3.82482e-112	3	AKR1C2	aldo-keto reductase family 1 member C2
1.10714e-59	0.458857	0.735	0.422	2.89651e-55	3	COX7A1	cytochrome c oxidase subunit 7A1
8.71351e-63	0.455056	0.757	0.448	2.27963e-58	3	TMEM141	transmembrane protein 141
1.04756e-89	0.452973	0.587	0.254	2.74062e-85	3	TXNDC17	thioredoxin domain containing 17
1.03706e-99	0.452428	0.998	0.89	2.71316e-95	3	CD24	CD24 molecule
2.82378e-85	0.451847	0.749	0.391	7.38758e-81	3	S100A14	S100 calcium binding protein A14
1.98858e-53	0.448952	0.739	0.459	5.20252e-49	3	OTOS	otospiralin
4.75395e-82	0.448653	0.712	0.382	1.24373e-77	3	DYNLL1	dynein light chain LC8-type 1
4.43214e-80	0.448145	0.909	0.587	1.15954e-75	3	SKP1	S-phase kinase associated protein 1
3.98368e-87	0.447196	0.734	0.374	1.04221e-82	3	TBCA	tubulin folding cofactor A
5.13179e-76	0.447096	0.831	0.475	1.34258e-71	3	TMEM258	transmembrane protein 258
3.49622e-83	0.446926	0.719	0.371	9.1468e-79	3	SNRPG	small nuclear ribonucleoprotein polypeptide G
1.23988e-73	0.445352	0.788	0.45	3.24377e-69	3	LAMTOR1	late endosomal/lysosomal adaptor, MAPK and MTOR activator 1
8.38718e-84	0.445339	0.818	0.478	2.19425e-79	3	CD9	CD9 molecule
5.65059e-96	0.445041	0.655	0.291	1.47831e-91	3	NDUFB3	NADH:ubiquinone oxidoreductase subunit B3
3.35e-72	0.444347	0.949	0.66	8.76427e-68	3	TMA7	translation machinery associated 7 homolog
1.14563e-54	0.441782	0.886	0.608	2.9972e-50	3	COX5B	cytochrome c oxidase subunit 5B
7.56197e-69	0.440883	0.63	0.322	1.97836e-64	3	CIB1	calcium and integrin binding 1
1.27071e-92	0.440638	0.842	0.466	3.32444e-88	3	TXNL1	thioredoxin like 1
1.00604e-64	0.439822	0.952	0.67	2.63199e-60	3	ATP5ME	ATP synthase membrane subunit e
4.21372e-52	0.438758	0.681	0.4	1.10239e-47	3	MICOS13	mitochondrial contact site and cristae organizing system subunit 13
1.17151e-81	0.438323	0.792	0.462	3.0649e-77	3	PRDX6	peroxiredoxin 6
1.08032e-87	0.436656	0.613	0.279	2.82633e-83	3	NDUFB6	NADH:ubiquinone oxidoreductase subunit B6
8.4484e-77	0.436291	0.969	0.723	2.21027e-72	3	PPIA	peptidylprolyl isomerase A
6.01387e-88	0.435268	0.706	0.347	1.57335e-83	3	HMGN3	high mobility group nucleosomal binding domain 3
1.9052e-86	0.434155	0.747	0.401	4.98439e-82	3	MYL12A	myosin light chain 12A
1.53952e-77	0.432582	0.826	0.494	4.02769e-73	3	SOD1	superoxide dismutase 1
1.75232e-93	0.432442	0.701	0.324	4.58441e-89	3	BEX2	brain expressed X-linked 2
1.61741e-75	0.432167	0.856	0.511	4.23146e-71	3	HSBP1	heat shock factor binding protein 1
1.01321e-86	0.429774	0.787	0.435	2.65076e-82	3	ATP5PD	ATP synthase peripheral stalk subunit d
4.60292e-88	0.421069	0.735	0.366	1.20422e-83	3	MAOA	monoamine oxidase A
3.07033e-91	0.416783	0.55	0.224	8.0326e-87	3	DNAJC15	DnaJ heat shock protein family (Hsp40) member C15
1.79097e-84	0.415752	0.547	0.231	4.68552e-80	3	HIST1H1C
2.74883e-54	0.413589	0.724	0.442	7.19149e-50	3	ATP6V0B	ATPase H+ transporting V0 subunit b
1.87966e-52	0.412188	0.791	0.494	4.91757e-48	3	NDUFB11	NADH:ubiquinone oxidoreductase subunit B11
6.0017e-103	0.411745	0.613	0.256	1.57016e-98	3	LSM3	LSM3 homolog, U6 small nuclear RNA and mRNA degradation associated
1.83317e-51	0.410605	0.851	0.573	4.79595e-47	3	S100A11	S100 calcium binding protein A11
1.01537e-119	0.410407	0.404	0.107	2.6564e-115	3	SLC25A15	solute carrier family 25 member 15
2.37781e-78	0.410371	0.873	0.534	6.22084e-74	3	PDIA6	protein disulfide isomerase family A member 6
1.37619e-81	0.408027	0.542	0.239	3.6004e-77	3	FAM177A1	family with sequence similarity 177 member A1
1.9406e-98	0.406454	0.613	0.256	5.077e-94	3	ITGAV	integrin subunit alpha V
3.10877e-58	0.404112	0.589	0.307	8.13317e-54	3	BAD	BCL2 associated agonist of cell death
4.07293e-58	0.402555	0.674	0.362	1.06556e-53	3	MZT2A	mitotic spindle organizing protein 2A
6.17193e-45	0.40248	0.778	0.507	1.6147e-40	3	ROMO1	reactive oxygen species modulator 1
2.6493e-92	0.400353	0.751	0.382	6.93111e-88	3	MICOS10	mitochondrial contact site and cristae organizing system subunit 10
3.92428e-43	0.399545	0.658	0.389	1.02667e-38	3	CYBA	cytochrome b-245 alpha chain
3.7395e-57	0.399456	0.681	0.399	9.78328e-53	3	CDK2AP2	cyclin dependent kinase 2 associated protein 2
3.84162e-72	0.399069	0.842	0.479	1.00504e-67	3	ATP5PO	ATP synthase peripheral stalk subunit OSCP
2.15428e-96	0.396779	0.658	0.301	5.63602e-92	3	TMEM14B	transmembrane protein 14B
1.35357e-68	0.396594	0.873	0.543	3.54121e-64	3	COMMD6	COMM domain containing 6
1.86256e-69	0.396476	0.572	0.269	4.87283e-65	3	PGLS	6-phosphogluconolactonase
1.08302e-83	0.396161	0.594	0.264	2.83341e-79	3	OCIAD2	OCIA domain containing 2
1.21643e-84	0.394156	0.51	0.206	3.18242e-80	3	PTRHD1	peptidyl-tRNA hydrolase domain containing 1
4.76579e-65	0.389918	0.715	0.399	1.24682e-60	3	TKT	transketolase
1.29781e-76	0.389804	0.675	0.342	3.39532e-72	3	POMP	proteasome maturation protein
1.14446e-63	0.389481	0.773	0.458	2.99415e-59	3	PNKD	PNKD metallo-beta-lactamase domain containing
1.29488e-51	0.389394	0.686	0.397	3.38766e-47	3	RPS19BP1	ribosomal protein S19 binding protein 1
3.33898e-74	0.389257	0.765	0.392	8.73544e-70	3	PCP4	Purkinje cell protein 4
8.58025e-65	0.388912	0.788	0.474	2.24476e-60	3	CLIC1	chloride intracellular channel 1
9.11292e-62	0.385899	0.703	0.396	2.38412e-57	3	COX5A	cytochrome c oxidase subunit 5A
4.66052e-65	0.385265	0.962	0.691	1.21929e-60	3	SNHG29	small nucleolar RNA host gene 29
7.47531e-71	0.385249	0.727	0.396	1.95569e-66	3	SPCS1	signal peptidase complex subunit 1
6.37413e-103	0.384259	0.505	0.18	1.6676e-98	3	C11orf74
3.16563e-81	0.38423	0.691	0.329	8.28191e-77	3	ZSCAN16-AS1	ZSCAN16 antisense RNA 1
3.61971e-69	0.384172	0.918	0.586	9.46989e-65	3	NDUFS5	NADH:ubiquinone oxidoreductase subunit S5
2.06747e-95	0.384075	0.514	0.194	5.40891e-91	3	AP003498.2
1.42772e-74	0.382724	0.801	0.437	3.73519e-70	3	NDUFB4	NADH:ubiquinone oxidoreductase subunit B4
7.46862e-101	0.382023	0.477	0.167	1.95394e-96	3	HTATIP2	HIV-1 Tat interactive protein 2
1.01303e-73	0.38068	0.709	0.369	2.6503e-69	3	NDUFA6	NADH:ubiquinone oxidoreductase subunit A6
1.37759e-53	0.379802	0.939	0.669	3.60405e-49	3	FCGBP	Fc gamma binding protein
1.67518e-86	0.378499	0.668	0.315	4.38259e-82	3	RAB1A	RAB1A, member RAS oncogene family
1.47104e-49	0.377372	0.677	0.406	3.84853e-45	3	CRIP2	cysteine rich protein 2
9.9716e-52	0.377367	0.748	0.446	2.60877e-47	3	SELENOH	selenoprotein H
1.71124e-48	0.377266	0.982	0.881	4.47694e-44	3	SERF2	small EDRK-rich factor 2
8.01138e-82	0.376163	0.549	0.232	2.09594e-77	3	YWHAH	tyrosine 3-monooxygenase/tryptophan 5-monooxygenase activation protein eta
2.02934e-44	0.374751	0.947	0.705	5.30917e-40	3	NPC2	NPC intracellular cholesterol transporter 2
7.60384e-64	0.374371	0.805	0.467	1.98932e-59	3	ATP5MC1	ATP synthase membrane subunit c locus 1
3.95661e-55	0.373679	0.605	0.313	1.03513e-50	3	NDUFS7	NADH:ubiquinone oxidoreductase core subunit S7
2.4359e-102	0.373504	0.362	0.101	6.37279e-98	3	KNSTRN	kinetochore localized astrin (SPAG5) binding protein
2.10499e-45	0.373462	0.748	0.464	5.50707e-41	3	NAA38	N-alpha-acetyltransferase 38, NatC auxiliary subunit
7.68735e-87	0.373415	0.641	0.284	2.01116e-82	3	ECRG4	ECRG4 augurin precursor
4.44413e-73	0.372972	0.684	0.334	1.16267e-68	3	DDIT3	DNA damage inducible transcript 3
3.03669e-85	0.37169	0.61	0.275	7.94459e-81	3	RNF7	ring finger protein 7
2.12962e-72	0.371652	0.62	0.301	5.5715e-68	3	DUSP23	dual specificity phosphatase 23
7.41418e-67	0.370271	0.8	0.452	1.9397e-62	3	NEDD8	NEDD8 ubiquitin like modifier
1.94607e-67	0.368546	0.855	0.514	5.0913e-63	3	ATP6V0E1	ATPase H+ transporting V0 subunit e1
6.75818e-68	0.367395	0.814	0.451	1.76808e-63	3	UQCRH	ubiquinol-cytochrome c reductase hinge protein
1.64358e-85	0.366109	0.641	0.291	4.29994e-81	3	SFTA3	surfactant associated 3
8.60721e-53	0.365451	0.961	0.753	2.25182e-48	3	PRDX5	peroxiredoxin 5
1.55006e-68	0.36497	0.858	0.513	4.05527e-64	3	LDHB	lactate dehydrogenase B
5.35066e-81	0.364623	0.72	0.363	1.39984e-76	3	DHRS7	dehydrogenase/reductase 7
3.61038e-71	0.364451	0.693	0.356	9.44548e-67	3	SEC11C	SEC11 homolog C, signal peptidase complex subunit
3.53713e-89	0.364033	0.582	0.245	9.25384e-85	3	CHMP1B	charged multivesicular body protein 1B
6.12458e-62	0.363746	0.611	0.31	1.60231e-57	3	CHCHD5	coiled-coil-helix-coiled-coil-helix domain containing 5
5.28687e-78	0.363569	0.727	0.368	1.38315e-73	3	KCNJ15	potassium inwardly rectifying channel subfamily J member 15
7.33991e-52	0.362517	0.89	0.564	1.92027e-47	3	ATP5F1B	ATP synthase F1 subunit beta
7.40575e-79	0.362409	0.532	0.22	1.93749e-74	3	FGFRL1	fibroblast growth factor receptor like 1
1.02438e-73	0.361499	0.711	0.371	2.67999e-69	3	LAMTOR5	late endosomal/lysosomal adaptor, MAPK and MTOR activator 5
3.81348e-71	0.361036	0.647	0.316	9.97682e-67	3	PCBD1	pterin-4 alpha-carbinolamine dehydratase 1
2.10838e-54	0.360835	0.663	0.374	5.51596e-50	3	PPP1CA	protein phosphatase 1 catalytic subunit alpha
1.56298e-84	0.360433	0.494	0.194	4.08906e-80	3	TMEM233	transmembrane protein 233
8.38789e-58	0.359785	0.649	0.352	2.19444e-53	3	MRPL57	mitochondrial ribosomal protein L57
9.02822e-37	0.359488	0.836	0.607	2.36196e-32	3	ELOB	elongin B
7.305e-64	0.356995	0.882	0.575	1.91114e-59	3	CALM2	calmodulin 2
5.71799e-66	0.354351	0.821	0.48	1.49594e-61	3	MRPS21	mitochondrial ribosomal protein S21
1.07072e-74	0.354012	0.617	0.294	2.80123e-70	3	TMEM14C	transmembrane protein 14C
4.566e-74	0.35388	0.597	0.276	1.19456e-69	3	SWI5	SWI5 homologous recombination repair protein
8.16302e-50	0.352916	0.588	0.314	2.13561e-45	3	SCAND1	SCAN domain containing 1
8.96895e-101	0.352684	0.397	0.117	2.34646e-96	3	MYL4	myosin light chain 4
2.9085e-69	0.352585	0.686	0.357	7.60922e-65	3	GABARAPL2	GABA type A receptor associated protein like 2
4.76094e-81	0.35197	0.715	0.347	1.24556e-76	3	HSPE1	heat shock protein family E (Hsp10) member 1
2.45361e-79	0.351889	0.619	0.288	6.41914e-75	3	SRP9	signal recognition particle 9
4.80827e-55	0.351743	0.978	0.761	1.25794e-50	3	CD63	CD63 molecule
6.92671e-73	0.351192	0.612	0.279	1.81217e-68	3	SLC25A5	solute carrier family 25 member 5
1.74289e-43	0.350439	0.864	0.597	4.55975e-39	3	PPIB	peptidylprolyl isomerase B
2.47194e-85	0.350073	0.439	0.156	6.46709e-81	3	ENTPD1	ectonucleoside triphosphate diphosphohydrolase 1
4.01745e-77	0.348717	0.613	0.283	1.05104e-72	3	NDUFAB1	NADH:ubiquinone oxidoreductase subunit AB1
7.83939e-58	0.34825	0.779	0.458	2.05094e-53	3	ATOX1	antioxidant 1 copper chaperone
1.97578e-61	0.348076	0.808	0.485	5.16903e-57	3	ARF1	ADP ribosylation factor 1
6.8528e-50	0.346828	0.982	0.753	1.79283e-45	3	RPS13	ribosomal protein S13
8.29385e-104	0.344764	0.432	0.131	2.16984e-99	3	AC141930.2
6.79327e-81	0.3444	0.696	0.346	1.77726e-76	3	SLIRP	SRA stem-loop interacting RNA binding protein
2.10223e-59	0.341549	0.908	0.612	5.49986e-55	3	PDIA3	protein disulfide isomerase family A member 3
6.946e-36	0.340821	0.76	0.528	1.81721e-31	3	NDUFB7	NADH:ubiquinone oxidoreductase subunit B7
8.42959e-42	0.340516	0.944	0.66	2.20535e-37	3	MT1E	metallothionein 1E
6.31979e-61	0.340414	0.857	0.51	1.65338e-56	3	BTF3	basic transcription factor 3
1.34013e-122	0.340304	0.338	0.076	3.50605e-118	3	C3orf52	chromosome 3 open reading frame 52
1.95601e-74	0.338586	0.43	0.165	5.11731e-70	3	BOLA3	bolA family member 3
1.52625e-59	0.33778	0.88	0.538	3.99299e-55	3	RPL36AL	ribosomal protein L36a like
2.76075e-70	0.337401	0.743	0.402	7.22267e-66	3	BRK1	BRICK1 subunit of SCAR/WAVE actin nucleating complex
3.76575e-35	0.336913	0.837	0.628	9.85195e-31	3	NDUFA13	NADH:ubiquinone oxidoreductase subunit A13
8.45688e-64	0.336383	0.805	0.449	2.21249e-59	3	RPS27L	ribosomal protein S27 like
1.64641e-61	0.336168	0.689	0.375	4.30735e-57	3	BLVRB	biliverdin reductase B
3.66748e-67	0.335159	0.746	0.406	9.59486e-63	3	ARPC3	actin related protein 2/3 complex subunit 3
1.63398e-79	0.334347	0.447	0.171	4.27481e-75	3	MORN2	MORN repeat containing 2
3.91821e-89	0.333999	0.462	0.166	1.02508e-84	3	IAH1	isoamyl acetate hydrolyzing esterase 1 (putative)
4.77749e-67	0.333253	0.695	0.365	1.24989e-62	3	PGK1	phosphoglycerate kinase 1
5.44452e-67	0.333229	0.809	0.48	1.42439e-62	3	YWHAZ	tyrosine 3-monooxygenase/tryptophan 5-monooxygenase activation protein zeta
1.40757e-48	0.333122	0.958	0.735	3.68249e-44	3	EIF1	eukaryotic translation initiation factor 1
1.5401e-81	0.333051	0.544	0.228	4.0292e-77	3	VDAC3	voltage dependent anion channel 3
3.72034e-73	0.332912	0.406	0.15	9.73315e-69	3	TEPP	testis, prostate and placenta expressed
2.13859e-37	0.332645	0.833	0.577	5.59498e-33	3	OAZ1	ornithine decarboxylase antizyme 1
3.87493e-52	0.332227	0.849	0.524	1.01376e-47	3	WDR83OS	WD repeat domain 83 opposite strand
3.71299e-69	0.33218	0.736	0.389	9.71394e-65	3	SEM1	SEM1 26S proteasome subunit
4.68978e-76	0.330821	0.604	0.273	1.22694e-71	3	SMIM26	small integral membrane protein 26
7.31297e-71	0.330671	0.46	0.188	1.91322e-66	3	MT1M	metallothionein 1M
2.71496e-77	0.329661	0.753	0.39	7.10288e-73	3	ATP6V1G1	ATPase H+ transporting V1 subunit G1
3.023e-75	0.329375	0.626	0.295	7.90878e-71	3	PSMB5	proteasome 20S subunit beta 5
4.38096e-74	0.328681	0.743	0.385	1.14615e-69	3	KCNJ16	potassium inwardly rectifying channel subfamily J member 16
4.70237e-82	0.328146	0.654	0.309	1.23023e-77	3	NDUFA12	NADH:ubiquinone oxidoreductase subunit A12
1.89985e-85	0.328088	0.561	0.237	4.97038e-81	3	PFN2	profilin 2
4.71778e-68	0.327964	0.802	0.451	1.23427e-63	3	ADGRG1	adhesion G protein-coupled receptor G1
3.91485e-75	0.327929	0.506	0.214	1.0242e-70	3	FKBP2	FKBP prolyl isomerase 2
7.45227e-61	0.327702	0.501	0.234	1.94966e-56	3	YIF1A	Yip1 interacting factor homolog A, membrane trafficking protein
4.50505e-77	0.32752	0.526	0.217	1.17861e-72	3	SLC43A3	solute carrier family 43 member 3
2.82515e-45	0.32702	0.647	0.378	7.39115e-41	3	MRPL41	mitochondrial ribosomal protein L41
1.88691e-51	0.326967	0.889	0.558	4.93653e-47	3	ATP5MC2	ATP synthase membrane subunit c locus 2
4.13062e-50	0.326692	0.842	0.526	1.08065e-45	3	CUTA	cutA divalent cation tolerance homolog
3.99384e-68	0.325662	0.433	0.173	1.04487e-63	3	MRPL23	mitochondrial ribosomal protein L23
3.45849e-78	0.324389	0.719	0.369	9.0481e-74	3	RBX1	ring-box 1
6.1285e-74	0.324331	0.677	0.333	1.60334e-69	3	COQ4	coenzyme Q4
3.50743e-50	0.324192	0.987	0.801	9.17615e-46	3	HSP90B1	heat shock protein 90 beta family member 1
3.95522e-57	0.323267	0.811	0.497	1.03476e-52	3	SLC25A3	solute carrier family 25 member 3
3.07929e-79	0.323163	0.393	0.137	8.05603e-75	3	PTS	6-pyruvoyltetrahydropterin synthase
2.36153e-87	0.322134	0.495	0.189	6.17825e-83	3	MRPS36	mitochondrial ribosomal protein S36
8.9941e-75	0.321286	0.494	0.197	2.35304e-70	3	SLC27A4	solute carrier family 27 member 4
7.56523e-55	0.321127	0.608	0.32	1.97921e-50	3	POLR2E	RNA polymerase II, I and III subunit E
3.04046e-65	0.32071	0.73	0.398	7.95444e-61	3	TOMM6	translocase of outer mitochondrial membrane 6
2.57758e-30	0.320664	0.98	0.728	6.74346e-26	3	RPL23A	ribosomal protein L23a
6.24484e-58	0.320038	0.862	0.541	1.63377e-53	3	PARK7	Parkinsonism associated deglycase
3.7776e-90	0.319873	0.7	0.309	9.88296e-86	3	SORBS2	sorbin and SH3 domain containing 2
2.39158e-74	0.31949	0.601	0.278	6.25685e-70	3	SUMO1	small ubiquitin like modifier 1
2.24466e-59	0.319355	0.874	0.557	5.87249e-55	3	HMGN2	high mobility group nucleosomal binding domain 2
1.38717e-65	0.318726	0.588	0.284	3.62912e-61	3	H2AFZ
1.74622e-64	0.31842	0.482	0.21	4.56846e-60	3	AL136038.5
4.7342e-75	0.31827	0.684	0.337	1.23856e-70	3	TMBIM4	transmembrane BAX inhibitor motif containing 4
5.29537e-46	0.317507	0.857	0.594	1.38537e-41	3	SELENOW	selenoprotein W
5.53502e-83	0.317008	0.519	0.211	1.44807e-78	3	OSTC	oligosaccharyltransferase complex non-catalytic subunit
3.44244e-50	0.3165	0.573	0.294	9.00611e-46	3	LSM7	LSM7 homolog, U6 small nuclear RNA and mRNA degradation associated
7.71085e-52	0.315874	0.919	0.659	2.01731e-47	3	H3F3A
2.60764e-66	0.315725	0.863	0.522	6.82211e-62	3	SARAF	store-operated calcium entry associated regulatory factor
4.07467e-84	0.315533	0.484	0.188	1.06601e-79	3	ARL3	ADP ribosylation factor like GTPase 3
4.32067e-80	0.31549	0.589	0.262	1.13037e-75	3	C18orf32	chromosome 18 open reading frame 32
1.89621e-76	0.315312	0.672	0.328	4.96087e-72	3	TMEM50B	transmembrane protein 50B
4.16388e-51	0.314453	0.745	0.435	1.08935e-46	3	NDUFAF3	NADH:ubiquinone oxidoreductase complex assembly factor 3
1.55432e-78	0.314301	0.522	0.219	4.06641e-74	3	ATP6V1D	ATPase H+ transporting V1 subunit D
4.37836e-62	0.313741	0.738	0.4	1.14547e-57	3	POR	cytochrome p450 oxidoreductase
6.0678e-57	0.313508	0.783	0.47	1.58746e-52	3	ANXA2	annexin A2
1.16405e-58	0.313386	0.835	0.491	3.04538e-54	3	SNHG8	small nucleolar RNA host gene 8
5.96635e-46	0.31338	0.928	0.647	1.56092e-41	3	COX6B1	cytochrome c oxidase subunit 6B1
8.15388e-88	0.312623	0.57	0.234	2.13322e-83	3	SDHD	succinate dehydrogenase complex subunit D
9.50915e-75	0.312515	0.635	0.294	2.48778e-70	3	TRIM2	tripartite motif containing 2
4.20272e-55	0.312261	0.183	0.047	1.09952e-50	3	CST4	cystatin S
8.9022e-65	0.311342	0.754	0.418	2.32899e-60	3	CLTA	clathrin light chain A
4.26022e-75	0.310552	0.661	0.319	1.11456e-70	3	RBIS	ribosomal biogenesis factor
7.16289e-72	0.310177	0.565	0.256	1.87395e-67	3	UBE2D2	ubiquitin conjugating enzyme E2 D2
7.00619e-36	0.31013	0.988	0.817	1.83296e-31	3	RPL26	ribosomal protein L26
9.23429e-83	0.309923	0.587	0.254	2.41587e-78	3	TCTA	T cell leukemia translocation altered
1.55996e-37	0.309617	0.735	0.486	4.08117e-33	3	CAPG	capping actin protein, gelsolin like
1.91345e-63	0.309202	0.53	0.244	5.00598e-59	3	TMEM134	transmembrane protein 134
2.6447e-57	0.309088	0.76	0.444	6.91905e-53	3	SMDT1	single-pass membrane protein with aspartate rich tail 1
1.0736e-37	0.308829	0.87	0.628	2.80874e-33	3	ADIRF	adipogenesis regulatory factor
9.5715e-70	0.308813	0.424	0.166	2.5041e-65	3	ALDOA	aldolase, fructose-bisphosphate A
1.03312e-42	0.307408	0.736	0.464	2.70286e-38	3	RHOC	ras homolog family member C
2.31826e-83	0.307054	0.64	0.289	6.06502e-79	3	MAGED1	MAGE family member D1
9.98695e-50	0.306645	0.644	0.358	2.61278e-45	3	C7orf50	chromosome 7 open reading frame 50
1.50829e-64	0.30658	0.363	0.136	3.94599e-60	3	ARG2	arginase 2
1.36834e-49	0.306036	0.641	0.362	3.57986e-45	3	MRPL54	mitochondrial ribosomal protein L54
1.78373e-47	0.305724	0.868	0.545	4.6666e-43	3	CRYAB	crystallin alpha B
1.35567e-66	0.304779	0.722	0.398	3.5467e-62	3	ID2	inhibitor of DNA binding 2
4.11637e-33	0.304642	0.81	0.539	1.07692e-28	3	RNASEK	ribonuclease K
1.48765e-34	0.304266	0.789	0.53	3.89198e-30	3	GUK1	guanylate kinase 1
9.49785e-59	0.303992	0.613	0.311	2.48483e-54	3	RNH1	ribonuclease/angiogenin inhibitor 1
2.96055e-76	0.303958	0.716	0.358	7.74539e-72	3	ESAM	endothelial cell adhesion molecule
1.32951e-70	0.303942	0.514	0.224	3.47826e-66	3	DPY30	dpy-30 histone methyltransferase complex regulatory subunit
5.75121e-71	0.303685	0.676	0.341	1.50463e-66	3	MRPL51	mitochondrial ribosomal protein L51
1.79431e-57	0.303614	0.665	0.354	4.69427e-53	3	KCNQ1	potassium voltage-gated channel subfamily Q member 1
9.00091e-48	0.302638	0.68	0.386	2.35482e-43	3	TIMM13	translocase of inner mitochondrial membrane 13
1.62542e-43	0.30181	0.716	0.42	4.25243e-39	3	ARL6IP4	ADP ribosylation factor like GTPase 6 interacting protein 4
2.67118e-64	0.300854	0.533	0.248	6.98834e-60	3	UQCRFS1	ubiquinol-cytochrome c reductase, Rieske iron-sulfur polypeptide 1
2.75428e-66	0.300546	0.653	0.328	7.20575e-62	3	GHITM	growth hormone inducible transmembrane protein
1.40711e-54	0.29995	0.64	0.338	3.68128e-50	3	TMEM256	transmembrane protein 256
2.05684e-49	0.29991	0.657	0.375	5.38109e-45	3	DPM3	dolichyl-phosphate mannosyltransferase subunit 3, regulatory
1.3913e-56	0.298597	0.635	0.336	3.63993e-52	3	MDH2	malate dehydrogenase 2
1.24639e-40	0.298361	0.964	0.719	3.26079e-36	3	COX4I1	cytochrome c oxidase subunit 4I1
4.37772e-55	0.297994	0.538	0.263	1.1453e-50	3	MPG	N-methylpurine DNA glycosylase
2.72784e-74	0.297347	0.538	0.234	7.13658e-70	3	SNRPE	small nuclear ribonucleoprotein polypeptide E
3.86387e-62	0.297276	0.686	0.359	1.01086e-57	3	RNF181	ring finger protein 181
5.93115e-58	0.296911	0.808	0.474	1.55171e-53	3	HSPA8	heat shock protein family A (Hsp70) member 8
8.34944e-61	0.295969	0.599	0.295	2.18438e-56	3	VDAC2	voltage dependent anion channel 2
6.03032e-66	0.295839	0.653	0.328	1.57765e-61	3	CYCS	cytochrome c, somatic
1.8729e-65	0.294866	0.718	0.374	4.89989e-61	3	CNDP2	carnosine dipeptidase 2
3.21508e-56	0.294408	0.707	0.403	8.4113e-52	3	SNHG9	small nucleolar RNA host gene 9
3.6267e-73	0.293415	0.388	0.139	9.48816e-69	3	UCHL3	ubiquitin C-terminal hydrolase L3
5.45807e-66	0.292858	0.617	0.303	1.42794e-61	3	TMEM208	transmembrane protein 208
7.77645e-70	0.292776	0.343	0.119	2.03447e-65	3	DUSP14	dual specificity phosphatase 14
1.66536e-81	0.292483	0.43	0.153	4.35691e-77	3	MPZL2	myelin protein zero like 2
7.3237e-63	0.291801	0.889	0.572	1.91603e-58	3	DSTN	destrin, actin depolymerizing factor
2.00155e-63	0.29123	0.683	0.367	5.23646e-59	3	SEC11A	SEC11 homolog A, signal peptidase complex subunit
4.15177e-45	0.290745	0.799	0.506	1.08619e-40	3	CLDN4	claudin 4
5.25368e-81	0.290549	0.495	0.196	1.37447e-76	3	ARMCX2	armadillo repeat containing X-linked 2
2.30834e-58	0.289315	0.807	0.468	6.03908e-54	3	MAT2A	methionine adenosyltransferase 2A
1.80122e-34	0.288424	0.979	0.742	4.71236e-30	3	RPS7	ribosomal protein S7
4.1226e-48	0.287866	0.742	0.442	1.07856e-43	3	CD151	CD151 molecule (Raph blood group)
1.91195e-81	0.287401	0.307	0.088	5.00204e-77	3	ABCC3	ATP binding cassette subfamily C member 3
8.28472e-67	0.286543	0.507	0.223	2.16745e-62	3	FMC1	formation of mitochondrial complex V assembly factor 1 homolog
2.33579e-54	0.286449	0.195	0.054	6.1109e-50	3	SAMD11	sterile alpha motif domain containing 11
1.96387e-68	0.28615	0.537	0.243	5.13788e-64	3	SELENOT	selenoprotein T
3.87422e-99	0.286063	0.349	0.093	1.01357e-94	3	HSD17B6	hydroxysteroid 17-beta dehydrogenase 6
1.98212e-72	0.285573	0.547	0.241	5.18562e-68	3	HIGD1A	HIG1 hypoxia inducible domain family member 1A
1.75916e-40	0.285551	0.664	0.392	4.60233e-36	3	ALKBH7	alkB homolog 7
4.52605e-46	0.285349	0.98	0.793	1.18411e-41	3	UBB	ubiquitin B
4.16431e-72	0.285212	0.5	0.211	1.08947e-67	3	TPD52	tumor protein D52
3.4664e-89	0.284707	0.447	0.156	9.06879e-85	3	KIF9	kinesin family member 9
1.04618e-76	0.283939	0.392	0.138	2.73701e-72	3	MRPL13	mitochondrial ribosomal protein L13
1.57405e-73	0.283742	0.427	0.164	4.11802e-69	3	TMEM243	transmembrane protein 243
3.21249e-54	0.283014	0.722	0.406	8.40452e-50	3	NDUFA7	NADH:ubiquinone oxidoreductase subunit A7
1.65939e-47	0.282667	0.886	0.564	4.34129e-43	3	PET100	PET100 cytochrome c oxidase chaperone
3.90766e-52	0.282096	0.924	0.617	1.02232e-47	3	ASAH1	N-acylsphingosine amidohydrolase 1
1.6524e-76	0.281642	0.448	0.173	4.323e-72	3	MRPS23	mitochondrial ribosomal protein S23
3.51197e-65	0.280857	0.557	0.256	9.18801e-61	3	MDH1	malate dehydrogenase 1
7.24688e-55	0.280183	0.492	0.232	1.89593e-50	3	ARF5	ADP ribosylation factor 5
6.88351e-69	0.279999	0.525	0.235	1.80086e-64	3	NBDY	negative regulator of P-body association
3.00907e-30	0.279631	1	0.908	7.87233e-26	3	CTSB	cathepsin B
7.91133e-69	0.278956	0.668	0.336	2.06976e-64	3	RAN	RAN, member RAS oncogene family
9.31596e-71	0.278597	0.522	0.229	2.43724e-66	3	CAMTA1	calmodulin binding transcription activator 1
1.37732e-51	0.278442	0.846	0.521	3.60336e-47	3	TSPAN1	tetraspanin 1
1.17609e-56	0.278052	0.692	0.374	3.0769e-52	3	SUB1	SUB1 regulator of transcription
1.78471e-67	0.277699	0.493	0.211	4.66916e-63	3	NDUFS4	NADH:ubiquinone oxidoreductase subunit S4
1.80683e-71	0.277385	0.66	0.325	4.72703e-67	3	SF3B6	splicing factor 3b subunit 6
9.4519e-23	0.276572	0.867	0.699	2.47281e-18	3	RPL18	ribosomal protein L18
1.04854e-64	0.27646	0.582	0.276	2.7432e-60	3	TIMM17B	translocase of inner mitochondrial membrane 17B
8.06866e-50	0.276405	0.662	0.36	2.11092e-45	3	POLR2I	RNA polymerase II subunit I
7.48678e-70	0.275707	0.586	0.271	1.95869e-65	3	PDCD6	programmed cell death 6
1.42759e-64	0.275574	0.555	0.256	3.73485e-60	3	PRSS8	serine protease 8
1.57606e-50	0.274917	0.562	0.285	4.1233e-46	3	FBXW5	F-box and WD repeat domain containing 5
5.18692e-53	0.273995	0.6	0.313	1.357e-48	3	MIEN1	migration and invasion enhancer 1
2.59304e-38	0.27399	0.996	0.826	6.7839e-34	3	RPL6	ribosomal protein L6
1.66198e-65	0.273928	0.467	0.198	4.34807e-61	3	C19orf33	chromosome 19 open reading frame 33
1.41063e-60	0.273847	0.555	0.264	3.69049e-56	3	ITPA	inosine triphosphatase
5.71786e-53	0.272906	0.719	0.388	1.49591e-48	3	ATRAID	all-trans retinoic acid induced differentiation factor
6.20047e-60	0.272173	0.507	0.233	1.62217e-55	3	AAMDC	adipogenesis associated Mth938 domain containing
1.26045e-43	0.271773	0.871	0.58	3.29759e-39	3	MXRA7	matrix remodeling associated 7
1.4517e-119	0.271164	0.245	0.04	3.79793e-115	3	CYP24A1	cytochrome P450 family 24 subfamily A member 1
1.07902e-63	0.271117	0.631	0.315	2.82292e-59	3	PSMA7	proteasome 20S subunit alpha 7
9.13529e-50	0.270873	0.601	0.323	2.38997e-45	3	TIMM8B	translocase of inner mitochondrial membrane 8 homolog B
1.72856e-68	0.270359	0.469	0.199	4.52225e-64	3	SELENOS	selenoprotein S
5.0997e-32	0.270167	0.903	0.675	1.33418e-27	3	RPS10	ribosomal protein S10
5.24671e-67	0.269897	0.451	0.189	1.37264e-62	3	NAA20	N-alpha-acetyltransferase 20, NatB catalytic subunit
4.83293e-53	0.269258	0.286	0.104	1.26439e-48	3	TDRD9	tudor domain containing 9
1.30526e-53	0.2691	0.525	0.257	3.41482e-49	3	ATP6V0E2	ATPase H+ transporting V0 subunit e2
2.36243e-48	0.268724	0.557	0.289	6.18059e-44	3	SLC3A2	solute carrier family 3 member 2
1.20184e-74	0.268557	0.47	0.187	3.14424e-70	3	HGD	homogentisate 1,2-dioxygenase
3.19469e-72	0.267953	0.536	0.229	8.35794e-68	3	PHLDA1	pleckstrin homology like domain family A member 1
1.0772e-67	0.267613	0.621	0.302	2.81816e-63	3	MORF4L2	mortality factor 4 like 2
1.83755e-59	0.266675	0.364	0.142	4.80739e-55	3	SFT2D1	SFT2 domain containing 1
2.80814e-66	0.266489	0.357	0.13	7.34666e-62	3	CRB3	crumbs cell polarity complex component 3
3.03229e-47	0.266266	0.85	0.523	7.93308e-43	3	ATP5F1A	ATP synthase F1 subunit alpha
1.30489e-61	0.266086	0.721	0.389	3.41385e-57	3	DDR1	discoidin domain receptor tyrosine kinase 1
1.68711e-61	0.266045	0.658	0.339	4.41381e-57	3	SNX1	sorting nexin 1
8.4037e-36	0.265956	0.782	0.516	2.19858e-31	3	C19orf53	chromosome 19 open reading frame 53
4.44814e-43	0.265798	0.887	0.619	1.16372e-38	3	RHOA	ras homolog family member A
6.19939e-58	0.264929	0.713	0.385	1.62188e-53	3	BANF1	BAF nuclear assembly factor 1
9.45753e-79	0.264845	0.403	0.136	2.47428e-74	3	OSGIN1	oxidative stress induced growth inhibitor 1
7.17316e-67	0.264469	0.432	0.173	1.87664e-62	3	SMIM19	small integral membrane protein 19
6.99238e-60	0.263876	0.347	0.13	1.82935e-55	3	CST6	cystatin E/M
9.10775e-69	0.263074	0.507	0.22	2.38277e-64	3	VPS25	vacuolar protein sorting 25 homolog
6.11255e-38	0.262922	0.923	0.662	1.59917e-33	3	SQSTM1	sequestosome 1
1.33681e-48	0.262774	0.709	0.413	3.49737e-44	3	COPZ1	COPI coat complex subunit zeta 1
7.73266e-38	0.262248	0.755	0.47	2.02302e-33	3	APRT	adenine phosphoribosyltransferase
1.7548e-70	0.262082	0.361	0.127	4.5909e-66	3	PTRH1	peptidyl-tRNA hydrolase 1 homolog
4.73614e-57	0.26159	0.635	0.321	1.23907e-52	3	PSENEN	presenilin enhancer, gamma-secretase subunit
1.51829e-62	0.260674	0.506	0.228	3.97214e-58	3	SLC25A4	solute carrier family 25 member 4
1.20229e-65	0.260635	0.494	0.216	3.14542e-61	3	PLEKHB2	pleckstrin homology domain containing B2
5.20757e-66	0.260584	0.589	0.281	1.3624e-61	3	PSMA2	proteasome 20S subunit alpha 2
2.59603e-45	0.259828	0.61	0.339	6.79172e-41	3	POLR2F	RNA polymerase II, I and III subunit F
3.283e-72	0.259709	0.535	0.23	8.589e-68	3	PSMA3	proteasome 20S subunit alpha 3
9.74092e-70	0.259485	0.628	0.301	2.54842e-65	3	SYPL1	synaptophysin like 1
9.10298e-53	0.259007	0.761	0.44	2.38152e-48	3	RAP1GAP	RAP1 GTPase activating protein
8.80315e-38	0.258598	0.893	0.598	2.30308e-33	3	TPI1	triosephosphate isomerase 1
5.36241e-56	0.258097	0.753	0.421	1.40291e-51	3	NDUFB8	NADH:ubiquinone oxidoreductase subunit B8
1.38038e-70	0.257999	0.547	0.244	3.61134e-66	3	STX12	syntaxin 12
3.77569e-56	0.257386	0.71	0.397	9.87795e-52	3	NDUFV2	NADH:ubiquinone oxidoreductase core subunit V2
4.9094e-63	0.256545	0.564	0.27	1.2844e-58	3	SNRPD3	small nuclear ribonucleoprotein D3 polypeptide
3.73285e-76	0.25599	0.599	0.268	9.76587e-72	3	MAP1LC3B	microtubule associated protein 1 light chain 3 beta
1.24498e-73	0.255432	0.298	0.09	3.2571e-69	3	SDCBP2	syndecan binding protein 2
4.78913e-83	0.255315	0.275	0.071	1.25293e-78	3	UCHL1	ubiquitin C-terminal hydrolase L1
8.27177e-73	0.254843	0.722	0.376	2.16406e-68	3	NDUFA5	NADH:ubiquinone oxidoreductase subunit A5
1.19716e-57	0.254649	0.763	0.432	3.13201e-53	3	LAPTM4A	lysosomal protein transmembrane 4 alpha
1.60303e-41	0.253176	0.881	0.558	4.19386e-37	3	SLC26A4-AS1	SLC26A4 antisense RNA 1
3.39589e-47	0.252513	0.62	0.342	8.88434e-43	3	GNB2	G protein subunit beta 2
2.06235e-57	0.252232	0.736	0.409	5.39553e-53	3	HMGN1	high mobility group nucleosome binding domain 1
2.52551e-59	0.252182	0.423	0.178	6.60725e-55	3	EMC6	ER membrane protein complex subunit 6
4.81212e-39	0.252038	0.648	0.376	1.25895e-34	3	TSPO	translocator protein
5.60649e-60	0.251869	0.54	0.256	1.46677e-55	3	COA3	cytochrome c oxidase assembly factor 3
2.35579e-73	0.251482	0.607	0.282	6.16322e-69	3	MESD	mesoderm development LRP chaperone
4.94416e-44	0.251279	0.676	0.387	1.29349e-39	3	LRPAP1	LDL receptor related protein associated protein 1
1.91456e-64	0.250251	0.714	0.38	5.00887e-60	3	C4orf3	chromosome 4 open reading frame 3
1.60871e-10	-0.250046	0.401	0.258	4.20872e-06	3	OGA	O-GlcNAcase
5.51783e-09	-0.250284	0.35	0.227	0.000144357	3	ATN1	atrophin 1
0.000647806	-0.250344	0.203	0.148	1	3	ZNF316	zinc finger protein 316
6.71519e-06	-0.250548	0.194	0.128	0.175683	3	CCAR1	cell division cycle and apoptosis regulator 1
1.16888e-08	-0.250896	0.476	0.31	0.000305802	3	APOE	apolipoprotein E
2.54451e-05	-0.251338	0.166	0.111	0.665694	3	ZC3H13	zinc finger CCCH-type containing 13
7.31353e-05	-0.252096	0.236	0.167	1	3	PHLDB1	pleckstrin homology like domain family B member 1
3.61523e-14	-0.252635	0.498	0.316	9.45817e-10	3	RAB13	RAB13, member RAS oncogene family
6.77753e-08	-0.255143	0.258	0.168	0.00177314	3	CHD2	chromodomain helicase DNA binding protein 2
2.16115e-06	-0.25533	0.197	0.128	0.05654	3	MPHOSPH8	M-phase phosphoprotein 8
6.80574e-06	-0.255502	0.746	0.535	0.178052	3	EIF5A	eukaryotic translation initiation factor 5A
0.000168122	-0.256219	0.484	0.359	1	3	RNASET2	ribonuclease T2
0.000835892	-0.256274	0.449	0.333	1	3	PSMB8	proteasome 20S subunit beta 8
1.30689e-05	-0.256466	0.986	0.84	0.341909	3	RPL23	ribosomal protein L23
4.73591e-08	-0.256701	0.185	0.112	0.00123901	3	NEMF	nuclear export mediator factor
3.69457e-09	-0.257619	0.289	0.185	9.66574e-05	3	AKAP9	A-kinase anchoring protein 9
6.32927e-15	-0.259168	0.53	0.328	1.65586e-10	3	CUX1	cut like homeobox 1
0.000256272	-0.259907	0.351	0.257	1	3	SDF4	stromal cell derived factor 4
5.57286e-11	-0.261911	0.373	0.237	1.45797e-06	3	PNISR	PNN interacting serine and arginine rich protein
0.00630331	-0.262184	0.148	0.111	1	3	NR2F2	nuclear receptor subfamily 2 group F member 2
9.68505e-08	-0.262496	0.286	0.189	0.0025338	3	EMP1	epithelial membrane protein 1
9.83773e-10	-0.262631	0.803	0.551	2.57375e-05	3	SLC26A4	solute carrier family 26 member 4
3.65919e-08	-0.263322	0.321	0.211	0.000957318	3	COL6A1	collagen type VI alpha 1 chain
2.32258e-07	-0.263712	0.398	0.274	0.00607633	3	CFLAR	CASP8 and FADD like apoptosis regulator
1.35047e-09	-0.263715	0.552	0.356	3.5331e-05	3	JUNB	JunB proto-oncogene, AP-1 transcription factor subunit
0.00312276	-0.26413	0.226	0.171	1	3	RFTN1	raftlin, lipid raft linker 1
0.00020075	-0.265508	0.204	0.144	1	3	RBM26	RNA binding motif protein 26
1.29404e-10	-0.266358	0.707	0.474	3.38548e-06	3	TRIB1	tribbles pseudokinase 1
4.77151e-09	-0.267745	0.332	0.217	0.000124832	3	TM7SF2	transmembrane 7 superfamily member 2
0.00222201	-0.267955	0.168	0.125	1	3	DPYSL2	dihydropyrimidinase like 2
1.68242e-15	-0.268531	0.454	0.276	4.40153e-11	3	SYNE2	spectrin repeat containing nuclear envelope protein 2
5.10495e-05	-0.268538	0.836	0.622	1	3	SLC26A7	solute carrier family 26 member 7
1.73918e-08	-0.270922	0.27	0.173	0.000455005	3	ANKHD1	ankyrin repeat and KH domain containing 1
1.38522e-12	-0.271757	0.408	0.252	3.62402e-08	3	EHD2	EH domain containing 2
5.19221e-13	-0.274628	0.467	0.298	1.35839e-08	3	PLXNB1	plexin B1
2.5983e-22	-0.274981	1	0.991	6.79767e-18	3	MT-CO2
2.54392e-05	-0.277097	0.268	0.189	0.66554	3	MBNL1	muscleblind like splicing regulator 1
6.83612e-09	-0.277239	0.724	0.496	0.000178847	3	SELENOP	selenoprotein P
1.8103e-09	-0.277683	0.263	0.164	4.73611e-05	3	SCAF11	SR-related CTD associated factor 11
0.0016375	-0.277839	0.151	0.109	1	3	THOC2	THO complex 2
1.09441e-12	-0.277853	0.992	0.874	2.86319e-08	3	RPLP2	ribosomal protein lateral stalk subunit P2
3.55468e-13	-0.277885	0.373	0.229	9.29975e-09	3	N4BP2L2	NEDD4 binding protein 2 like 2
0.00132312	-0.278931	0.212	0.158	1	3	PMP22	peripheral myelin protein 22
0.00145662	-0.279143	0.182	0.132	1	3	ARID4B	AT-rich interaction domain 4B
0.00105316	-0.280505	0.25	0.188	1	3	BTG1	BTG anti-proliferation factor 1
2.00727e-05	-0.280916	0.069	0.111	0.525142	3	LCP1	lymphocyte cytosolic protein 1
6.49957e-06	-0.284309	0.306	0.213	0.170042	3	LRP1	LDL receptor related protein 1
7.69704e-06	-0.284415	0.643	0.452	0.20137	3	NTRK2	neurotrophic receptor tyrosine kinase 2
1.49823e-07	-0.285733	0.39	0.266	0.00391967	3	GGT5	gamma-glutamyltransferase 5
3.20222e-06	-0.285813	0.255	0.172	0.0837766	3	KIAA1217	KIAA1217
6.22075e-10	-0.287273	0.27	0.169	1.62747e-05	3	LIFR	LIF receptor subunit alpha
6.07889e-09	-0.28775	0.269	0.171	0.000159036	3	MAN1A2	mannosidase alpha class 1A member 2
5.61705e-08	-0.28955	0.468	0.306	0.00146953	3	TYROBP	transmembrane immune signaling adaptor TYROBP
0.000419857	-0.289663	0.375	0.283	1	3	RGS16	regulator of G protein signaling 16
6.07423e-06	-0.290758	0.972	0.804	0.158914	3	EEF2	eukaryotic translation elongation factor 2
0.00128833	-0.291345	0.173	0.125	1	3	IQCA1	IQ motif containing with AAA domain 1
0.00165112	-0.291569	0.248	0.186	1	3	FN1	fibronectin 1
0.00197915	-0.292192	0.901	0.669	1	3	ID4	inhibitor of DNA binding 4, HLH protein
4.73187e-05	-0.292383	0.216	0.15	1	3	PPIG	peptidylprolyl isomerase G
1.6998e-07	-0.294337	0.56	0.389	0.00444701	3	NAP1L1	nucleosome assembly protein 1 like 1
0.00527023	-0.294893	0.19	0.143	1	3	CD93	CD93 molecule
0.00015001	-0.29518	0.372	0.274	1	3	ZBED2	zinc finger BED-type containing 2
1.68583e-06	-0.295263	0.086	0.138	0.0441047	3	RAC2	Rac family small GTPase 2
0.00246218	-0.296654	0.26	0.194	1	3	BCAM	basal cell adhesion molecule (Lutheran blood group)
2.50829e-05	-0.297724	0.401	0.288	0.656219	3	UPK3BL1	uroplakin 3B like 1
7.37689e-08	-0.298078	0.594	0.412	0.00192994	3	ENG	endoglin
2.87032e-08	-0.298596	0.321	0.214	0.000750933	3	FXYD6	FXYD domain containing ion transport regulator 6
1.63321e-06	-0.299905	0.083	0.134	0.0427281	3	TRAC	T cell receptor alpha constant
1.83565e-15	-0.300724	0.6	0.376	4.80243e-11	3	RBM47	RNA binding motif protein 47
1.56878e-05	-0.302155	0.217	0.148	0.410425	3	TPM2	tropomyosin 2
1.15628e-13	-0.30328	0.029	0.102	3.02506e-09	3	LTB	lymphotoxin beta
4.07722e-06	-0.303458	0.66	0.454	0.106668	3	ISLR	immunoglobulin superfamily containing leucine rich repeat
4.62569e-05	-0.305408	0.076	0.118	1	3	SLC34A2	solute carrier family 34 member 2
3.36448e-06	-0.306192	0.454	0.324	0.0880215	3	TAF10	TATA-box binding protein associated factor 10
1.34206e-09	-0.30714	0.311	0.201	3.51109e-05	3	PLA2R1	phospholipase A2 receptor 1
5.21557e-13	-0.308067	0.487	0.308	1.3645e-08	3	RGS5	regulator of G protein signaling 5
2.41702e-08	-0.309012	0.362	0.243	0.00063234	3	PTEN	phosphatase and tensin homolog
1.87437e-09	-0.309284	0.679	0.459	4.90373e-05	3	SPTBN1	spectrin beta, non-erythrocytic 1
2.48974e-20	-0.309642	0.998	0.913	6.51367e-16	3	RPS18	ribosomal protein S18
2.44256e-12	-0.310552	0.419	0.267	6.39022e-08	3	LUC7L3	LUC7 like 3 pre-mRNA splicing factor
2.96883e-20	-0.311499	1	0.99	7.76704e-16	3	MT-CO3
0.00255646	-0.313017	0.186	0.138	1	3	KMT2E	lysine methyltransferase 2E (inactive)
1.50498e-05	-0.313774	0.262	0.182	0.393733	3	ARID1B	AT-rich interaction domain 1B
1.15679e-12	-0.317837	0.985	0.86	3.02638e-08	3	EEF1G	eukaryotic translation elongation factor 1 gamma
1.07355e-13	-0.319086	0.592	0.377	2.80863e-09	3	SNHG14	small nucleolar RNA host gene 14
0.00180942	-0.319177	0.456	0.331	1	3	PSMB9	proteasome 20S subunit beta 9
0.00175931	-0.319238	0.278	0.209	1	3	TNS1	tensin 1
2.63381e-07	-0.321383	0.709	0.494	0.00689057	3	NUCKS1	nuclear casein kinase and cyclin dependent kinase substrate 1
0.00894639	-0.321853	0.278	0.216	1	3	CDKN1A	cyclin dependent kinase inhibitor 1A
0.007677	-0.324364	0.312	0.236	1	3	SRGN	serglycin
0.00139089	-0.329314	0.412	0.31	1	3	NFKBIA	NFKB inhibitor alpha
1.9747e-05	-0.332607	0.12	0.165	0.516621	3	LIMD2	LIM domain containing 2
4.88701e-05	-0.335019	0.775	0.544	1	3	APP	amyloid beta precursor protein
9.50105e-05	-0.336153	0.255	0.182	1	3	NOTCH3	notch receptor 3
3.79047e-10	-0.336574	0.506	0.33	9.91664e-06	3	NFIC	nuclear factor I C
1.20748e-27	-0.337081	1	0.934	3.15901e-23	3	ACTB	actin beta
1.93361e-08	-0.339221	0.541	0.37	0.000505871	3	ACTN4	actinin alpha 4
1.51464e-09	-0.339867	0.042	0.103	3.96261e-05	3	CD79B	CD79b molecule
1.04756e-07	-0.342062	0.27	0.175	0.00274063	3	MMP2	matrix metallopeptidase 2
2.17717e-06	-0.342872	0.44	0.306	0.0569591	3	BTG2	BTG anti-proliferation factor 2
0.000568033	-0.344222	0.474	0.349	1	3	COL23A1	collagen type XXIII alpha 1 chain
0.00406752	-0.345562	0.442	0.331	1	3	ARHGDIB	Rho GDP dissociation inhibitor beta
0.00113685	-0.345968	0.231	0.171	1	3	TMEM107	transmembrane protein 107
1.83501e-12	-0.347005	0.37	0.225	4.80076e-08	3	ATF3	activating transcription factor 3
2.42057e-05	-0.348502	0.231	0.158	0.63327	3	SYNE1	spectrin repeat containing nuclear envelope protein 1
1.51235e-06	-0.354908	0.597	0.423	0.0395661	3	RNASE1	ribonuclease A family member 1, pancreatic
0.00113827	-0.354939	0.239	0.175	1	3	PCOLCE	procollagen C-endopeptidase enhancer
0.00974123	-0.355207	0.192	0.145	1	3	KANSL1	KAT8 regulatory NSL complex subunit 1
0.000538913	-0.35549	0.385	0.282	1	3	MFGE8	milk fat globule EGF and factor V/VIII domain containing
0.00213462	-0.359995	0.481	0.347	1	3	IFI30	IFI30 lysosomal thiol reductase
5.95973e-05	-0.362066	0.107	0.151	1	3	GBP2	guanylate binding protein 2
1.11113e-05	-0.36369	0.309	0.216	0.290694	3	NCOR1	nuclear receptor corepressor 1
4.07734e-06	-0.366211	0.95	0.81	0.106671	3	HLA-A	major histocompatibility complex, class I, A
0.00591641	-0.366484	0.474	0.359	1	3	CNN2	calponin 2
3.49155e-10	-0.367263	0.702	0.469	9.1346e-06	3	SEC62	SEC62 homolog, preprotein translocation factor
1.18127e-10	-0.370537	0.268	0.163	3.09044e-06	3	ACTA2	actin alpha 2, smooth muscle
7.79404e-12	-0.370704	0.436	0.275	2.03908e-07	3	COL1A2	collagen type I alpha 2 chain
0.00668353	-0.37153	0.141	0.104	1	3	EMCN	endomucin
7.76372e-07	-0.371871	0.422	0.293	0.0203115	3	TIMP2	TIMP metallopeptidase inhibitor 2
0.00269348	-0.372756	0.211	0.158	1	3	EIF5B	eukaryotic translation initiation factor 5B
0.000118812	-0.373874	0.266	0.188	1	3	FOXP1	forkhead box P1
0.00043146	-0.374074	0.869	0.636	1	3	HSP90AA1	heat shock protein 90 alpha family class A member 1
0.00472153	-0.374788	0.163	0.189	1	3	CFB	complement factor B
6.0823e-06	-0.375939	0.276	0.19	0.159125	3	UACA	uveal autoantigen with coiled-coil domains and ankyrin repeats
2.87406e-10	-0.377615	0.539	0.357	7.5191e-06	3	SON	SON DNA and RNA binding protein
3.48151e-06	-0.378037	0.301	0.208	0.0910832	3	CAVIN2	caveolae associated protein 2
2.18105e-07	-0.385705	0.336	0.224	0.00570606	3	NFIB	nuclear factor I B
0.00667565	-0.398868	0.221	0.169	1	3	TCF4	transcription factor 4
0.00024033	-0.399302	0.344	0.253	1	3	DNAJB1	DnaJ heat shock protein family (Hsp40) member B1
1.66192e-05	-0.403578	0.293	0.207	0.434792	3	CFH	complement factor H
0.000428198	-0.408052	0.199	0.141	1	3	PRRC2C	proline rich coiled-coil 2C
2.23194e-18	-0.4126	0.669	0.414	5.83919e-14	3	KLF6	Kruppel like factor 6
1.24842e-08	-0.413693	0.091	0.154	0.000326611	3	TRBC1	T cell receptor beta constant 1
0.000174767	-0.416738	0.442	0.318	1	3	BGN	biglycan
0.00474255	-0.418057	0.347	0.266	1	3	PECAM1	platelet and endothelial cell adhesion molecule 1
4.48092e-30	-0.419199	0.999	0.91	1.1723e-25	3	RPS11	ribosomal protein S11
0.0034967	-0.423586	0.683	0.501	1	3	SLC25A29	solute carrier family 25 member 29
6.5213e-05	-0.424933	0.177	0.122	1	3	HBA1	hemoglobin subunit alpha 1
1.56642e-09	-0.430369	0.603	0.394	4.09806e-05	3	NR4A1	nuclear receptor subfamily 4 group A member 1
0.000725875	-0.434854	0.619	0.44	1	3	HSPG2	heparan sulfate proteoglycan 2
0.000353139	-0.436406	0.54	0.377	1	3	S100A4	S100 calcium binding protein A4
3.92589e-09	-0.442453	0.092	0.162	0.000102709	3	PTGDS	prostaglandin D2 synthase
9.58738e-24	-0.446928	0.993	0.878	2.50825e-19	3	RPL27A	ribosomal protein L27a
0.000126404	-0.44866	0.506	0.365	1	3	MCL1	MCL1 apoptosis regulator, BCL2 family member
0.00982692	-0.45206	0.408	0.311	1	3	PNRC1	proline rich nuclear receptor coactivator 1
0.00569155	-0.456702	0.569	0.419	1	3	TIMP1	TIMP metallopeptidase inhibitor 1
1.05932e-31	-0.457189	1	0.976	2.7714e-27	3	MT-ND3
1.11665e-05	-0.45998	0.117	0.162	0.292137	3	CXCL9	C-X-C motif chemokine ligand 9
9.28842e-05	-0.468645	0.642	0.456	1	3	XIST	X inactive specific transcript
4.46242e-06	-0.48429	0.37	0.257	0.116746	3	CFD	complement factor D
4.85603e-07	-0.502649	0.542	0.369	0.0127044	3	TAGLN	transgelin
5.1423e-10	-0.510588	0.088	0.161	1.34533e-05	3	HLA-DRB5	major histocompatibility complex, class II, DR beta 5
0.00155759	-0.518547	0.507	0.376	1	3	SPARCL1	SPARC like 1
1.12451e-18	-0.522627	0.061	0.17	2.94195e-14	3	CD79A	CD79a molecule
1.07471e-05	-0.53824	0.494	0.342	0.281167	3	AEBP1	AE binding protein 1
0.00640772	-0.541306	0.146	0.172	1	3	CCL14	C-C motif chemokine ligand 14
3.90572e-05	-0.553149	0.91	0.761	1	3	MT-ND5
1.87827e-11	-0.556504	0.137	0.218	4.91393e-07	3	TRBC2	T cell receptor beta constant 2
0.0063437	-0.559447	0.833	0.695	1	3	FOS	Fos proto-oncogene, AP-1 transcription factor subunit
8.06123e-07	-0.57613	0.201	0.252	0.0210898	3	CCL5	C-C motif chemokine ligand 5
2.86814e-13	-0.57976	0.921	0.762	7.50362e-09	3	IGFBP4	insulin like growth factor binding protein 4
6.15641e-42	-0.590614	1	0.987	1.61064e-37	3	MT-CO1
1.19893e-53	-0.618897	1	0.985	3.13663e-49	3	MT-ND4
2.63781e-11	-0.630933	0.836	0.686	6.90103e-07	3	HLA-E	major histocompatibility complex, class I, E
4.02091e-49	-0.641586	0.999	0.98	1.05195e-44	3	MT-ATP6
2.02892e-12	-0.679035	0.921	0.738	5.30807e-08	3	TMSB4X	thymosin beta 4 X-linked
0.00274642	-0.689	0.349	0.331	1	3	LAPTM5	lysosomal protein transmembrane 5
7.29829e-06	-0.697841	0.229	0.259	0.190938	3	CD52	CD52 molecule
9.13128e-55	-0.701368	1	0.978	2.38892e-50	3	MT-CYB
9.51787e-05	-0.703793	0.21	0.236	1	3	LYZ	lysozyme
9.20556e-10	-0.72529	0.174	0.24	2.40836e-05	3	MZB1	marginal zone B and B1 cell specific protein
0.00427886	-0.74076	0.31	0.239	1	3	HBA2	hemoglobin subunit alpha 2
0.00918175	-0.761337	0.665	0.549	1	3	IGFBP5	insulin like growth factor binding protein 5
3.32648e-14	-0.778278	0.448	0.285	8.70273e-10	3	HBB	hemoglobin subunit beta
3.14002e-12	-0.846446	0.919	0.795	8.21491e-08	3	CD74	CD74 molecule
6.40201e-05	-0.928944	0.199	0.237	1	3	APOD	apolipoprotein D
3.71679e-73	-0.956458	0.999	0.967	9.72386e-69	3	MT-ND1
1.10341e-32	-0.961522	0.816	0.812	2.88675e-28	3	MTRNR2L12	MT-RNR2 like 12 (pseudogene)
4.9747e-19	-0.999147	0.592	0.61	1.30148e-14	3	MTRNR2L8	MT-RNR2 like 8 (pseudogene)
7.63919e-60	-1.00307	0.964	0.916	1.99857e-55	3	MT-ND2
2.6357e-24	-1.01867	0.081	0.211	6.89553e-20	3	CCL19	C-C motif chemokine ligand 19
1.80947e-41	-1.03553	0.992	0.953	4.73392e-37	3	MALAT1	metastasis associated lung adenocarcinoma transcript 1
8.81292e-06	-1.0409	0.25	0.286	0.230564	3	FBLN1	fibulin 1
7.57786e-10	-1.14725	0.645	0.578	1.98252e-05	3	EGR1	early growth response 1
3.642e-12	-1.38653	0.185	0.268	9.5282e-08	3	IGHG2	immunoglobulin heavy constant gamma 2 (G2m marker)
3.10004e-26	-1.48871	0.112	0.254	8.11033e-22	3	IGHM	immunoglobulin heavy constant mu
1.18855e-15	-1.50922	0.417	0.465	3.1095e-11	3	IGHG4	immunoglobulin heavy constant gamma 4 (G4m marker)
2.47559e-17	-1.53397	0.375	0.449	6.47665e-13	3	FOSB	FosB proto-oncogene, AP-1 transcription factor subunit
1.76846e-21	-1.6422	0.218	0.338	4.62666e-17	3	JCHAIN	joining chain of multimeric IgA and IgM
4.20112e-08	-1.78177	0.538	0.494	0.0010991	3	IGLC3	immunoglobulin lambda constant 3 (Kern-Oz+ marker)
1.41063e-12	-1.9174	0.874	0.735	3.69048e-08	3	IGKC	immunoglobulin kappa constant
3.9864e-12	-1.94158	0.569	0.527	1.04292e-07	3	IGHG1	immunoglobulin heavy constant gamma 1 (G1m marker)
9.04607e-23	-1.96793	0.612	0.581	2.36663e-18	3	IGHG3	immunoglobulin heavy constant gamma 3 (G3m marker)
5.19916e-13	-1.98258	0.642	0.57	1.36021e-08	3	IGLC2	immunoglobulin lambda constant 2
8.32008e-07	-1.99984	0.387	0.392	0.021767	3	IGHA1	immunoglobulin heavy constant alpha 1
1.85874e-24	-2.07624	0.444	0.498	4.86285e-20	3	IGLC1	immunoglobulin lambda constant 1

## Sheet: T4
p_val	avg_log2FC	pct.1	pct.2	p_val_adj	cluster	gene	Gene_name
2.83825e-17	1.98076	0.138	0.327	7.42543e-13	4	HBB	hemoglobin subunit beta
0.000169376	1.29955	0.254	0.41	1	4	MTRNR2L1	MT-RNR2 like 1 (pseudogene)
5.79107e-61	1.24701	0.816	0.976	1.51506e-56	4	MALAT1	metastasis associated lung adenocarcinoma transcript 1
9.84099e-05	1.20058	0.573	0.841	1	4	MTRNR2L12	MT-RNR2 like 12 (pseudogene)
1.93521e-08	0.861141	0.045	0.117	0.00050629	4	EMCN	endomucin
1.22116e-10	0.859705	0.13	0.263	3.19481e-06	4	HBA2	hemoglobin subunit alpha 2
2.6801e-39	0.856106	0.122	0.421	7.01167e-35	4	AHNAK	AHNAK nucleoprotein
2.99167e-08	0.82524	0.061	0.138	0.000782682	4	HBA1	hemoglobin subunit alpha 1
6.88016e-26	0.806327	0.823	0.99	1.79999e-21	4	MT-ND1
5.09319e-08	0.7832	0.688	0.951	0.00133248	4	MT-ND2
3.97456e-17	0.76314	0.223	0.465	1.03983e-12	4	FOSB	FosB proto-oncogene, AP-1 transcription factor subunit
2.56942e-37	0.76196	0.856	0.996	6.72212e-33	4	MT-CYB
5.49262e-16	0.721523	0.019	0.114	1.43698e-11	4	PLEKHB1	pleckstrin homology domain containing B1
7.72068e-19	0.721419	0.057	0.197	2.01988e-14	4	LIFR	LIF receptor subunit alpha
3.53447e-14	0.720573	0.061	0.177	9.24689e-10	4	EIF5B	eukaryotic translation initiation factor 5B
1.13441e-28	0.704873	0.091	0.311	2.96784e-24	4	LUC7L3	LUC7 like 3 pre-mRNA splicing factor
1.03823e-19	0.704461	0.085	0.25	2.71621e-15	4	APOD	apolipoprotein D
2.17499e-16	0.700382	0.03	0.137	5.69021e-12	4	DPT	dermatopontin
5.26303e-38	0.695176	0.11	0.39	1.37691e-33	4	DCN	decorin
1.14018e-16	0.675976	0.018	0.115	2.98295e-12	4	SNX13	sorting nexin 13
6.91175e-46	0.658154	0.097	0.4	1.80825e-41	4	VWF	von Willebrand factor
1.96596e-21	0.65615	0.053	0.204	5.14335e-17	4	MMP2	matrix metallopeptidase 2
3.53288e-28	0.637789	0.139	0.397	9.24272e-24	4	NFIA	nuclear factor I A
5.34534e-15	0.632961	0.037	0.141	1.39845e-10	4	INTS3	integrator complex subunit 3
2.41765e-52	0.632248	0.26	0.758	6.32507e-48	4	GSN	gelsolin
2.11407e-19	0.630678	0.062	0.209	5.53082e-15	4	ARID1B	AT-rich interaction domain 1B
1.94445e-32	0.630648	0.061	0.272	5.08708e-28	4	GOLGA8A	golgin A8 family member A
6.77216e-23	0.625471	0.057	0.219	1.77173e-18	4	UACA	uveal autoantigen with coiled-coil domains and ankyrin repeats
1.65339e-32	0.624314	0.061	0.273	4.32561e-28	4	PTPRM	protein tyrosine phosphatase receptor type M
6.16539e-13	0.622536	0.032	0.121	1.61299e-08	4	ROCK2	Rho associated coiled-coil containing protein kinase 2
2.32789e-25	0.620215	0.066	0.247	6.09023e-21	4	CCDC80	coiled-coil domain containing 80
3.17261e-23	0.619908	0.9	0.998	8.30019e-19	4	MT-ND4
3.55391e-25	0.61729	0.154	0.407	9.29774e-21	4	BMP8A	bone morphogenetic protein 8a
3.85119e-12	0.613693	0.027	0.107	1.00755e-07	4	KLF4	Kruppel like factor 4
4.85434e-16	0.610227	0.045	0.162	1.26999e-11	4	PRRC2C	proline rich coiled-coil 2C
5.50035e-43	0.607407	0.13	0.453	1.439e-38	4	CAVIN1	caveolae associated protein 1
8.65608e-22	0.606009	0.878	0.995	2.2646e-17	4	MT-ATP6
2.72337e-33	0.603351	0.101	0.352	7.12487e-29	4	TTC3	tetratricopeptide repeat domain 3
2.73598e-40	0.602713	0.192	0.565	7.15787e-36	4	SLC25A29	solute carrier family 25 member 29
8.96545e-17	0.597563	0.023	0.125	2.34554e-12	4	KCTD12	potassium channel tetramerization domain containing 12
1.12747e-45	0.595342	0.158	0.52	2.94968e-41	4	XIST	X inactive specific transcript
9.11575e-30	0.590339	0.03	0.203	2.38486e-25	4	ATPAF1	ATP synthase mitochondrial F1 complex assembly factor 1
8.48103e-37	0.570031	0.124	0.412	2.21881e-32	4	SON	SON DNA and RNA binding protein
2.25805e-34	0.569033	0.056	0.272	5.90751e-30	4	KLHDC2	kelch domain containing 2
1.50863e-35	0.566502	0.042	0.25	3.94688e-31	4	FXYD6	FXYD domain containing ion transport regulator 6
1.80884e-13	0.566367	0.033	0.126	4.73228e-09	4	RAB22A	RAB22A, member RAS oncogene family
1.18679e-15	0.562589	0.03	0.133	3.10489e-11	4	FTX	FTX transcript, XIST regulator
1.95785e-13	0.559309	0.023	0.108	5.12213e-09	4	COL6A3	collagen type VI alpha 3 chain
7.80565e-45	0.556466	0.096	0.396	2.04211e-40	4	GOLGA8B	golgin A8 family member B
1.33634e-23	0.55579	0.08	0.263	3.49613e-19	4	MT-ATP8
2.80983e-33	0.555623	0.347	0.834	7.35108e-29	4	MT-ND5
1.94237e-32	0.554809	0.087	0.322	5.08163e-28	4	COL1A2	collagen type I alpha 2 chain
9.36806e-23	0.553146	0.025	0.16	2.45087e-18	4	PYM1	PYM homolog 1, exon junction complex associated factor
2.05617e-17	0.549706	0.044	0.167	5.37935e-13	4	SAMD4B	sterile alpha motif domain containing 4B
2.98295e-14	0.544625	0.028	0.121	7.80398e-10	4	DHCR24	24-dehydrocholesterol reductase
2.83222e-36	0.543996	0.058	0.285	7.40967e-32	4	SORT1	sortilin 1
2.62176e-41	0.543271	0.083	0.355	6.85904e-37	4	CALD1	caldesmon 1
8.83669e-52	0.541316	0.149	0.528	2.31185e-47	4	VEGFA	vascular endothelial growth factor A
2.0412e-16	0.538971	0.014	0.107	5.3402e-12	4	RARG	retinoic acid receptor gamma
1.34404e-20	0.537579	0.049	0.193	3.51627e-16	4	ACTA2	actin alpha 2, smooth muscle
1.75486e-55	0.537238	0.072	0.392	4.59105e-51	4	NGRN	neugrin, neurite outgrowth associated
4.09701e-36	0.535592	0.057	0.282	1.07186e-31	4	IDS	iduronate 2-sulfatase
4.09424e-35	0.532432	0.038	0.241	1.07114e-30	4	SSB	small RNA binding exonuclease protection factor La
1.8328e-15	0.530218	0.847	0.995	4.79497e-11	4	MT-ND3
1.78763e-23	0.530109	0.048	0.206	4.67679e-19	4	FABP4	fatty acid binding protein 4
1.20695e-19	0.528714	0.023	0.14	3.15762e-15	4	PDGFRL	platelet derived growth factor receptor like
9.73031e-45	0.528192	0.045	0.297	2.54564e-40	4	CSGALNACT1	chondroitin sulfate N-acetylgalactosaminyltransferase 1
2.09886e-24	0.527684	0.037	0.189	5.49103e-20	4	UBAP2L	ubiquitin associated protein 2 like
5.30174e-18	0.520742	0.023	0.132	1.38704e-13	4	LENG8	leukocyte receptor cluster member 8
5.26101e-29	0.520629	0.047	0.23	1.37639e-24	4	ARHGAP5	Rho GTPase activating protein 5
2.31558e-61	0.517514	0.072	0.413	6.05802e-57	4	PTBP1	polypyrimidine tract binding protein 1
4.2844e-32	0.511271	0.352	0.843	1.12088e-27	4	IGFBP7	insulin like growth factor binding protein 7
4.26259e-23	0.509679	0.049	0.206	1.11518e-18	4	RBM25	RNA binding motif protein 25
9.80572e-12	0.509505	0.027	0.105	2.56537e-07	4	FBLN2	fibulin 2
4.94071e-42	0.509287	0.09	0.371	1.29259e-37	4	TAF10	TATA-box binding protein associated factor 10
1.54592e-45	0.507527	0.081	0.368	4.04443e-41	4	WFS1	wolframin ER transmembrane glycoprotein
2.23813e-17	0.507327	0.043	0.165	5.85539e-13	4	KANSL1	KAT8 regulatory NSL complex subunit 1
3.07056e-22	0.503997	0.038	0.181	8.0332e-18	4	ACOX1	acyl-CoA oxidase 1
2.70373e-29	0.503711	0.045	0.229	7.0735e-25	4	SERPINF1	serpin family F member 1
2.53972e-23	0.49956	0.293	0.646	6.64443e-19	4	MTRNR2L8	MT-RNR2 like 8 (pseudogene)
7.27069e-20	0.497195	0.024	0.143	1.90216e-15	4	CUL1	cullin 1
1.52575e-50	0.494492	0.085	0.396	3.99166e-46	4	AEBP1	AE binding protein 1
1.52057e-53	0.493047	0.09	0.419	3.97812e-49	4	SRSF5	serine and arginine rich splicing factor 5
3.13086e-35	0.491084	0.13	0.417	8.19096e-31	4	PGF	placental growth factor
1.67014e-53	0.490632	0.062	0.364	4.36942e-49	4	SF3B1	splicing factor 3b subunit 1
1.20518e-16	0.487735	0.027	0.132	3.15299e-12	4	GSTO2	glutathione S-transferase omega 2
8.13148e-30	0.486293	0.072	0.281	2.12736e-25	4	PTEN	phosphatase and tensin homolog
1.69333e-12	0.486244	0.021	0.1	4.43009e-08	4	SEPTIN8	septin 8
2.13728e-23	0.484184	0.047	0.203	5.59154e-19	4	ANKHD1	ankyrin repeat and KH domain containing 1
1.90555e-27	0.484128	0.027	0.185	4.98531e-23	4	NPEPPS	aminopeptidase puromycin sensitive
1.32597e-15	0.482421	0.033	0.137	3.46901e-11	4	USP8	ubiquitin specific peptidase 8
1.18307e-31	0.482341	0.039	0.228	3.09516e-27	4	ARL16	ADP ribosylation factor like GTPase 16
1.41458e-35	0.480416	0.064	0.294	3.70083e-31	4	AQP1	aquaporin 1 (Colton blood group)
8.82422e-44	0.480083	0.039	0.28	2.30859e-39	4	NCOA4	nuclear receptor coactivator 4
1.8836e-17	0.478317	0.03	0.143	4.92787e-13	4	DPYSL2	dihydropyrimidinase like 2
2.84562e-28	0.478285	0.061	0.253	7.4447e-24	4	TM7SF2	transmembrane 7 superfamily member 2
1.42887e-63	0.47781	0.083	0.443	3.7382e-59	4	HNRNPH1	heterogeneous nuclear ribonucleoprotein H1
1.32516e-62	0.477534	0.096	0.464	3.46687e-58	4	NENF	neudesin neurotrophic factor
8.66685e-13	0.477397	0.034	0.124	2.26742e-08	4	THOC2	THO complex 2
6.1753e-49	0.476771	0.069	0.361	1.61558e-44	4	EFEMP2	EGF containing fibulin extracellular matrix protein 2
1.3129e-15	0.476769	0.014	0.103	3.4348e-11	4	KIAA1143	KIAA1143
2.22159e-13	0.476718	0.021	0.105	5.81214e-09	4	NHLRC3	NHL repeat containing 3
9.29744e-42	0.476685	0.126	0.439	2.4324e-37	4	RBM47	RNA binding motif protein 47
2.43319e-47	0.476137	0.056	0.327	6.3657e-43	4	ASPH	aspartate beta-hydroxylase
2.2777e-52	0.475471	0.201	0.631	5.95893e-48	4	SLC26A4	solute carrier family 26 member 4
2.19708e-17	0.475418	0.015	0.114	5.74799e-13	4	HECTD4	HECT domain E3 ubiquitin protein ligase 4
1.41852e-55	0.475276	0.249	0.735	3.71114e-51	4	MT-ND4L
8.94046e-15	0.474805	0.023	0.115	2.339e-10	4	SMAD5	SMAD family member 5
3.46368e-15	0.474784	0.021	0.115	9.06169e-11	4	CDR2	cerebellar degeneration related protein 2
1.13074e-45	0.472632	0.066	0.339	2.95824e-41	4	TIMP2	TIMP metallopeptidase inhibitor 2
4.95232e-14	0.468809	0.037	0.135	1.29563e-09	4	KDR	kinase insert domain receptor
2.44254e-35	0.468633	0.048	0.261	6.39016e-31	4	NFIB	nuclear factor I B
1.67831e-30	0.468339	0.085	0.306	4.39079e-26	4	FBLN1	fibulin 1
3.1025e-17	0.46443	0.013	0.109	8.11677e-13	4	MTUS1	microtubule associated scaffold protein 1
3.30126e-21	0.464292	0.035	0.171	8.63675e-17	4	TTC17	tetratricopeptide repeat domain 17
1.90997e-31	0.462997	0.051	0.249	4.99687e-27	4	COPG1	COPI coat complex subunit gamma 1
1.32596e-16	0.46263	0.028	0.134	3.46897e-12	4	SH3BP5	SH3 domain binding protein 5
6.25725e-25	0.459194	0.038	0.194	1.63702e-20	4	SCAF11	SR-related CTD associated factor 11
5.60774e-47	0.457278	0.069	0.353	1.4671e-42	4	PGRMC2	progesterone receptor membrane component 2
3.21628e-29	0.457274	0.049	0.236	8.41442e-25	4	PLA2R1	phospholipase A2 receptor 1
1.01813e-23	0.45653	0.054	0.218	2.66364e-19	4	ANKRD12	ankyrin repeat domain 12
2.28166e-15	0.456137	0.033	0.136	5.96928e-11	4	INMT	indolethylamine N-methyltransferase
3.78094e-33	0.455113	0.056	0.266	9.89169e-29	4	WAC	WW domain containing adaptor with coiled-coil
7.53035e-15	0.454625	0.033	0.133	1.97009e-10	4	NEMF	nuclear export mediator factor
3.48934e-14	0.453562	0.019	0.105	9.12882e-10	4	ATM	ATM serine/threonine kinase
2.08076e-51	0.453415	0.1	0.429	5.4437e-47	4	SPARCL1	SPARC like 1
1.2417e-32	0.453175	0.066	0.282	3.24854e-28	4	NEBL	nebulette
2.75501e-23	0.44877	0.035	0.181	7.20765e-19	4	METAP2	methionyl aminopeptidase 2
8.33573e-38	0.447926	0.057	0.289	2.18079e-33	4	HNRNPH3	heterogeneous nuclear ribonucleoprotein H3
1.1155e-67	0.447735	0.217	0.721	2.91837e-63	4	HSP90AA1	heat shock protein 90 alpha family class A member 1
1.11059e-14	0.447581	0.016	0.103	2.90553e-10	4	PSPC1	paraspeckle component 1
4.40354e-24	0.447503	0.029	0.174	1.15205e-19	4	EGR2	early growth response 2
1.97106e-22	0.446801	0.025	0.159	5.15667e-18	4	CNOT2	CCR4-NOT transcription complex subunit 2
1.38027e-63	0.446365	0.102	0.483	3.61107e-59	4	RAC1	Rac family small GTPase 1
1.55936e-16	0.444594	0.028	0.133	4.07959e-12	4	FHOD1	formin homology 2 domain containing 1
4.03952e-15	0.444209	0.029	0.128	1.05682e-10	4	PHIP	pleckstrin homology domain interacting protein
4.18151e-35	0.443708	0.034	0.234	1.09397e-30	4	FNTA	farnesyltransferase, CAAX box, alpha
4.40646e-28	0.442698	0.044	0.221	1.15282e-23	4	HTRA1	HtrA serine peptidase 1
2.34165e-29	0.442463	0.052	0.241	6.12622e-25	4	CAVIN2	caveolae associated protein 2
1.79401e-54	0.441449	0.152	0.542	4.69349e-50	4	SEC62	SEC62 homolog, preprotein translocation factor
7.82666e-12	0.440937	0.924	0.999	2.04761e-07	4	MT-CO3
6.31212e-35	0.440632	0.044	0.253	1.65138e-30	4	ITM2A	integral membrane protein 2A
1.88375e-36	0.440318	0.049	0.269	4.92825e-32	4	AGPAT1	1-acylglycerol-3-phosphate O-acyltransferase 1
1.18828e-31	0.440039	0.062	0.271	3.10878e-27	4	N4BP2L2	NEDD4 binding protein 2 like 2
1.55033e-19	0.439096	0.027	0.146	4.05598e-15	4	FBXO11	F-box protein 11
7.58498e-49	0.438665	0.063	0.348	1.98438e-44	4	SLC38A2	solute carrier family 38 member 2
1.98022e-36	0.436208	0.067	0.303	5.18065e-32	4	PECAM1	platelet and endothelial cell adhesion molecule 1
1.22766e-21	0.43586	0.016	0.138	3.2118e-17	4	TSPAN13	tetraspanin 13
2.05681e-30	0.434612	0.044	0.232	5.38101e-26	4	GOLGA4	golgin A4
3.54249e-16	0.433699	0.034	0.142	9.26787e-12	4	PPP1R12A	protein phosphatase 1 regulatory subunit 12A
1.35457e-46	0.433167	0.047	0.306	3.54384e-42	4	PPP1R7	protein phosphatase 1 regulatory subunit 7
3.88774e-21	0.432622	0.033	0.166	1.01711e-16	4	MAVS	mitochondrial antiviral signaling protein
2.13239e-37	0.430544	0.045	0.266	5.57876e-33	4	STAT2	signal transducer and activator of transcription 2
2.7864e-34	0.430356	0.256	0.627	7.28977e-30	4	EGR1	early growth response 1
1.29877e-30	0.429385	0.03	0.206	3.39785e-26	4	COPB1	COPI coat complex subunit beta 1
6.73639e-30	0.429347	0.032	0.206	1.76237e-25	4	NDUFAF8	NADH:ubiquinone oxidoreductase complex assembly factor 8
5.15371e-15	0.428657	0.021	0.114	1.34831e-10	4	ANKRD28	ankyrin repeat domain 28
7.65711e-14	0.427296	0.027	0.117	2.00325e-09	4	RALBP1	ralA binding protein 1
5.93878e-16	0.42669	0.021	0.119	1.5537e-11	4	MINK1	misshapen like kinase 1
3.60141e-48	0.426615	0.062	0.343	9.42201e-44	4	ILF3	interleukin enhancer binding factor 3
1.61307e-31	0.426026	0.048	0.244	4.22012e-27	4	SETX	senataxin
3.36849e-15	0.425911	0.025	0.122	8.81264e-11	4	NDST1	N-deacetylase and N-sulfotransferase 1
3.40695e-14	0.425562	0.02	0.107	8.91325e-10	4	JAG1	jagged canonical Notch ligand 1
1.00552e-15	0.424852	0.029	0.131	2.63065e-11	4	AMOTL1	angiomotin like 1
1.06251e-23	0.424663	0.035	0.184	2.77975e-19	4	EIF4G3	eukaryotic translation initiation factor 4 gamma 3
6.24835e-29	0.424549	0.021	0.182	1.63469e-24	4	DNAJC30	DnaJ heat shock protein family (Hsp40) member C30
4.19274e-54	0.423987	0.066	0.373	1.0969e-49	4	RAB13	RAB13, member RAS oncogene family
1.61945e-55	0.422676	0.207	0.658	4.23681e-51	4	TIMP3	TIMP metallopeptidase inhibitor 3
1.45012e-50	0.422641	0.04	0.31	3.79379e-46	4	SSBP1	single stranded DNA binding protein 1
1.61148e-24	0.421598	0.047	0.209	4.21596e-20	4	SREK1	splicing regulatory glutamic acid and lysine rich protein 1
1.96835e-37	0.421354	0.061	0.294	5.1496e-33	4	DYNC1LI2	dynein cytoplasmic 1 light intermediate chain 2
2.92556e-13	0.419613	0.024	0.109	7.65386e-09	4	CDC73	cell division cycle 73
9.10839e-17	0.417952	0.043	0.162	2.38294e-12	4	TRAK1	trafficking kinesin protein 1
4.87377e-32	0.417763	0.04	0.232	1.27508e-27	4	SCUBE3	signal peptide, CUB domain and EGF like domain containing 3
1.22474e-21	0.417388	0.019	0.143	3.20416e-17	4	FGL2	fibrinogen like 2
1.69512e-54	0.417192	0.068	0.38	4.43477e-50	4	HSPA1A	heat shock protein family A (Hsp70) member 1A
8.22535e-19	0.415347	0.016	0.124	2.15192e-14	4	NAB1	NGFI-A binding protein 1
1.32077e-73	0.415036	0.112	0.538	3.45541e-69	4	CYBRD1	cytochrome b reductase 1
2.41974e-42	0.414662	0.047	0.289	6.33052e-38	4	OBSL1	obscurin like cytoskeletal adaptor 1
1.51459e-16	0.414197	0.011	0.103	3.96246e-12	4	MRPL16	mitochondrial ribosomal protein L16
2.8217e-19	0.414119	0.029	0.15	7.38214e-15	4	CPEB4	cytoplasmic polyadenylation element binding protein 4
8.90756e-32	0.413563	0.034	0.219	2.3304e-27	4	EFCAB14	EF-hand calcium binding domain 14
1.37283e-39	0.413316	0.029	0.243	3.5916e-35	4	CYTOR	cytoskeleton regulator RNA
3.03892e-09	0.412993	0.936	0.999	7.95041e-05	4	MT-CO2
1.09326e-17	0.412932	0.044	0.169	2.86019e-13	4	ZNF316	zinc finger protein 316
2.32298e-15	0.412913	0.035	0.141	6.07738e-11	4	MARK2	microtubule affinity regulating kinase 2
3.54168e-36	0.412757	0.018	0.207	9.26574e-32	4	SH3GLB1	SH3 domain containing GRB2 like, endophilin B1
3.73498e-17	0.412616	0.033	0.146	9.77145e-13	4	TAOK1	TAO kinase 1
1.31958e-65	0.412185	0.088	0.462	3.45229e-61	4	DDX3X	DEAD-box helicase 3 X-linked
2.05798e-25	0.411778	0.034	0.189	5.38408e-21	4	TXLNA	taxilin alpha
6.01767e-35	0.411039	0.051	0.265	1.57434e-30	4	LUC7L2	LUC7 like 2, pre-mRNA splicing factor
1.52869e-67	0.408595	0.081	0.452	3.99937e-63	4	NAP1L1	nucleosome assembly protein 1 like 1
2.45835e-19	0.408546	0.023	0.138	6.43153e-15	4	PHLDA3	pleckstrin homology like domain family A member 3
1.24237e-57	0.408299	0.078	0.412	3.2503e-53	4	GLG1	golgi glycoprotein 1
2.41902e-22	0.407921	0.024	0.156	6.32865e-18	4	SPPL2B	signal peptide peptidase like 2B
6.74181e-28	0.407604	0.034	0.201	1.76379e-23	4	ZNF148	zinc finger protein 148
8.22195e-58	0.406062	0.076	0.407	2.15103e-53	4	FLNB	filamin B
2.73164e-51	0.405996	0.12	0.47	7.14651e-47	4	KCNJ16	potassium inwardly rectifying channel subfamily J member 16
8.68462e-55	0.401813	0.061	0.366	2.27207e-50	4	SPCS3	signal peptidase complex subunit 3
4.3376e-15	0.401807	0.047	0.159	1.1348e-10	4	COL9A3	collagen type IX alpha 3 chain
5.86857e-17	0.401801	0.011	0.105	1.53534e-12	4	CD79B	CD79b molecule
2.63051e-70	0.40165	0.082	0.465	6.88195e-66	4	C4orf3	chromosome 4 open reading frame 3
5.85773e-30	0.401239	0.034	0.211	1.5325e-25	4	NRDC	nardilysin convertase
1.53736e-58	0.400876	0.063	0.385	4.02203e-54	4	MAL2	mal, T cell differentiation protein 2
1.1431e-26	0.400564	0.038	0.203	2.99059e-22	4	HEG1	heart development protein with EGF like domains 1
4.52026e-09	0.399046	0.037	0.106	0.000118259	4	AC092069.1
3.14698e-42	0.396551	0.085	0.361	8.23313e-38	4	RGS5	regulator of G protein signaling 5
6.97915e-22	0.396478	0.016	0.139	1.82589e-17	4	D2HGDH	D-2-hydroxyglutarate dehydrogenase
1.89654e-21	0.396084	0.035	0.172	4.96173e-17	4	RABGAP1	RAB GTPase activating protein 1
1.10338e-25	0.394945	0.048	0.216	2.88666e-21	4	SESN3	sestrin 3
8.15617e-48	0.394378	0.122	0.459	2.13382e-43	4	HHEX	hematopoietically expressed homeobox
6.79571e-50	0.39225	0.081	0.386	1.77789e-45	4	ITGB1	integrin subunit beta 1
4.03491e-24	0.392136	0.034	0.183	1.05561e-19	4	GATAD1	GATA zinc finger domain containing 1
2.54173e-56	0.391712	0.189	0.627	6.64968e-52	4	RRBP1	ribosome binding protein 1
1.64718e-15	0.390924	0.014	0.102	4.30936e-11	4	UNC119B	unc-119 lipid binding chaperone B
1.1703e-13	0.390769	0.042	0.142	3.06175e-09	4	IQCA1	IQ motif containing with AAA domain 1
2.43857e-28	0.390511	0.042	0.218	6.3798e-24	4	JPX	JPX transcript, XIST activator
6.21149e-24	0.388507	0.025	0.166	1.62505e-19	4	AC007325.4
7.51349e-14	0.388048	0.023	0.11	1.96568e-09	4	KIFAP3	kinesin associated protein 3
4.18942e-38	0.38708	0.025	0.23	1.09604e-33	4	SRP19	signal recognition particle 19
2.62486e-71	0.387058	0.153	0.612	6.86717e-67	4	EIF5A	eukaryotic translation initiation factor 5A
1.65346e-12	0.385869	0.023	0.103	4.32579e-08	4	CUL5	cullin 5
6.10763e-33	0.385776	0.039	0.234	1.59788e-28	4	THRAP3	thyroid hormone receptor associated protein 3
5.28968e-29	0.385495	0.045	0.228	1.38389e-24	4	UPF3A	UPF3A regulator of nonsense mediated mRNA decay
1.02984e-14	0.38529	0.021	0.112	2.69428e-10	4	KLHL9	kelch like family member 9
3.38744e-69	0.384069	0.088	0.474	8.86222e-65	4	RBM3	RNA binding motif protein 3
7.72504e-22	0.383916	0.058	0.215	2.02103e-17	4	FOXP1	forkhead box P1
2.74297e-54	0.382729	0.088	0.419	7.17617e-50	4	DYNLL2	dynein light chain LC8-type 2
7.25796e-47	0.382441	0.059	0.333	1.89883e-42	4	NFE2L1	NFE2 like bZIP transcription factor 1
1.23379e-16	0.381695	0.011	0.103	3.22784e-12	4	NUP133	nucleoporin 133
4.52606e-24	0.380323	0.039	0.192	1.18411e-19	4	TCF4	transcription factor 4
1.40274e-26	0.379337	0.019	0.166	3.66984e-22	4	UBE4A	ubiquitination factor E4A
8.58366e-32	0.37913	0.04	0.231	2.24566e-27	4	RBM5	RNA binding motif protein 5
2.93489e-54	0.379015	0.117	0.475	7.67826e-50	4	ENG	endoglin
1.96628e-52	0.378735	0.135	0.504	5.14417e-48	4	HSPG2	heparan sulfate proteoglycan 2
9.56603e-16	0.378596	0.02	0.115	2.50267e-11	4	TBC1D4	TBC1 domain family member 4
6.85847e-18	0.378239	0.028	0.14	1.79431e-13	4	MSL1	MSL complex subunit 1
1.33815e-24	0.376318	0.034	0.186	3.50087e-20	4	CUL3	cullin 3
6.09239e-28	0.376274	0.027	0.187	1.59389e-23	4	SDCCAG8	SHH signaling and ciliogenesis regulator SDCCAG8
2.18161e-14	0.375333	0.032	0.129	5.70754e-10	4	ZC3H13	zinc finger CCCH-type containing 13
1.50463e-35	0.374836	0.035	0.238	3.93642e-31	4	DNAJB11	DnaJ heat shock protein family (Hsp40) member B11
1.1706e-52	0.374178	0.058	0.353	3.06253e-48	4	CNN3	calponin 3
6.45e-27	0.3741	0.032	0.192	1.68745e-22	4	IGFBP6	insulin like growth factor binding protein 6
2.71191e-14	0.37322	0.029	0.124	7.09491e-10	4	PHC1	polyhomeotic homolog 1
3.65881e-16	0.372853	0.034	0.143	9.57217e-12	4	BPTF	bromodomain PHD finger transcription factor
2.95864e-12	0.37278	0.023	0.101	7.74038e-08	4	SPRY1	sprouty RTK signaling antagonist 1
1.31373e-29	0.371775	0.061	0.259	3.43699e-25	4	RGCC	regulator of cell cycle
1.33352e-42	0.371532	0.044	0.285	3.48876e-38	4	H2AFV
9.26229e-18	0.37096	0.021	0.128	2.4232e-13	4	PRKAA1	protein kinase AMP-activated catalytic subunit alpha 1
1.00541e-51	0.369884	0.098	0.428	2.63035e-47	4	ACTN4	actinin alpha 4
1.31408e-13	0.369717	0.02	0.104	3.43791e-09	4	ZCCHC24	zinc finger CCHC-type containing 24
5.51086e-68	0.368714	0.196	0.68	1.44175e-63	4	TXNIP	thioredoxin interacting protein
2.82476e-15	0.368631	0.021	0.115	7.39014e-11	4	RNF149	ring finger protein 149
8.41019e-22	0.368623	0.03	0.165	2.20027e-17	4	YTHDC1	YTH domain containing 1
1.12926e-30	0.368062	0.044	0.233	2.95438e-26	4	MFN2	mitofusin 2
1.64977e-22	0.367816	0.032	0.17	4.31614e-18	4	APOLD1	apolipoprotein L domain containing 1
3.5549e-16	0.367706	0.019	0.115	9.30034e-12	4	SLC2A8	solute carrier family 2 member 8
1.01492e-25	0.367693	0.051	0.222	2.65524e-21	4	BCAM	basal cell adhesion molecule (Lutheran blood group)
1.85605e-16	0.367629	0.016	0.112	4.85579e-12	4	CLPX	caseinolytic mitochondrial matrix peptidase chaperone subunit X
7.30929e-53	0.366971	0.08	0.397	1.91226e-48	4	ZFAND5	zinc finger AN1-type containing 5
5.7556e-32	0.366472	0.064	0.278	1.50578e-27	4	PNISR	PNN interacting serine and arginine rich protein
9.01576e-16	0.366238	0.015	0.106	2.3587e-11	4	THAP9-AS1	THAP9 antisense RNA 1
1.29011e-15	0.366132	0.021	0.117	3.37519e-11	4	ACVRL1	activin A receptor like type 1
6.91178e-15	0.365795	0.019	0.109	1.80826e-10	4	P2RX4	purinergic receptor P2X 4
5.25742e-27	0.364861	0.035	0.199	1.37545e-22	4	TNXB	tenascin XB
1.56288e-44	0.364649	0.067	0.337	4.08881e-40	4	SYF2	SYF2 pre-mRNA splicing factor
1.37562e-16	0.363187	0.024	0.127	3.59891e-12	4	NR2F2	nuclear receptor subfamily 2 group F member 2
1.19025e-75	0.361972	0.117	0.555	3.11394e-71	4	EIF4A2	eukaryotic translation initiation factor 4A2
2.47547e-18	0.361703	0.03	0.147	6.47634e-14	4	PCF11	PCF11 cleavage and polyadenylation factor subunit
4.47256e-13	0.361337	0.029	0.117	1.17011e-08	4	CCDC186	coiled-coil domain containing 186
1.1057e-38	0.360583	0.061	0.301	2.89273e-34	4	C6orf89	chromosome 6 open reading frame 89
1.43886e-76	0.360481	0.159	0.639	3.76434e-72	4	A2M	alpha-2-macroglobulin
4.38242e-63	0.360086	0.097	0.469	1.14653e-58	4	MMP15	matrix metallopeptidase 15
1.78578e-17	0.359905	0.025	0.133	4.67195e-13	4	FAM214A	family with sequence similarity 214 member A
1.12437e-15	0.359457	0.016	0.108	2.94158e-11	4	TYSND1	trypsin like peroxisomal matrix peptidase 1
6.5337e-20	0.358915	0.035	0.165	1.70935e-15	4	USP7	ubiquitin specific peptidase 7
4.01676e-23	0.358576	0.032	0.174	1.05086e-18	4	SPECC1L	sperm antigen with calponin homology and coiled-coil domains 1 like
3.55006e-39	0.358516	0.037	0.256	9.28768e-35	4	NUDT4	nudix hydrolase 4
3.94668e-24	0.358248	0.016	0.15	1.03253e-19	4	MED13	mediator complex subunit 13
3.5206e-28	0.356997	0.061	0.251	9.2106e-24	4	PFKFB2	6-phosphofructo-2-kinase/fructose-2,6-biphosphatase 2
1.15437e-12	0.356653	0.03	0.117	3.02006e-08	4	ROBO4	roundabout guidance receptor 4
4.41431e-22	0.356367	0.032	0.169	1.15487e-17	4	KCTD2	potassium channel tetramerization domain containing 2
1.87534e-26	0.356262	0.034	0.195	4.90626e-22	4	EFTUD2	elongation factor Tu GTP binding domain containing 2
7.136e-59	0.356101	0.182	0.622	1.86692e-54	4	APP	amyloid beta precursor protein
3.51836e-21	0.355909	0.032	0.164	9.20474e-17	4	TUG1	taurine up-regulated 1
1.44177e-22	0.355695	0.037	0.18	3.77195e-18	4	FOXO3	forkhead box O3
1.50063e-25	0.355445	0.019	0.161	3.92596e-21	4	C11orf49
2.18217e-34	0.35534	0.039	0.24	5.70899e-30	4	CFH	complement factor H
1.16892e-20	0.35515	0.023	0.145	3.05813e-16	4	RNF31	ring finger protein 31
2.44088e-32	0.354996	0.04	0.234	6.38584e-28	4	SMARCA2	SWI/SNF related, matrix associated, actin dependent regulator of chromatin, subfamily a, member 2
4.13421e-16	0.354265	0.03	0.136	1.08159e-11	4	PKIA	cAMP-dependent protein kinase inhibitor alpha
8.19844e-22	0.354163	0.03	0.165	2.14488e-17	4	AGAP3	ArfGAP with GTPase domain, ankyrin repeat and PH domain 3
6.40938e-23	0.353847	0.032	0.173	1.67682e-18	4	ENOSF1	enolase superfamily member 1
2.47258e-59	0.353177	0.221	0.702	6.46877e-55	4	SLC26A7	solute carrier family 26 member 7
5.22184e-18	0.352746	0.038	0.159	1.36614e-13	4	NXF1	nuclear RNA export factor 1
2.39827e-46	0.35274	0.058	0.328	6.27436e-42	4	C1S	complement C1s
9.64452e-38	0.352392	0.056	0.287	2.5232e-33	4	LSM14A	LSM14A mRNA processing body assembly factor
1.61383e-54	0.351345	0.114	0.47	4.22211e-50	4	MLEC	malectin
1.56752e-58	0.351321	0.064	0.387	4.10093e-54	4	SF3B2	splicing factor 3b subunit 2
1.31445e-21	0.35098	0.045	0.191	3.43887e-17	4	LRRC75B	leucine rich repeat containing 75B
2.10328e-27	0.350562	0.061	0.248	5.5026e-23	4	NCOR1	nuclear receptor corepressor 1
5.09399e-17	0.350224	0.015	0.112	1.33269e-12	4	IL10RB	interleukin 10 receptor subunit beta
7.76195e-38	0.350171	0.048	0.273	2.03068e-33	4	WBP1L	WW domain binding protein 1 like
1.35627e-19	0.349899	0.032	0.156	3.54826e-15	4	ITGA1	integrin subunit alpha 1
9.86792e-32	0.3488	0.116	0.372	2.58165e-27	4	HES1	hes family bHLH transcription factor 1
2.93007e-52	0.348122	0.042	0.319	7.66565e-48	4	CD2BP2	CD2 cytoplasmic tail binding protein 2
4.51127e-27	0.348007	0.034	0.197	1.18024e-22	4	FNBP1	formin binding protein 1
5.52745e-38	0.347992	0.02	0.219	1.44609e-33	4	CARHSP1	calcium regulated heat stable protein 1
2.54528e-19	0.347347	0.018	0.129	6.65896e-15	4	UHMK1	U2AF homology motif kinase 1
4.45637e-58	0.346705	0.093	0.444	1.16588e-53	4	SRRM2	serine/arginine repetitive matrix 2
2.90661e-19	0.3464	0.029	0.15	7.60428e-15	4	ERO1B	endoplasmic reticulum oxidoreductase 1 beta
2.85746e-26	0.34628	0.025	0.177	7.47568e-22	4	MBNL2	muscleblind like splicing regulator 2
1.8596e-41	0.346263	0.068	0.327	4.8651e-37	4	SYNE2	spectrin repeat containing nuclear envelope protein 2
8.51208e-27	0.344714	0.037	0.201	2.22693e-22	4	SLC11A2	solute carrier family 11 member 2
1.46961e-19	0.344713	0.019	0.132	3.84479e-15	4	CRBN	cereblon
4.34368e-47	0.344118	0.081	0.375	1.13639e-42	4	WDR6	WD repeat domain 6
4.76529e-55	0.344092	0.053	0.352	1.2467e-50	4	PSMA6	proteasome 20S subunit alpha 6
4.28923e-17	0.343536	0.027	0.134	1.12215e-12	4	NEDD4L	NEDD4 like E3 ubiquitin protein ligase
3.34624e-24	0.343314	0.037	0.188	8.75443e-20	4	EFR3A	EFR3 homolog A
2.37136e-46	0.342198	0.101	0.412	6.20395e-42	4	DHRS3	dehydrogenase/reductase 3
1.2037e-65	0.341957	0.071	0.426	3.14912e-61	4	PPP1CB	protein phosphatase 1 catalytic subunit beta
5.39974e-14	0.34192	0.025	0.115	1.41268e-09	4	IFI16	interferon gamma inducible protein 16
3.58422e-50	0.341766	0.081	0.388	9.37703e-46	4	CUX1	cut like homeobox 1
1.8332e-38	0.341335	0.033	0.246	4.79602e-34	4	CTDSP2	CTD small phosphatase 2
9.94674e-33	0.341038	0.04	0.236	2.60227e-28	4	ARGLU1	arginine and glutamate rich 1
2.49201e-22	0.340994	0.033	0.172	6.51959e-18	4	TANGO2	transport and golgi organization 2 homolog
2.40917e-53	0.340389	0.092	0.422	6.30286e-49	4	RBM39	RNA binding motif protein 39
1.2498e-13	0.337283	0.019	0.102	3.26972e-09	4	SOS2	SOS Ras/Rho guanine nucleotide exchange factor 2
3.15826e-25	0.336223	0.034	0.189	8.26263e-21	4	SYK	spleen associated tyrosine kinase
9.65066e-21	0.335683	0.039	0.176	2.52481e-16	4	SNTB2	syntrophin beta 2
4.58604e-46	0.335017	0.039	0.29	1.1998e-41	4	TPM1	tropomyosin 1
5.75027e-38	0.334756	0.085	0.343	1.50439e-33	4	SLC25A23	solute carrier family 25 member 23
1.22484e-34	0.33469	0.042	0.247	3.20444e-30	4	ARFIP2	ADP ribosylation factor interacting protein 2
1.24175e-42	0.334666	0.067	0.329	3.24867e-38	4	MTDH	metadherin
1.53273e-15	0.3346	0.025	0.123	4.00994e-11	4	MEF2C	myocyte enhancer factor 2C
1.39068e-46	0.333518	0.069	0.351	3.63829e-42	4	PLXNB1	plexin B1
8.64978e-39	0.333403	0.077	0.331	2.26295e-34	4	UPK3BL1	uroplakin 3B like 1
2.08628e-12	0.333271	0.023	0.102	5.45813e-08	4	RRP1	ribosomal RNA processing 1
8.29674e-58	0.333209	0.067	0.39	2.17059e-53	4	EPAS1	endothelial PAS domain protein 1
1.28746e-56	0.332303	0.09	0.429	3.36826e-52	4	TAGLN	transgelin
9.43967e-39	0.331664	0.062	0.303	2.46961e-34	4	MTPN	myotrophin
1.06882e-26	0.330785	0.027	0.181	2.79626e-22	4	ZC3H7B	zinc finger CCCH-type containing 7B
8.75846e-24	0.33023	0.034	0.182	2.29139e-19	4	ZNF770	zinc finger protein 770
3.32411e-72	0.329828	0.198	0.708	8.69653e-68	4	DDX5	DEAD-box helicase 5
5.68643e-49	0.329141	0.039	0.3	1.48768e-44	4	CFD	complement factor D
1.44048e-48	0.329119	0.066	0.352	3.76859e-44	4	HSPD1	heat shock protein family D (Hsp60) member 1
1.03554e-64	0.327942	0.068	0.417	2.70919e-60	4	CHD4	chromodomain helicase DNA binding protein 4
2.72498e-17	0.327937	0.015	0.114	7.1291e-13	4	SFXN3	sideroflexin 3
2.65488e-20	0.326996	0.023	0.143	6.94571e-16	4	ANKRD17	ankyrin repeat domain 17
6.3355e-63	0.326412	0.207	0.687	1.65749e-58	4	DIO2	iodothyronine deiodinase 2
1.0246e-38	0.32554	0.072	0.322	2.68057e-34	4	RGS16	regulator of G protein signaling 16
6.87175e-27	0.325456	0.056	0.237	1.79779e-22	4	DUS1L	dihydrouridine synthase 1 like
1.08478e-33	0.325365	0.062	0.28	2.83801e-29	4	NUDT3	nudix hydrolase 3
7.55648e-23	0.32459	0.029	0.167	1.97693e-18	4	BECN1	beclin 1
1.65445e-42	0.324436	0.051	0.298	4.32837e-38	4	DDOST	dolichyl-diphosphooligosaccharide--protein glycosyltransferase non-catalytic subunit
3.68389e-21	0.324393	0.024	0.15	9.63779e-17	4	JADE2	jade family PHD finger 2
3.22254e-80	0.324309	0.109	0.549	8.43081e-76	4	PTGES3	prostaglandin E synthase 3
2.63911e-15	0.323713	0.027	0.125	6.90444e-11	4	TFDP2	transcription factor Dp-2
3.58153e-23	0.323302	0.023	0.157	9.36999e-19	4	UBA2	ubiquitin like modifier activating enzyme 2
3.66287e-34	0.323112	0.043	0.247	9.58279e-30	4	PPP1R14C	protein phosphatase 1 regulatory inhibitor subunit 14C
2.84676e-16	0.322826	0.011	0.102	7.44769e-12	4	HMCES	5-hydroxymethylcytosine binding, ES cell specific
9.84846e-21	0.32268	0.028	0.155	2.57656e-16	4	SP3	Sp3 transcription factor
7.69525e-34	0.322051	0.038	0.235	2.01323e-29	4	RNF40	ring finger protein 40
1.58293e-20	0.321405	0.027	0.151	4.14126e-16	4	SLC4A4	solute carrier family 4 member 4
3.6255e-27	0.321232	0.039	0.207	9.48502e-23	4	ZMAT2	zinc finger matrin-type 2
2.55838e-19	0.319499	0.032	0.155	6.69324e-15	4	DDX18	DEAD-box helicase 18
7.24447e-20	0.318976	0.027	0.148	1.8953e-15	4	EXOSC6	exosome component 6
7.76689e-18	0.318896	0.061	0.198	2.03197e-13	4	KIAA1217	KIAA1217
1.51603e-23	0.317932	0.025	0.164	3.96624e-19	4	TNRC18	trinucleotide repeat containing 18
2.61329e-53	0.317916	0.069	0.378	6.8369e-49	4	CCND2	cyclin D2
3.00366e-14	0.317845	0.019	0.105	7.85818e-10	4	COQ5	coenzyme Q5, methyltransferase
1.35162e-16	0.317708	0.018	0.115	3.53611e-12	4	SGF29	SAGA complex associated factor 29
8.86123e-40	0.317531	0.059	0.303	2.31828e-35	4	SUMF2	sulfatase modifying factor 2
3.29965e-16	0.316859	0.024	0.125	8.63254e-12	4	PAN2	poly(A) specific ribonuclease subunit PAN2
4.43681e-28	0.316482	0.027	0.188	1.16076e-23	4	DENR	density regulated re-initiation and release factor
3.59299e-14	0.316453	0.016	0.1	9.39998e-10	4	ARFIP1	ADP ribosylation factor interacting protein 1
2.23942e-31	0.315997	0.059	0.265	5.85877e-27	4	SPATA20	spermatogenesis associated 20
1.57157e-66	0.315861	0.067	0.421	4.11154e-62	4	BAG6	BAG cochaperone 6
5.84801e-67	0.315258	0.1	0.488	1.52996e-62	4	RNASE1	ribonuclease A family member 1, pancreatic
7.96653e-17	0.315005	0.032	0.142	2.0842e-12	4	NEDD9	neural precursor cell expressed, developmentally down-regulated 9
3.47963e-18	0.314392	0.035	0.156	9.1034e-14	4	TRIM56	tripartite motif containing 56
8.80695e-15	0.313422	0.023	0.115	2.30407e-10	4	FAM210B	family with sequence similarity 210 member B
5.62769e-12	0.313283	0.023	0.1	1.47232e-07	4	TUT4	terminal uridylyl transferase 4
1.68887e-16	0.312756	0.035	0.147	4.41843e-12	4	MAGI1	membrane associated guanylate kinase, WW and PDZ domain containing 1
8.00918e-20	0.312463	0.025	0.146	2.09536e-15	4	SMG1	SMG1 nonsense mediated mRNA decay associated PI3K related kinase
2.93169e-58	0.312036	0.119	0.488	7.66988e-54	4	KLF6	Kruppel like factor 6
3.96733e-77	0.311641	0.131	0.586	1.03793e-72	4	ATP6V0C	ATPase H+ transporting V0 subunit c
3.42398e-41	0.311336	0.057	0.304	8.95782e-37	4	ARL1	ADP ribosylation factor like GTPase 1
1.04172e-70	0.309937	0.073	0.449	2.72534e-66	4	PSMC5	proteasome 26S subunit, ATPase 5
5.54787e-41	0.309931	0.1	0.384	1.45143e-36	4	NFIC	nuclear factor I C
4.14673e-25	0.309564	0.02	0.162	1.08487e-20	4	KAT7	lysine acetyltransferase 7
1.27452e-21	0.308639	0.027	0.157	3.33439e-17	4	CNOT8	CCR4-NOT transcription complex subunit 8
1.27842e-15	0.307906	0.015	0.105	3.34461e-11	4	CALCRL	calcitonin receptor like receptor
8.7041e-14	0.307471	0.024	0.112	2.27717e-09	4	ZBTB16	zinc finger and BTB domain containing 16
5.40819e-16	0.307372	0.043	0.157	1.41489e-11	4	KMT2E	lysine methyltransferase 2E (inactive)
2.87201e-58	0.30715	0.069	0.397	7.51376e-54	4	SCP2	sterol carrier protein 2
5.44027e-16	0.30657	0.023	0.121	1.42328e-11	4	CAMSAP2	calmodulin regulated spectrin associated protein family member 2
5.87355e-30	0.306014	0.369	0.859	1.53664e-25	4	PAX8	paired box 8
1.64768e-19	0.305974	0.033	0.158	4.31067e-15	4	WIPF1	WAS/WASL interacting protein family member 1
1.49646e-37	0.305863	0.04	0.257	3.91505e-33	4	CYTH2	cytohesin 2
2.69449e-29	0.305389	0.047	0.232	7.04933e-25	4	PPP1R13B	protein phosphatase 1 regulatory subunit 13B
2.19313e-14	0.305157	0.018	0.104	5.73766e-10	4	BRD9	bromodomain containing 9
5.63396e-26	0.30463	0.04	0.204	1.47396e-21	4	CLIP1	CAP-Gly domain containing linker protein 1
5.73899e-19	0.304512	0.023	0.136	1.50144e-14	4	BAZ1B	bromodomain adjacent to zinc finger domain 1B
1.12658e-25	0.304438	0.053	0.226	2.94736e-21	4	FXR1	FMR1 autosomal homolog 1
6.5548e-30	0.304337	0.029	0.201	1.71487e-25	4	RUFY3	RUN and FYVE domain containing 3
4.87293e-12	0.304009	0.032	0.115	1.27486e-07	4	RAB3GAP2	RAB3 GTPase activating non-catalytic protein subunit 2
4.01435e-16	0.303801	0.02	0.117	1.05023e-11	4	POLR1C	RNA polymerase I and III subunit C
9.72592e-53	0.30355	0.074	0.384	2.5445e-48	4	CAV1	caveolin 1
2.53664e-16	0.303255	0.024	0.125	6.63635e-12	4	PLSCR1	phospholipid scramblase 1
7.76863e-25	0.302854	0.028	0.175	2.03243e-20	4	RCN2	reticulocalbin 2
3.87454e-47	0.302788	0.066	0.346	1.01366e-42	4	HSD17B4	hydroxysteroid 17-beta dehydrogenase 4
2.71895e-47	0.302361	0.063	0.342	7.11332e-43	4	TCEAL9	transcription elongation factor A like 9
2.75613e-44	0.302254	0.053	0.309	7.21059e-40	4	LHPP	phospholysine phosphohistidine inorganic pyrophosphate phosphatase
1.99458e-31	0.301877	0.021	0.193	5.21822e-27	4	SNTB1	syntrophin beta 1
1.59798e-21	0.300952	0.023	0.149	4.18063e-17	4	DHRS7B	dehydrogenase/reductase 7B
1.41067e-32	0.300777	0.034	0.223	3.69059e-28	4	ANAPC13	anaphase promoting complex subunit 13
1.4703e-23	0.300594	0.03	0.173	3.84661e-19	4	ZNF385A	zinc finger protein 385A
9.9175e-16	0.300327	0.018	0.111	2.59462e-11	4	RABGGTB	Rab geranylgeranyltransferase subunit beta
8.15718e-37	0.299789	0.047	0.266	2.13408e-32	4	CPNE3	copine 3
4.80782e-29	0.299701	0.032	0.202	1.25782e-24	4	GMPR2	guanosine monophosphate reductase 2
1.0719e-47	0.299227	0.269	0.759	2.80431e-43	4	C16orf89	chromosome 16 open reading frame 89
1.02109e-36	0.298915	0.048	0.267	2.67136e-32	4	PCMTD1	protein-L-isoaspartate (D-aspartate) O-methyltransferase domain containing 1
1.60619e-34	0.298768	0.043	0.248	4.20212e-30	4	LRRFIP1	LRR binding FLII interacting protein 1
1.17022e-11	0.298734	0.027	0.105	3.06152e-07	4	EPB41	erythrocyte membrane protein band 4.1
1.16637e-46	0.298391	0.093	0.398	3.05147e-42	4	COL23A1	collagen type XXIII alpha 1 chain
1.57771e-14	0.298312	0.015	0.1	4.12761e-10	4	MTMR6	myotubularin related protein 6
3.49819e-23	0.298118	0.027	0.165	9.15196e-19	4	FMR1	FMRP translational regulator 1
2.38119e-59	0.297661	0.141	0.542	6.22967e-55	4	PTTG1IP	PTTG1 interacting protein
8.53537e-16	0.297323	0.098	0.249	2.23302e-11	4	SLC5A5	solute carrier family 5 member 5
2.626e-41	0.29701	0.023	0.238	6.87013e-37	4	ARAP1	ArfGAP with RhoGAP domain, ankyrin repeat and PH domain 1
1.88494e-12	0.296924	0.024	0.105	4.93138e-08	4	RIMKLB	ribosomal modification protein rimK like family member B
7.08966e-30	0.296823	0.056	0.251	1.8548e-25	4	MLLT6	MLLT6, PHD finger containing
7.11271e-26	0.296401	0.039	0.201	1.86083e-21	4	PCOLCE	procollagen C-endopeptidase enhancer
1.83333e-24	0.29591	0.023	0.163	4.79636e-20	4	LRPPRC	leucine rich pentatricopeptide repeat containing
1.48093e-24	0.295844	0.023	0.164	3.87442e-20	4	KDM4B	lysine demethylase 4B
1.45903e-43	0.29519	0.043	0.287	3.81711e-39	4	SUPT5H	SPT5 homolog, DSIF elongation factor subunit
1.16579e-21	0.29496	0.042	0.185	3.04994e-17	4	AARSD1	alanyl-tRNA synthetase domain containing 1
2.04864e-23	0.294616	0.038	0.187	5.35965e-19	4	CGNL1	cingulin like 1
2.5554e-16	0.294516	0.028	0.132	6.68544e-12	4	CREBRF	CREB3 regulatory factor
8.25241e-32	0.294116	0.043	0.236	2.159e-27	4	HDHD3	haloacid dehalogenase like hydrolase domain containing 3
9.80068e-23	0.293703	0.024	0.157	2.56405e-18	4	HARS
8.83483e-19	0.293607	0.025	0.14	2.31137e-14	4	TLN2	talin 2
5.95365e-27	0.293065	0.028	0.185	1.55759e-22	4	PILRB	paired immunoglobin like type 2 receptor beta
3.95479e-14	0.292739	0.027	0.118	1.03465e-09	4	DDX46	DEAD-box helicase 46
1.2658e-28	0.292715	0.032	0.2	3.31159e-24	4	SPIN1	spindlin 1
7.16787e-25	0.292303	0.013	0.146	1.87526e-20	4	PPP1R15A	protein phosphatase 1 regulatory subunit 15A
5.84948e-16	0.292159	0.023	0.121	1.53034e-11	4	EZH1	enhancer of zeste 1 polycomb repressive complex 2 subunit
1.12816e-53	0.291864	0.059	0.358	2.95148e-49	4	C1R	complement C1r
7.02903e-35	0.291091	0.039	0.243	1.83894e-30	4	SMAD2	SMAD family member 2
5.87486e-55	0.291081	0.095	0.434	1.53698e-50	4	TCF25	transcription factor 25
5.91477e-42	0.289457	0.042	0.278	1.54742e-37	4	COA8	cytochrome c oxidase assembly factor 8
5.13866e-40	0.289364	0.043	0.272	1.34438e-35	4	FDPS	farnesyl diphosphate synthase
2.46089e-72	0.289324	0.149	0.609	6.43818e-68	4	CHCHD10	coiled-coil-helix-coiled-coil-helix domain containing 10
1.4132e-41	0.288984	0.068	0.327	3.69722e-37	4	EIF5	eukaryotic translation initiation factor 5
2.90872e-17	0.288817	0.018	0.119	7.6098e-13	4	MOV10	Mov10 RISC complex RNA helicase
6.82325e-17	0.288735	0.013	0.107	1.7851e-12	4	AAR2	AAR2 splicing factor
5.3151e-37	0.288093	0.051	0.274	1.39054e-32	4	RDH11	retinol dehydrogenase 11
4.57832e-17	0.287713	0.014	0.11	1.19778e-12	4	YIPF5	Yip1 domain family member 5
3.51774e-16	0.287659	0.023	0.122	9.20311e-12	4	GPCPD1	glycerophosphocholine phosphodiesterase 1
1.67765e-45	0.287581	0.054	0.317	4.38906e-41	4	PA2G4	proliferation-associated 2G4
8.93481e-40	0.287455	0.032	0.249	2.33752e-35	4	UGP2	UDP-glucose pyrophosphorylase 2
1.00967e-32	0.287409	0.03	0.216	2.6415e-28	4	UBA7	ubiquitin like modifier activating enzyme 7
1.8931e-43	0.287406	0.039	0.279	4.95272e-39	4	PEA15	proliferation and apoptosis adaptor protein 15
3.86492e-15	0.287285	0.028	0.126	1.01114e-10	4	PARD6G	par-6 family cell polarity regulator gamma
4.46917e-85	0.287171	0.104	0.558	1.16923e-80	4	DAZAP2	DAZ associated protein 2
5.3949e-44	0.287133	0.04	0.284	1.41141e-39	4	SEPTIN7	septin 7
6.71421e-21	0.287048	0.023	0.146	1.75657e-16	4	PHF3	PHD finger protein 3
5.97099e-18	0.285974	0.028	0.141	1.56213e-13	4	ETS1	ETS proto-oncogene 1, transcription factor
3.49763e-41	0.285246	0.043	0.277	9.1505e-37	4	SLC35A4	solute carrier family 35 member A4
6.85461e-17	0.285108	0.019	0.119	1.7933e-12	4	CEP170	centrosomal protein 170
1.94266e-39	0.28488	0.322	0.822	5.08239e-35	4	IYD	iodotyrosine deiodinase
1.37981e-69	0.284588	0.125	0.545	3.60985e-65	4	CDC42	cell division cycle 42
3.31996e-47	0.284581	0.049	0.314	8.68567e-43	4	YPEL5	yippee like 5
7.66391e-45	0.284373	0.045	0.297	2.00503e-40	4	CALU	calumenin
1.09959e-20	0.284278	0.028	0.155	2.87674e-16	4	ZC3H14	zinc finger CCCH-type containing 14
1.54376e-27	0.283861	0.043	0.216	4.03879e-23	4	LIMCH1	LIM and calponin homology domains 1
1.59331e-15	0.283684	0.025	0.123	4.16842e-11	4	MCM3AP	minichromosome maintenance complex component 3 associated protein
6.45322e-17	0.28351	0.021	0.124	1.68829e-12	4	HERC2	HECT and RLD domain containing E3 ubiquitin protein ligase 2
2.33177e-43	0.283191	0.071	0.34	6.10038e-39	4	COL4A2	collagen type IV alpha 2 chain
2.01316e-53	0.283071	0.102	0.442	5.26684e-49	4	SNHG14	small nucleolar RNA host gene 14
1.48858e-28	0.282577	0.047	0.228	3.89442e-24	4	SLTM	SAFB like transcription modulator
3.51714e-55	0.28254	0.153	0.547	9.20154e-51	4	TRIB1	tribbles pseudokinase 1
5.09602e-68	0.281815	0.14	0.574	1.33322e-63	4	TSPAN3	tetraspanin 3
1.78802e-26	0.280812	0.033	0.192	4.67783e-22	4	ELMO1	engulfment and cell motility 1
1.30378e-55	0.280732	0.067	0.381	3.41094e-51	4	TPMT	thiopurine S-methyltransferase
1.21526e-16	0.280498	0.024	0.127	3.17937e-12	4	CRLS1	cardiolipin synthase 1
3.65372e-30	0.280301	0.033	0.209	9.55886e-26	4	LAPTM4B	lysosomal protein transmembrane 4 beta
1.91953e-55	0.279709	0.254	0.754	5.02187e-51	4	ID4	inhibitor of DNA binding 4, HLH protein
8.29772e-50	0.279683	0.057	0.338	2.17085e-45	4	NPTN	neuroplastin
1.80212e-18	0.279581	0.016	0.122	4.7147e-14	4	TMEM126A	transmembrane protein 126A
5.70141e-13	0.279453	0.032	0.121	1.4916e-08	4	CORO6	coronin 6
6.85075e-32	0.279167	0.024	0.2	1.79229e-27	4	CDC16	cell division cycle 16
5.10757e-24	0.278781	0.029	0.173	1.33624e-19	4	TM7SF3	transmembrane 7 superfamily member 3
2.36218e-21	0.278726	0.039	0.179	6.17993e-17	4	SHISA2	shisa family member 2
4.73137e-56	0.278606	0.049	0.348	1.23782e-51	4	ALDH2	aldehyde dehydrogenase 2 family member
4.96695e-36	0.278577	0.048	0.265	1.29945e-31	4	JMJD8	jumonji domain containing 8
3.43129e-62	0.278513	0.102	0.477	8.97695e-58	4	PRKAR1A	protein kinase cAMP-dependent type I regulatory subunit alpha
5.74318e-05	0.277779	0.904	0.999	1	4	MT-CO1
2.49644e-72	0.277687	0.174	0.653	6.53119e-68	4	NORAD	non-coding RNA activated by DNA damage
1.96186e-21	0.277376	0.02	0.144	5.13262e-17	4	IGFBPL1	insulin like growth factor binding protein like 1
1.17162e-30	0.277245	0.042	0.229	3.06518e-26	4	VAMP2	vesicle associated membrane protein 2
1.82779e-26	0.27704	0.02	0.168	4.78185e-22	4	GM2A	GM2 ganglioside activator
5.87564e-23	0.276707	0.03	0.17	1.53719e-18	4	YTHDF1	YTH N6-methyladenosine RNA binding protein 1
1.358e-40	0.276528	0.048	0.285	3.55281e-36	4	PCYOX1	prenylcysteine oxidase 1
1.03138e-21	0.276339	0.028	0.16	2.6983e-17	4	WBP11	WW domain binding protein 11
1.07215e-21	0.276159	0.011	0.128	2.80496e-17	4	MIR22HG	MIR22 host gene
7.84298e-40	0.276024	0.032	0.249	2.05188e-35	4	LRP1	LDL receptor related protein 1
1.14971e-40	0.27595	0.068	0.323	3.00786e-36	4	MFGE8	milk fat globule EGF and factor V/VIII domain containing
7.78478e-23	0.275728	0.019	0.148	2.03666e-18	4	RANGRF	RAN guanine nucleotide release factor
5.71299e-85	0.275302	0.091	0.531	1.49463e-80	4	SELENBP1	selenium binding protein 1
4.14588e-26	0.275039	0.034	0.193	1.08464e-21	4	OIP5-AS1	OIP5 antisense RNA 1
9.76151e-49	0.274761	0.051	0.322	2.55381e-44	4	RELL1	RELT like 1
5.3981e-19	0.274667	0.034	0.157	1.41225e-14	4	SLC25A36	solute carrier family 25 member 36
2.5538e-33	0.274413	0.025	0.209	6.68125e-29	4	UBE2J1	ubiquitin conjugating enzyme E2 J1
3.64631e-11	0.27425	0.027	0.102	9.53947e-07	4	POLK	DNA polymerase kappa
6.04314e-51	0.274203	0.053	0.336	1.58101e-46	4	TSC22D1	TSC22 domain family member 1
4.70916e-24	0.273849	0.027	0.169	1.23201e-19	4	KMT5B	lysine methyltransferase 5B
1.31979e-22	0.273805	0.023	0.155	3.45284e-18	4	MAN2A2	mannosidase alpha class 2A member 2
7.43826e-51	0.273542	0.049	0.328	1.946e-46	4	ACTR2	actin related protein 2
5.595e-17	0.273428	0.011	0.105	1.46376e-12	4	RHOU	ras homolog family member U
9.53571e-21	0.272984	0.043	0.182	2.49473e-16	4	SYNE1	spectrin repeat containing nuclear envelope protein 1
1.6976e-31	0.272872	0.037	0.223	4.44125e-27	4	MUC15	mucin 15, cell surface associated
7.00495e-34	0.271523	0.033	0.226	1.83264e-29	4	KIF5B	kinesin family member 5B
6.37648e-44	0.271286	0.053	0.308	1.66821e-39	4	KIF1C	kinesin family member 1C
9.20007e-22	0.271251	0.043	0.187	2.40692e-17	4	PDK4	pyruvate dehydrogenase kinase 4
1.20602e-46	0.271194	0.021	0.257	3.15519e-42	4	IMP3	IMP U3 small nucleolar ribonucleoprotein 3
1.5267e-77	0.271063	0.139	0.6	3.99415e-73	4	FHL1	four and a half LIM domains 1
5.85416e-22	0.271041	0.023	0.151	1.53157e-17	4	AP3B1	adaptor related protein complex 3 subunit beta 1
1.78974e-37	0.270847	0.045	0.266	4.68232e-33	4	ITSN2	intersectin 2
2.06052e-74	0.270665	0.23	0.763	5.39072e-70	4	MGP	matrix Gla protein
4.52217e-26	0.269702	0.037	0.197	1.18309e-21	4	CHD2	chromodomain helicase DNA binding protein 2
4.80579e-46	0.269678	0.069	0.349	1.25729e-41	4	AFF1	AF4/FMR2 family member 1
8.93244e-24	0.269631	0.023	0.16	2.3369e-19	4	LCMT1	leucine carboxyl methyltransferase 1
6.40338e-31	0.269359	0.038	0.222	1.67525e-26	4	CRK	CRK proto-oncogene, adaptor protein
9.0025e-20	0.269231	0.03	0.155	2.35523e-15	4	WWTR1	WW domain containing transcription regulator 1
2.87096e-17	0.269003	0.023	0.128	7.511e-13	4	PRKDC	protein kinase, DNA-activated, catalytic subunit
4.29592e-21	0.26872	0.032	0.164	1.1239e-16	4	ZNF33A	zinc finger protein 33A
2.13144e-21	0.268662	0.018	0.139	5.57627e-17	4	DLST	dihydrolipoamide S-succinyltransferase
3.16001e-17	0.268449	0.019	0.121	8.26721e-13	4	AHR	aryl hydrocarbon receptor
1.28836e-12	0.268351	0.021	0.101	3.37061e-08	4	RNF14	ring finger protein 14
6.42456e-18	0.268305	0.033	0.149	1.68079e-13	4	MPHOSPH8	M-phase phosphoprotein 8
4.08251e-19	0.268076	0.037	0.163	1.06807e-14	4	CD93	CD93 molecule
5.4268e-16	0.268048	0.021	0.119	1.41976e-11	4	ADGRL1	adhesion G protein-coupled receptor L1
5.76161e-28	0.267354	0.028	0.189	1.50735e-23	4	TK2	thymidine kinase 2
1.70558e-18	0.267255	0.015	0.12	4.46213e-14	4	ATF6	activating transcription factor 6
4.63218e-31	0.26708	0.034	0.216	1.21187e-26	4	BTG1	BTG anti-proliferation factor 1
1.62904e-21	0.266817	0.023	0.149	4.26191e-17	4	MBD1	methyl-CpG binding domain protein 1
9.79121e-33	0.266725	0.037	0.228	2.56158e-28	4	HNRNPAB	heterogeneous nuclear ribonucleoprotein A/B
2.75895e-15	0.266569	0.016	0.106	7.21796e-11	4	VPS18	VPS18 core subunit of CORVET and HOPS complexes
3.40145e-48	0.266457	0.048	0.315	8.89887e-44	4	OXA1L	OXA1L mitochondrial inner membrane protein
4.47079e-27	0.266398	0.027	0.183	1.16965e-22	4	PAIP1	poly(A) binding protein interacting protein 1
4.80317e-27	0.266184	0.035	0.2	1.2566e-22	4	PODXL	podocalyxin like
2.25007e-55	0.265947	0.066	0.378	5.88664e-51	4	UBE2M	ubiquitin conjugating enzyme E2 M
2.18995e-28	0.265659	0.03	0.196	5.72936e-24	4	HGSNAT	heparan-alpha-glucosaminide N-acetyltransferase
2.34565e-17	0.265159	0.018	0.119	6.1367e-13	4	AKT3	AKT serine/threonine kinase 3
2.08445e-17	0.264614	0.032	0.145	5.45333e-13	4	MTR	5-methyltetrahydrofolate-homocysteine methyltransferase
4.35224e-19	0.264488	0.021	0.135	1.13863e-14	4	FAM114A1	family with sequence similarity 114 member A1
4.06342e-30	0.263671	0.032	0.207	1.06307e-25	4	GOLPH3	golgi phosphoprotein 3
2.61577e-40	0.263646	0.038	0.264	6.84338e-36	4	MACF1	microtubule actin crosslinking factor 1
2.13818e-26	0.263563	0.047	0.218	5.59391e-22	4	AKAP9	A-kinase anchoring protein 9
4.78688e-58	0.263424	0.13	0.509	1.25234e-53	4	CCN2	cellular communication network factor 2
1.34259e-28	0.263217	0.025	0.188	3.51249e-24	4	DIAPH1	diaphanous related formin 1
2.02952e-18	0.263197	0.032	0.15	5.30964e-14	4	PIAS1	protein inhibitor of activated STAT 1
2.48294e-25	0.262814	0.028	0.177	6.49587e-21	4	YWHAG	tyrosine 3-monooxygenase/tryptophan 5-monooxygenase activation protein gamma
4.15858e-21	0.262609	0.029	0.159	1.08797e-16	4	ZNF655	zinc finger protein 655
2.67882e-20	0.26237	0.028	0.153	7.00833e-16	4	PSMA3-AS1	PSMA3 antisense RNA 1
2.96794e-14	0.262361	0.02	0.108	7.76472e-10	4	SULF2	sulfatase 2
4.36162e-31	0.262175	0.024	0.197	1.14109e-26	4	FAM49A
1.21671e-24	0.261864	0.029	0.176	3.18315e-20	4	IGF1R	insulin like growth factor 1 receptor
2.46293e-17	0.260961	0.016	0.117	6.44352e-13	4	MAU2	MAU2 sister chromatid cohesion factor
1.39569e-54	0.260821	0.037	0.318	3.6514e-50	4	DCAF11	DDB1 and CUL4 associated factor 11
5.04255e-45	0.260494	0.321	0.839	1.31923e-40	4	IGFBP4	insulin like growth factor binding protein 4
2.38488e-14	0.260478	0.021	0.11	6.23933e-10	4	OXSR1	oxidative stress responsive kinase 1
8.05164e-15	0.260462	0.015	0.101	2.10647e-10	4	LINC01184
6.46862e-53	0.260345	0.063	0.364	1.69232e-48	4	SFPQ	splicing factor proline and glutamine rich
1.18511e-18	0.259751	0.009	0.108	3.10049e-14	4	CRIPT	CXXC repeat containing interactor of PDZ3 domain
1.3417e-54	0.259593	0.057	0.357	3.51017e-50	4	TGOLN2	trans-golgi network protein 2
2.70857e-13	0.259077	0.034	0.127	7.08617e-09	4	LMOD1	leiomodin 1
3.73966e-20	0.258875	0.019	0.135	9.7837e-16	4	MRTFA	myocardin related transcription factor A
1.02807e-38	0.258786	0.045	0.272	2.68963e-34	4	SGK1	serum/glucocorticoid regulated kinase 1
9.669e-21	0.258691	0.025	0.15	2.5296e-16	4	CALCOCO1	calcium binding and coiled-coil domain 1
3.92086e-25	0.258623	0.033	0.186	1.02578e-20	4	PNN	pinin, desmosome associated protein
2.89494e-26	0.258368	0.03	0.186	7.57376e-22	4	ENO2	enolase 2
4.10634e-65	0.258087	0.069	0.422	1.0743e-60	4	MCL1	MCL1 apoptosis regulator, BCL2 family member
1.43271e-49	0.257697	0.092	0.407	3.74824e-45	4	LPCAT2	lysophosphatidylcholine acyltransferase 2
6.22128e-33	0.257591	0.034	0.224	1.62761e-28	4	SCOC	short coiled-coil protein
3.14948e-21	0.256768	0.02	0.143	8.23967e-17	4	TRMT2A	tRNA methyltransferase 2 homolog A
2.58257e-29	0.256668	0.037	0.212	6.75653e-25	4	LAMB1	laminin subunit beta 1
1.69058e-33	0.256661	0.021	0.202	4.4229e-29	4	USP5	ubiquitin specific peptidase 5
5.61786e-30	0.256399	0.027	0.196	1.46974e-25	4	CCNG1	cyclin G1
3.01019e-34	0.25509	0.025	0.213	7.87525e-30	4	SLC38A5	solute carrier family 38 member 5
2.08261e-32	0.254943	0.035	0.224	5.44853e-28	4	TJP2	tight junction protein 2
1.46508e-28	0.254125	0.04	0.216	3.83294e-24	4	SLC7A2	solute carrier family 7 member 2
3.93939e-17	0.253647	0.024	0.129	1.03062e-12	4	RASSF7	Ras association domain family member 7
2.84662e-36	0.253322	0.03	0.232	7.44733e-32	4	EMC7	ER membrane protein complex subunit 7
4.32204e-16	0.253291	0.029	0.133	1.13073e-11	4	RFC1	replication factor C subunit 1
1.09923e-69	0.252925	0.12	0.537	2.8758e-65	4	ACADVL	acyl-CoA dehydrogenase very long chain
2.21745e-25	0.252855	0.02	0.163	5.80129e-21	4	NUDT21	nudix hydrolase 21
1.32663e-26	0.252164	0.029	0.186	3.47073e-22	4	RCOR3	REST corepressor 3
6.63283e-26	0.252109	0.029	0.182	1.73528e-21	4	C1orf198	chromosome 1 open reading frame 198
2.91975e-26	0.252081	0.029	0.184	7.63864e-22	4	USP34	ubiquitin specific peptidase 34
8.85084e-34	0.25207	0.035	0.231	2.31556e-29	4	SUGP2	SURP and G-patch domain containing 2
2.94239e-39	0.251905	0.034	0.252	7.69787e-35	4	GOT2	glutamic-oxaloacetic transaminase 2
3.14417e-35	0.251864	0.035	0.237	8.22578e-31	4	SIGIRR	single Ig and TIR domain containing
3.34693e-16	0.251457	0.013	0.104	8.75624e-12	4	TEAD4	TEA domain transcription factor 4
3.80143e-54	0.251372	0.061	0.364	9.94531e-50	4	DDX24	DEAD-box helicase 24
6.42689e-28	0.251209	0.03	0.194	1.6814e-23	4	PHLDB1	pleckstrin homology like domain family B member 1
4.23093e-17	0.251112	0.016	0.115	1.1069e-12	4	CFAP97	cilia and flagella associated protein 97
1.64437e-25	0.25045	0.013	0.149	4.30199e-21	4	DNAL4	dynein axonemal light chain 4
2.56331e-15	0.250421	0.025	0.122	6.70614e-11	4	MPPED2	metallophosphoesterase domain containing 2
4.11666e-42	0.250035	0.054	0.303	1.077e-37	4	PHC2	polyhomeotic homolog 2
8.36098e-93	-0.250128	0.236	0.819	2.1874e-88	4	PPIA	peptidylprolyl isomerase A
1.93577e-56	-0.250413	0.019	0.29	5.06437e-52	4	FMC1	formation of mitochondrial complex V assembly factor 1 homolog
5.10442e-25	-0.250798	0.003	0.126	1.33542e-20	4	DTD1	D-aminoacyl-tRNA deacylase 1
6.86142e-52	-0.251005	0.024	0.282	1.79508e-47	4	ITM2C	integral membrane protein 2C
7.11286e-72	-0.251255	0.037	0.379	1.86087e-67	4	DUSP23	dual specificity phosphatase 23
2.33287e-29	-0.25174	0.016	0.174	6.10326e-25	4	CXCL9	C-X-C motif chemokine ligand 9
1.74003e-20	-0.251928	0.004	0.107	4.55226e-16	4	ZNF639	zinc finger protein 639
1.30799e-87	-0.251955	0.068	0.493	3.42195e-83	4	NDUFA7	NADH:ubiquinone oxidoreductase subunit A7
3.78913e-37	-0.25199	0.01	0.195	9.91312e-33	4	FNDC3B	fibronectin type III domain containing 3B
8.26708e-24	-0.252108	0.008	0.131	2.16283e-19	4	SMC1A	structural maintenance of chromosomes 1A
3.04961e-74	-0.252215	0.04	0.395	7.97838e-70	4	PSMA7	proteasome 20S subunit alpha 7
1.44606e-36	-0.252242	0.01	0.193	3.78318e-32	4	MGAT4B	alpha-1,3-mannosyl-glycoprotein 4-beta-N-acetylglucosaminyltransferase B
6.2986e-32	-0.25272	0.009	0.17	1.64784e-27	4	HSD17B14	hydroxysteroid 17-beta dehydrogenase 14
1.03237e-70	-0.253038	0.048	0.398	2.70089e-66	4	SORBS2	sorbin and SH3 domain containing 2
8.52099e-78	-0.253131	0.053	0.432	2.22926e-73	4	CAV2	caveolin 2
2.80659e-40	-0.253302	0.014	0.216	7.34261e-36	4	IFT22	intraflagellar transport 22
1.55339e-32	-0.253361	0.01	0.176	4.06397e-28	4	SAMM50	SAMM50 sorting and assembly machinery component
2.44183e-27	-0.253558	0.008	0.147	6.38831e-23	4	EDC4	enhancer of mRNA decapping 4
7.61734e-48	-0.253845	0.019	0.257	1.99285e-43	4	IDH3B	isocitrate dehydrogenase (NAD(+)) 3 non-catalytic subunit beta
2.30646e-40	-0.253876	0.015	0.219	6.03415e-36	4	BABAM1	BRISC and BRCA1 A complex member 1
1.56856e-80	-0.254075	0.044	0.424	4.10368e-76	4	TMBIM4	transmembrane BAX inhibitor motif containing 4
6.1895e-36	-0.254115	0.016	0.203	1.6193e-31	4	TOP2B	DNA topoisomerase II beta
2.579e-36	-0.254119	0.009	0.189	6.74717e-32	4	PKN1	protein kinase N1
9.55874e-30	-0.254129	0.008	0.158	2.50076e-25	4	GLRX3	glutaredoxin 3
6.5832e-59	-0.254324	0.028	0.316	1.7223e-54	4	CORO1B	coronin 1B
5.60214e-53	-0.254449	0.029	0.297	1.46563e-48	4	SNRNP70	small nuclear ribonucleoprotein U1 subunit 70
2.18969e-36	-0.254477	0.006	0.184	5.72867e-32	4	ETHE1	ETHE1 persulfide dioxygenase
7.30123e-67	-0.254479	0.027	0.342	1.91015e-62	4	PIN1	peptidylprolyl cis/trans isomerase, NIMA-interacting 1
3.53283e-76	-0.254915	0.053	0.426	9.24259e-72	4	SNHG19	small nucleolar RNA host gene 19
2.92297e-55	-0.255269	0.02	0.288	7.64708e-51	4	ATP6V1D	ATPase H+ transporting V1 subunit D
1.9961e-81	-0.255271	0.051	0.437	5.22219e-77	4	HSPE1	heat shock protein family E (Hsp10) member 1
5.16076e-87	-0.255305	0.091	0.534	1.35016e-82	4	TMEM219	transmembrane protein 219
8.05743e-43	-0.255427	0.494	0.949	2.10798e-38	4	RPL29	ribosomal protein L29
1.55605e-49	-0.255493	0.024	0.273	4.07093e-45	4	SRGN	serglycin
3.05966e-111	-0.257618	0.111	0.643	8.00469e-107	4	ATP5MG	ATP synthase membrane subunit g
4.24103e-85	-0.258005	0.064	0.477	1.10954e-80	4	PSME2	proteasome activator subunit 2
4.48396e-36	-0.258052	0.013	0.196	1.17309e-31	4	TIMM23	translocase of inner mitochondrial membrane 23
4.10273e-91	-0.258281	0.053	0.474	1.07336e-86	4	BANF1	BAF nuclear assembly factor 1
1.11293e-35	-0.258286	0.009	0.186	2.91165e-31	4	TP53I3	tumor protein p53 inducible protein 3
4.94721e-34	-0.258536	0.01	0.182	1.29429e-29	4	SNAPIN	SNAP associated protein
2.89527e-61	-0.25867	0.38	0.905	7.57462e-57	4	RPS9	ribosomal protein S9
1.08077e-64	-0.258755	0.037	0.355	2.8275e-60	4	CCDC85B	coiled-coil domain containing 85B
7.80957e-31	-0.259266	0.013	0.173	2.04314e-26	4	BORCS8	BLOC-1 related complex subunit 8
8.43472e-49	-0.259359	0.033	0.288	2.20669e-44	4	FGFRL1	fibroblast growth factor receptor like 1
1.51874e-70	-0.260583	0.032	0.365	3.97332e-66	4	MEA1	male-enhanced antigen 1
4.01081e-29	-0.260681	0.006	0.153	1.04931e-24	4	FAM83H	family with sequence similarity 83 member H
2.69967e-61	-0.260914	0.398	0.93	7.06287e-57	4	RPL35A	ribosomal protein L35a
1.95045e-51	-0.261314	0.497	0.966	5.10278e-47	4	RPL30	ribosomal protein L30
3.55112e-23	-0.261473	0.009	0.13	9.29044e-19	4	SRF	serum response factor
3.96823e-100	-0.261817	0.107	0.609	1.03817e-95	4	CSRP1	cysteine and glycine rich protein 1
3.81369e-72	-0.262208	0.061	0.427	9.97739e-68	4	DYNLT1	dynein light chain Tctex-type 1
7.00475e-70	-0.262367	0.049	0.398	1.83258e-65	4	PLEKHJ1	pleckstrin homology domain containing J1
1.04126e-68	-0.262738	0.029	0.354	2.72413e-64	4	RNF7	ring finger protein 7
1.01002e-53	-0.263106	0.419	0.932	2.64241e-49	4	RPL12	ribosomal protein L12
3.28459e-59	-0.263114	0.033	0.328	8.59316e-55	4	GAS6	growth arrest specific 6
1.40515e-30	-0.263499	0.035	0.214	3.67616e-26	4	CCL19	C-C motif chemokine ligand 19
1.6362e-41	-0.263636	0.664	0.987	4.28063e-37	4	RPL10	ribosomal protein L10
5.31418e-75	-0.264014	0.053	0.422	1.39029e-70	4	JUNB	JunB proto-oncogene, AP-1 transcription factor subunit
1.32206e-85	-0.264647	0.04	0.431	3.45878e-81	4	HIGD2A	HIG1 hypoxia inducible domain family member 2A
2.36985e-29	-0.264669	0.006	0.154	6.2e-25	4	ELP6	elongator acetyltransferase complex subunit 6
5.77247e-22	-0.264878	0.001	0.109	1.51019e-17	4	AL451165.2
9.09793e-33	-0.264969	0.004	0.164	2.3802e-28	4	CCM2	CCM2 scaffold protein
3.78738e-72	-0.265047	0.034	0.376	9.90855e-68	4	MCRIP1	MAPK regulated corepressor interacting protein 1
3.90338e-38	-0.266726	0.018	0.215	1.0212e-33	4	CA11	carbonic anhydrase 11
9.99134e-43	-0.267235	0.018	0.234	2.61393e-38	4	PPP1R11	protein phosphatase 1 regulatory inhibitor subunit 11
7.68641e-44	-0.267377	0.018	0.238	2.01092e-39	4	MAN2B1	mannosidase alpha class 2B member 1
1.06407e-38	-0.267576	0.008	0.197	2.78381e-34	4	MRPL18	mitochondrial ribosomal protein L18
1.7422e-39	-0.267926	0.011	0.208	4.55794e-35	4	RPA2	replication protein A2
1.8897e-36	-0.268082	0.014	0.2	4.94382e-32	4	C11orf52	chromosome 11 open reading frame 52
3.31379e-88	-0.268678	0.062	0.483	8.66954e-84	4	MYDGF	myeloid derived growth factor
2.22497e-44	-0.269329	0.51	0.965	5.82098e-40	4	RPL32	ribosomal protein L32
3.25347e-32	-0.269753	0.006	0.166	8.51173e-28	4	PIM3	Pim-3 proto-oncogene, serine/threonine kinase
1.64947e-44	-0.270829	0.016	0.239	4.31535e-40	4	ANAPC5	anaphase promoting complex subunit 5
4.95652e-41	-0.270916	0.538	0.971	1.29673e-36	4	RPS18	ribosomal protein S18
1.69502e-25	-0.271212	0.005	0.133	4.43452e-21	4	ZNF146	zinc finger protein 146
9.88507e-71	-0.271263	0.218	0.709	2.58613e-66	4	NDUFA13	NADH:ubiquinone oxidoreductase subunit A13
4.29581e-77	-0.272295	0.03	0.384	1.12387e-72	4	ATP5F1C	ATP synthase F1 subunit gamma
1.21536e-55	-0.272313	0.027	0.302	3.17963e-51	4	HIST1H1C
2.38822e-82	-0.272983	0.044	0.428	6.24805e-78	4	SNHG6	small nucleolar RNA host gene 6
1.33327e-48	-0.273029	0.027	0.275	3.48809e-44	4	KLHDC8B	kelch domain containing 8B
3.13486e-34	-0.273339	0.01	0.183	8.20143e-30	4	MRPL32	mitochondrial ribosomal protein L32
6.14081e-22	-0.273342	0	0.106	1.60656e-17	4	LINC01641	long intergenic non-protein coding RNA 1641
4.49775e-62	-0.273741	0.029	0.331	1.1767e-57	4	SLC44A1	solute carrier family 44 member 1
2.19457e-24	-0.274182	0.009	0.136	5.74143e-20	4	PLBD2	phospholipase B domain containing 2
2.7899e-80	-0.274532	0.088	0.509	7.29892e-76	4	LMNA	lamin A/C
1.79435e-42	-0.274587	0.014	0.225	4.69438e-38	4	SMIM1	small integral membrane protein 1 (Vel blood group)
3.06449e-41	-0.274921	0.009	0.21	8.01732e-37	4	PAM16	presequence translocase associated motor 16
8.89237e-89	-0.275322	0.051	0.461	2.32642e-84	4	BLVRB	biliverdin reductase B
2.82428e-23	-0.275532	0.008	0.128	7.38887e-19	4	KRT19	keratin 19
1.49464e-82	-0.276545	0.095	0.529	3.91027e-78	4	CD151	CD151 molecule (Raph blood group)
1.01102e-30	-0.277096	0.008	0.162	2.64504e-26	4	OBSCN	obscurin, cytoskeletal calmodulin and titin-interacting RhoGEF
3.7022e-52	-0.277162	0.023	0.281	9.6857e-48	4	TMED1	transmembrane p24 trafficking protein 1
2.60724e-60	-0.277186	0.033	0.331	6.82106e-56	4	TMEM248	transmembrane protein 248
4.09944e-41	-0.277382	0.011	0.215	1.0725e-36	4	INTS10	integrator complex subunit 10
1.35959e-62	-0.2781	0.386	0.933	3.55695e-58	4	RPS3	ribosomal protein S3
6.38425e-87	-0.278347	0.27	0.832	1.67025e-82	4	RPS5	ribosomal protein S5
1.24638e-58	-0.278718	0.029	0.318	3.26078e-54	4	LBH	LBH regulator of WNT signaling pathway
6.50257e-52	-0.278836	0.479	0.948	1.7012e-47	4	RPL7A	ribosomal protein L7a
1.55461e-46	-0.278917	0.015	0.244	4.06718e-42	4	HDDC2	HD domain containing 2
3.5306e-51	-0.27901	0.009	0.249	9.23676e-47	4	MT1M	metallothionein 1M
2.48787e-33	-0.279556	0.009	0.176	6.50876e-29	4	SUCLA2	succinate-CoA ligase ADP-forming subunit beta
4.92346e-32	-0.279754	0.008	0.168	1.28808e-27	4	GATD3B
2.3047e-29	-0.280329	0.008	0.156	6.02957e-25	4	NKG7	natural killer cell granule protein 7
1.2805e-92	-0.28055	0.178	0.726	3.35005e-88	4	CFL1	cofilin 1
4.59422e-33	-0.280738	0.009	0.175	1.20194e-28	4	MGST2	microsomal glutathione S-transferase 2
1.14881e-54	-0.280899	0.018	0.281	3.00553e-50	4	MAPKAPK3	MAPK activated protein kinase 3
1.58211e-53	-0.281293	0.021	0.284	4.13912e-49	4	RNASEH2C	ribonuclease H2 subunit C
2.86289e-79	-0.281355	0.048	0.426	7.4899e-75	4	POMP	proteasome maturation protein
1.01326e-34	-0.281822	0.015	0.195	2.6509e-30	4	NSFL1C	NSFL1 cofactor
1.3097e-47	-0.28205	0.015	0.248	3.42645e-43	4	TIMM50	translocase of inner mitochondrial membrane 50
1.96509e-90	-0.282297	0.088	0.537	5.14106e-86	4	TMEM141	transmembrane protein 141
2.76575e-105	-0.28257	0.128	0.66	7.23575e-101	4	NDUFA1	NADH:ubiquinone oxidoreductase subunit A1
6.63573e-31	-0.282955	0.003	0.153	1.73604e-26	4	INF2	inverted formin 2
7.59002e-35	-0.283023	0.01	0.186	1.9857e-30	4	TTC19	tetratricopeptide repeat domain 19
2.29218e-33	-0.283238	0.005	0.169	5.99679e-29	4	MDP1	magnesium dependent phosphatase 1
2.77188e-63	-0.283524	0.038	0.351	7.25179e-59	4	AARS
4.02545e-26	-0.283661	0.001	0.129	1.05314e-21	4	PDLIM2	PDZ and LIM domain 2
2.3725e-59	-0.28367	0.436	0.944	6.20695e-55	4	RPLP2	ribosomal protein lateral stalk subunit P2
4.73896e-33	-0.283698	0.005	0.167	1.23981e-28	4	AL162231.1
1.47293e-64	-0.285402	0.033	0.346	3.85347e-60	4	MRPS34	mitochondrial ribosomal protein S34
3.2401e-49	-0.285553	0.019	0.262	8.47674e-45	4	CDIPT	CDP-diacylglycerol--inositol 3-phosphatidyltransferase
7.67578e-53	-0.286184	0.014	0.266	2.00814e-48	4	MRPL38	mitochondrial ribosomal protein L38
1.20645e-86	-0.286315	0.069	0.491	3.15631e-82	4	SERPING1	serpin family G member 1
1.47903e-100	-0.286822	0.078	0.552	3.86944e-96	4	ATOX1	antioxidant 1 copper chaperone
1.26921e-59	-0.287084	0.02	0.304	3.32051e-55	4	YWHAH	tyrosine 3-monooxygenase/tryptophan 5-monooxygenase activation protein eta
1.0307e-48	-0.28714	0.021	0.265	2.69652e-44	4	FKBP4	FKBP prolyl isomerase 4
6.92815e-103	-0.287327	0.105	0.611	1.81254e-98	4	HSBP1	heat shock factor binding protein 1
3.08866e-43	-0.287646	0.008	0.216	8.08055e-39	4	C20orf27	chromosome 20 open reading frame 27
2.13157e-47	-0.288429	0.021	0.26	5.5766e-43	4	CDK4	cyclin dependent kinase 4
5.41577e-81	-0.288796	0.034	0.404	1.41687e-76	4	H2AFJ
2.39124e-72	-0.288951	0.03	0.368	6.25596e-68	4	PSMB10	proteasome 20S subunit beta 10
2.09266e-69	-0.289141	0.035	0.369	5.47483e-65	4	SUCLG1	succinate-CoA ligase GDP/ADP-forming subunit alpha
6.25045e-84	-0.289213	0.064	0.473	1.63524e-79	4	RPN1	ribophorin I
4.69643e-36	-0.289621	0.005	0.18	1.22868e-31	4	CFAP410	cilia and flagella associated protein 410
4.72551e-35	-0.289742	0.005	0.176	1.23629e-30	4	PTRH1	peptidyl-tRNA hydrolase 1 homolog
1.25427e-70	-0.291148	0.038	0.378	3.28143e-66	4	MRPL27	mitochondrial ribosomal protein L27
1.03844e-53	-0.291495	0.024	0.289	2.71677e-49	4	CYHR1	cysteine and histidine rich 1
2.24e-34	-0.291551	0.01	0.183	5.8603e-30	4	MRPL49	mitochondrial ribosomal protein L49
1.48039e-41	-0.291571	0.015	0.224	3.87299e-37	4	SLC35B2	solute carrier family 35 member B2
4.07785e-66	-0.2919	0.039	0.364	1.06685e-61	4	S100A10	S100 calcium binding protein A10
4.10356e-45	-0.292111	0.011	0.231	1.07357e-40	4	YIPF2	Yip1 domain family member 2
4.71748e-81	-0.292213	0.053	0.443	1.23419e-76	4	GABARAPL2	GABA type A receptor associated protein like 2
2.01368e-104	-0.292603	0.082	0.57	5.2682e-100	4	TUBB4B	tubulin beta 4B class IVb
2.37369e-56	-0.292661	0.037	0.324	6.21006e-52	4	TAX1BP1	Tax1 binding protein 1
4.58496e-75	-0.292925	0.303	0.871	1.19952e-70	4	RPL10A	ribosomal protein L10a
3.00716e-99	-0.293062	0.076	0.541	7.86734e-95	4	VAMP8	vesicle associated membrane protein 8
5.57511e-42	-0.295121	0.013	0.22	1.45856e-37	4	TMEM243	transmembrane protein 243
7.4396e-62	-0.295307	0.04	0.352	1.94635e-57	4	SWI5	SWI5 homologous recombination repair protein
1.16074e-81	-0.295847	0.04	0.419	3.03672e-77	4	GNB2	G protein subunit beta 2
1.58078e-27	-0.295885	0.006	0.145	4.13565e-23	4	SGPL1	sphingosine-1-phosphate lyase 1
3.62266e-87	-0.295964	0.27	0.864	9.4776e-83	4	PFDN5	prefoldin subunit 5
5.20266e-33	-0.296129	0.01	0.177	1.36112e-28	4	SH3GL1	SH3 domain containing GRB2 like 1, endophilin A2
1.12613e-104	-0.296251	0.124	0.644	2.94617e-100	4	CRYAB	crystallin alpha B
4.80697e-113	-0.296301	0.083	0.591	1.2576e-108	4	SNHG8	small nucleolar RNA host gene 8
1.42218e-87	-0.296316	0.092	0.541	3.7207e-83	4	DMKN	dermokine
1.1886e-112	-0.296948	0.098	0.624	3.10961e-108	4	NDUFB9	NADH:ubiquinone oxidoreductase subunit B9
1.65743e-49	-0.296953	0.485	0.959	4.33617e-45	4	RPL39	ribosomal protein L39
6.08899e-42	-0.296984	0.018	0.23	1.593e-37	4	TRBC2	T cell receptor beta constant 2
5.37011e-88	-0.297264	0.044	0.447	1.40493e-83	4	SHISA5	shisa family member 5
8.36892e-52	-0.297571	0.018	0.27	2.18948e-47	4	DCTN1	dynactin subunit 1
1.24959e-75	-0.297733	0.053	0.425	3.26919e-71	4	TRAPPC5	trafficking protein particle complex subunit 5
5.14948e-93	-0.298407	0.217	0.788	1.34721e-88	4	SAT1	spermidine/spermine N1-acetyltransferase 1
1.26165e-66	-0.299148	0.043	0.374	3.30073e-62	4	NONO	non-POU domain containing octamer binding
8.18392e-51	-0.299542	0.014	0.258	2.14108e-46	4	PFDN2	prefoldin subunit 2
9.70332e-68	-0.300427	0.035	0.362	2.53858e-63	4	CYC1	cytochrome c1
1.25018e-94	-0.300618	0.259	0.846	3.27073e-90	4	RPS13	ribosomal protein S13
2.70615e-86	-0.300842	0.074	0.502	7.07984e-82	4	GADD45GIP1	GADD45G interacting protein 1
9.28567e-53	-0.301219	0.018	0.273	2.42932e-48	4	AL136038.5
1.3522e-28	-0.301531	0.013	0.163	3.53762e-24	4	TRBC1	T cell receptor beta constant 1
1.04957e-63	-0.301678	0.034	0.346	2.74589e-59	4	CCT7	chaperonin containing TCP1 subunit 7
5.89197e-83	-0.302456	0.293	0.883	1.54146e-78	4	RPL36A	ribosomal protein L36a
1.24768e-68	-0.302716	0.034	0.363	3.26419e-64	4	AK2	adenylate kinase 2
8.94288e-50	-0.303041	0.013	0.252	2.33964e-45	4	GNPTG	N-acetylglucosamine-1-phosphate transferase subunit gamma
1.19792e-92	-0.303352	0.14	0.645	3.13401e-88	4	CTSD	cathepsin D
4.59643e-88	-0.303569	0.057	0.471	1.20252e-83	4	GSTO1	glutathione S-transferase omega 1
8.50079e-30	-0.304029	0.004	0.15	2.22398e-25	4	PCNA	proliferating cell nuclear antigen
6.18672e-63	-0.304208	0.028	0.331	1.61857e-58	4	NIBAN2	niban apoptosis regulator 2
8.51413e-54	-0.304275	0.015	0.272	2.22747e-49	4	TAP1	transporter 1, ATP binding cassette subfamily B member
1.22909e-77	-0.304332	0.056	0.435	3.21555e-73	4	HMGN3	high mobility group nucleosomal binding domain 3
8.75291e-26	-0.304882	0.008	0.14	2.28994e-21	4	PAICS	phosphoribosylaminoimidazole carboxylase and phosphoribosylaminoimidazolesuccinocarboxamide synthase
7.87462e-35	-0.306346	0.013	0.191	2.06016e-30	4	UCHL3	ubiquitin C-terminal hydrolase L3
1.54648e-107	-0.306646	0.085	0.582	4.0459e-103	4	ERGIC3	ERGIC and golgi 3
3.22038e-67	-0.307418	0.03	0.351	8.42516e-63	4	SMIM26	small integral membrane protein 26
1.00002e-101	-0.307545	0.1	0.594	2.61625e-97	4	LAMTOR4	late endosomal/lysosomal adaptor, MAPK and MTOR activator 4
1.62777e-66	-0.307805	0.033	0.353	4.25857e-62	4	SNRPB	small nuclear ribonucleoprotein polypeptides B and B1
3.15583e-116	-0.307934	0.128	0.691	8.25627e-112	4	NDUFS5	NADH:ubiquinone oxidoreductase subunit S5
7.69105e-84	-0.308289	0.049	0.443	2.01213e-79	4	SEC11C	SEC11 homolog C, signal peptidase complex subunit
2.87059e-90	-0.308609	0.058	0.48	7.51003e-86	4	SEM1	SEM1 26S proteasome subunit
5.90602e-49	-0.30901	0.011	0.246	1.54513e-44	4	CCDC167	coiled-coil domain containing 167
6.15404e-43	-0.309903	0.013	0.225	1.61002e-38	4	P4HTM	prolyl 4-hydroxylase, transmembrane
1.56673e-37	-0.30993	0.008	0.192	4.09889e-33	4	MRPL36	mitochondrial ribosomal protein L36
7.15621e-103	-0.309993	0.097	0.594	1.87221e-98	4	BEX3	brain expressed X-linked 3
1.05834e-80	-0.31022	0.271	0.852	2.76884e-76	4	CD63	CD63 molecule
2.11098e-47	-0.310625	0.015	0.248	5.52274e-43	4	HDAC5	histone deacetylase 5
2.95447e-42	-0.310898	0.018	0.232	7.72949e-38	4	PI4KA	phosphatidylinositol 4-kinase alpha
6.86784e-49	-0.310997	0.011	0.246	1.79676e-44	4	TMEM265	transmembrane protein 265
1.15902e-28	-0.311269	0.003	0.143	3.03223e-24	4	TDRD9	tudor domain containing 9
8.81038e-50	-0.311762	0.655	0.987	2.30497e-45	4	RPS27	ribosomal protein S27
5.90082e-49	-0.312013	0.018	0.259	1.54377e-44	4	UNC45A	unc-45 myosin chaperone A
1.95436e-53	-0.312493	0.028	0.296	5.11299e-49	4	SLC9A3R1	SLC9A3 regulator 1
1.26478e-90	-0.312611	0.063	0.49	3.30893e-86	4	IFI27	interferon alpha inducible protein 27
5.34778e-81	-0.312669	0.027	0.389	1.39909e-76	4	CHCHD5	coiled-coil-helix-coiled-coil-helix domain containing 5
6.71094e-28	-0.312922	0.006	0.147	1.75572e-23	4	IRF6	interferon regulatory factor 6
6.26223e-52	-0.313531	0.021	0.278	1.63832e-47	4	GRHPR	glyoxylate and hydroxypyruvate reductase
2.86201e-75	-0.314538	0.021	0.361	7.48758e-71	4	H2AFZ
7.67645e-45	-0.314886	0.028	0.262	2.00831e-40	4	MED29	mediator complex subunit 29
6.29395e-49	-0.314928	0.025	0.273	1.64662e-44	4	CCL5	C-C motif chemokine ligand 5
6.76898e-82	-0.315238	0.052	0.442	1.7709e-77	4	POLR2I	RNA polymerase II subunit I
3.87609e-98	-0.315307	0.053	0.494	1.01406e-93	4	ISCU	iron-sulfur cluster assembly enzyme
1.26625e-46	-0.315531	0.014	0.242	3.31275e-42	4	SRPRA	SRP receptor subunit alpha
6.43286e-37	-0.315595	0.011	0.197	1.68296e-32	4	DHPS	deoxyhypusine synthase
6.84971e-82	-0.315633	0.038	0.414	1.79202e-77	4	MRPS6	mitochondrial ribosomal protein S6
1.38431e-57	-0.315639	0.021	0.299	3.62163e-53	4	SPAG7	sperm associated antigen 7
1.7384e-51	-0.315679	0.015	0.263	4.548e-47	4	NUDT16L1	nudix hydrolase 16 like 1
4.93255e-30	-0.315719	0.011	0.167	1.29045e-25	4	SIGMAR1	sigma non-opioid intracellular receptor 1
8.79263e-55	-0.315874	0.035	0.316	2.30033e-50	4	SLC5A3	solute carrier family 5 member 3
9.0199e-88	-0.316412	0.056	0.468	2.35979e-83	4	DCXR	dicarbonyl and L-xylulose reductase
3.34698e-93	-0.316522	0.056	0.483	8.75637e-89	4	COX5A	cytochrome c oxidase subunit 5A
1.05086e-43	-0.31702	0.014	0.23	2.74927e-39	4	SMIM19	small integral membrane protein 19
3.52574e-58	-0.318605	0.02	0.299	9.22403e-54	4	RPP21	ribonuclease P/MRP subunit p21
5.3258e-69	-0.318784	0.042	0.38	1.39334e-64	4	SYPL1	synaptophysin like 1
2.2997e-54	-0.318988	0.021	0.287	6.01647e-50	4	CTSL	cathepsin L
5.08136e-63	-0.319054	0.021	0.319	1.32939e-58	4	LINC01315	long intergenic non-protein coding RNA 1315
1.93314e-86	-0.319412	0.282	0.872	5.05747e-82	4	RPL27	ribosomal protein L27
2.24228e-64	-0.319572	0.047	0.373	5.86625e-60	4	TRIM2	tripartite motif containing 2
1.28619e-39	-0.319746	0.006	0.198	3.36493e-35	4	TSEN34	tRNA splicing endonuclease subunit 34
3.23386e-95	-0.319768	0.197	0.764	8.46044e-91	4	SLC25A6	solute carrier family 25 member 6
1.15977e-34	-0.320273	0.01	0.185	3.03419e-30	4	MKRN1	makorin ring finger protein 1
2.40534e-111	-0.320381	0.119	0.663	6.29286e-107	4	ENO1	enolase 1
7.11609e-56	-0.32104	0.313	0.786	1.86171e-51	4	MT2A	metallothionein 2A
1.39829e-42	-0.32114	0.014	0.225	3.65819e-38	4	CCNDBP1	cyclin D1 binding protein 1
2.58122e-39	-0.322405	0.009	0.202	6.75299e-35	4	PLP2	proteolipid protein 2
2.4429e-30	-0.322917	0.005	0.155	6.39111e-26	4	ADSL	adenylosuccinate lyase
1.73452e-99	-0.322955	0.176	0.731	4.53786e-95	4	SPINT2	serine peptidase inhibitor, Kunitz type 2
4.32308e-46	-0.323146	0.561	0.975	1.131e-41	4	RPL37	ribosomal protein L37
4.83259e-39	-0.323155	0.006	0.196	1.2643e-34	4	ISCA2	iron-sulfur cluster assembly 2
4.65184e-37	-0.323225	0.016	0.208	1.21701e-32	4	FBXL3	F-box and leucine rich repeat protein 3
2.42129e-88	-0.323919	0.107	0.571	6.33457e-84	4	NDUFS8	NADH:ubiquinone oxidoreductase core subunit S8
1.45411e-85	-0.32415	0.052	0.454	3.80425e-81	4	ATP6AP1	ATPase H+ transporting accessory protein 1
1.6973e-69	-0.324258	0.245	0.756	4.44046e-65	4	SSR4	signal sequence receptor subunit 4
8.81481e-80	-0.324487	0.034	0.401	2.30613e-75	4	RAB1A	RAB1A, member RAS oncogene family
1.51191e-31	-0.324748	0.009	0.169	3.95546e-27	4	NT5DC1	5'-nucleotidase domain containing 1
3.94771e-67	-0.325023	0.024	0.338	1.0328e-62	4	ISG20	interferon stimulated exonuclease gene 20
1.65894e-87	-0.325059	0.215	0.765	4.34012e-83	4	RPS10	ribosomal protein S10
3.59586e-38	-0.32522	0.005	0.189	9.40749e-34	4	HCST	hematopoietic cell signal transducer
3.76037e-109	-0.325338	0.073	0.566	9.83788e-105	4	PSMB1	proteasome 20S subunit beta 1
1.85946e-81	-0.32551	0.052	0.441	4.86471e-77	4	MRPL54	mitochondrial ribosomal protein L54
1.58325e-42	-0.325511	0.021	0.24	4.14209e-38	4	SDSL	serine dehydratase like
1.83418e-38	-0.326026	0.005	0.191	4.79857e-34	4	PTS	6-pyruvoyltetrahydropterin synthase
2.78466e-99	-0.32606	0.052	0.494	7.28522e-95	4	BRK1	BRICK1 subunit of SCAR/WAVE actin nucleating complex
3.60571e-32	-0.326741	0.011	0.176	9.43326e-28	4	IMP4	IMP U3 small nucleolar ribonucleoprotein 4
9.14132e-120	-0.328186	0.073	0.594	2.39155e-115	4	SOD1	superoxide dismutase 1
1.22121e-70	-0.328408	0.037	0.375	3.19494e-66	4	NDUFB3	NADH:ubiquinone oxidoreductase subunit B3
1.79953e-39	-0.328687	0.013	0.21	4.70793e-35	4	MPZL2	myelin protein zero like 2
3.78756e-59	-0.328771	0.024	0.309	9.909e-55	4	PRDX4	peroxiredoxin 4
1.29641e-70	-0.328926	0.341	0.9	3.39167e-66	4	RPL26	ribosomal protein L26
1.45659e-35	-0.328988	0.009	0.186	3.81072e-31	4	APBB1	amyloid beta precursor protein binding family B member 1
7.4618e-83	-0.329986	0.051	0.442	1.95216e-78	4	RAB5C	RAB5C, member RAS oncogene family
2.26534e-76	-0.331155	0.034	0.389	5.92657e-72	4	RNH1	ribonuclease/angiogenin inhibitor 1
2.09394e-46	-0.33188	0.009	0.231	5.47816e-42	4	MRPL23	mitochondrial ribosomal protein L23
2.22529e-56	-0.332263	0.414	0.934	5.82179e-52	4	RPL15	ribosomal protein L15
7.29215e-73	-0.332397	0.038	0.385	1.90777e-68	4	PSMB9	proteasome 20S subunit beta 9
3.9586e-50	-0.332781	0.014	0.256	1.03565e-45	4	COMT	catechol-O-methyltransferase
9.15716e-35	-0.333106	0.013	0.19	2.3957e-30	4	USP54	ubiquitin specific peptidase 54
2.88631e-53	-0.333272	0.015	0.27	7.55117e-49	4	MRPL12	mitochondrial ribosomal protein L12
8.99055e-37	-0.33338	0.009	0.191	2.35211e-32	4	SFT2D1	SFT2 domain containing 1
1.98545e-111	-0.333693	0.056	0.537	5.19433e-107	4	NDUFB4	NADH:ubiquinone oxidoreductase subunit B4
1.88342e-56	-0.334086	0.024	0.299	4.92741e-52	4	VDAC3	voltage dependent anion channel 3
1.98347e-67	-0.334213	0.037	0.364	5.18917e-63	4	ILK	integrin linked kinase
1.64121e-46	-0.334869	0.013	0.239	4.29373e-42	4	DLGAP4	DLG associated protein 4
6.66294e-79	-0.335293	0.173	0.654	1.74316e-74	4	POLR2L	RNA polymerase II, I and III subunit L
4.93928e-72	-0.33551	0.033	0.373	1.29222e-67	4	ERH	ERH mRNA splicing and mitosis factor
1.67315e-47	-0.336242	0.014	0.245	4.37728e-43	4	TMEM109	transmembrane protein 109
3.86105e-43	-0.336813	0.014	0.228	1.01013e-38	4	MRPL2	mitochondrial ribosomal protein L2
2.56003e-52	-0.337494	0.015	0.267	6.69756e-48	4	SCYL1	SCY1 like pseudokinase 1
6.63613e-86	-0.337547	0.207	0.748	1.73614e-81	4	PFN1	profilin 1
6.4547e-47	-0.337791	0.018	0.251	1.68868e-42	4	ORMDL2	ORMDL sphingolipid biosynthesis regulator 2
1.05401e-41	-0.33816	0.02	0.235	2.75751e-37	4	FKBP9	FKBP prolyl isomerase 9
1.67066e-79	-0.338223	0.057	0.445	4.37078e-75	4	SERP1	stress associated endoplasmic reticulum protein 1
7.13721e-75	-0.339065	0.051	0.417	1.86724e-70	4	NME3	NME/NM23 nucleoside diphosphate kinase 3
1.5992e-52	-0.339216	0.021	0.28	4.18382e-48	4	TXNDC5	thioredoxin domain containing 5
2.49023e-67	-0.33982	0.024	0.339	6.51495e-63	4	ZYX	zyxin
1.35333e-32	-0.340548	0.01	0.176	3.54057e-28	4	C5orf24	chromosome 5 open reading frame 24
1.42532e-65	-0.341154	0.023	0.33	3.72892e-61	4	OTUB1	OTU deubiquitinase, ubiquitin aldehyde binding 1
3.95791e-77	-0.341219	0.048	0.42	1.03547e-72	4	PLD3	phospholipase D family member 3
1.76985e-78	-0.342449	0.037	0.401	4.63028e-74	4	PSENEN	presenilin enhancer, gamma-secretase subunit
1.25099e-44	-0.342827	0.016	0.239	3.27283e-40	4	TM9SF1	transmembrane 9 superfamily member 1
4.86594e-31	-0.342954	0.006	0.161	1.27303e-26	4	IARS
1.12941e-86	-0.343615	0.059	0.473	2.95477e-82	4	PPA1	inorganic pyrophosphatase 1
1.59833e-85	-0.3438	0.066	0.481	4.18156e-81	4	CDK2AP2	cyclin dependent kinase 2 associated protein 2
3.11322e-39	-0.344456	0.014	0.212	8.1448e-35	4	HHATL	hedgehog acyltransferase like
2.03645e-45	-0.344791	0.014	0.237	5.32777e-41	4	PFDN1	prefoldin subunit 1
1.48202e-27	-0.347673	0.001	0.135	3.87727e-23	4	ALAS1	5'-aminolevulinate synthase 1
9.35631e-65	-0.348446	0.025	0.332	2.4478e-60	4	MPG	N-methylpurine DNA glycosylase
1.33058e-102	-0.348931	0.143	0.671	3.48107e-98	4	HSPA5	heat shock protein family A (Hsp70) member 5
3.97789e-87	-0.349222	0.259	0.836	1.0407e-82	4	RPS7	ribosomal protein S7
6.32287e-69	-0.349368	0.033	0.362	1.65419e-64	4	EMC4	ER membrane protein complex subunit 4
1.12543e-70	-0.349653	0.035	0.373	2.94434e-66	4	TMEM14C	transmembrane protein 14C
5.13739e-71	-0.350138	0.391	0.9	1.34404e-66	4	ACTG1	actin gamma 1
1.19478e-108	-0.350154	0.135	0.679	3.12579e-104	4	MYL12B	myosin light chain 12B
3.86688e-59	-0.350788	0.465	0.944	1.01165e-54	4	RPS12	ribosomal protein S12
3.91236e-67	-0.351848	0.035	0.36	1.02355e-62	4	AP2S1	adaptor related protein complex 2 subunit sigma 1
3.92062e-103	-0.352059	0.106	0.61	1.02571e-98	4	ATP5MD
1.03303e-36	-0.352386	0.1	0.35	2.7026e-32	4	JCHAIN	joining chain of multimeric IgA and IgM
5.17097e-111	-0.354457	0.179	0.77	1.35283e-106	4	CD81	CD81 molecule
2.89394e-57	-0.354945	0.456	0.955	7.57112e-53	4	RPS8	ribosomal protein S8
1.31135e-52	-0.355726	0.431	0.893	3.43074e-48	4	RPL35	ribosomal protein L35
1.93228e-86	-0.356135	0.117	0.585	5.05523e-82	4	CKB	creatine kinase B
1.17643e-44	-0.356195	0.018	0.242	3.07777e-40	4	CORO1A	coronin 1A
1.45714e-60	-0.356316	0.408	0.901	3.81218e-56	4	RPL36	ribosomal protein L36
4.68134e-54	-0.35698	0.018	0.278	1.22473e-49	4	PEMT	phosphatidylethanolamine N-methyltransferase
1.9753e-63	-0.357403	0.028	0.333	5.16778e-59	4	ADH5	alcohol dehydrogenase 5 (class III), chi polypeptide
2.47402e-63	-0.358289	0.408	0.94	6.47253e-59	4	RPL24	ribosomal protein L24
1.95334e-105	-0.358955	0.119	0.643	5.11032e-101	4	COMMD6	COMM domain containing 6
2.42777e-111	-0.359196	0.122	0.666	6.35154e-107	4	ATP5F1B	ATP synthase F1 subunit beta
1.18268e-71	-0.36236	0.035	0.376	3.09413e-67	4	BST2	bone marrow stromal cell antigen 2
2.89096e-51	-0.363376	0.021	0.275	7.56333e-47	4	SLC39A1	solute carrier family 39 member 1
4.19543e-114	-0.363453	0.144	0.715	1.09761e-109	4	COX6C	cytochrome c oxidase subunit 6C
3.40868e-45	-0.364554	0.01	0.229	8.9178e-41	4	IFITM1	interferon induced transmembrane protein 1
1.48973e-71	-0.365143	0.042	0.388	3.89743e-67	4	DGCR6L	DiGeorge syndrome critical region gene 6 like
1.20168e-104	-0.365327	0.145	0.696	3.14384e-100	4	TPI1	triosephosphate isomerase 1
2.08159e-42	-0.366364	0.013	0.222	5.44585e-38	4	BOLA3	bolA family member 3
1.47032e-116	-0.366827	0.096	0.626	3.84665e-112	4	ATP5MPL
1.10585e-102	-0.367682	0.071	0.541	2.89313e-98	4	CRIP1	cysteine rich protein 1
2.58827e-86	-0.368183	0.035	0.424	6.77144e-82	4	UXT	ubiquitously expressed prefoldin like chaperone
6.16664e-37	-0.368353	0.011	0.197	1.61332e-32	4	A1BG	alpha-1-B glycoprotein
1.48964e-91	-0.368406	0.235	0.814	3.8972e-87	4	COX4I1	cytochrome c oxidase subunit 4I1
3.87623e-75	-0.369013	0.043	0.402	1.0141e-70	4	CIB1	calcium and integrin binding 1
5.04455e-82	-0.371281	0.054	0.447	1.31975e-77	4	VCP	valosin containing protein
6.83003e-51	-0.371331	0.024	0.279	1.78687e-46	4	DNASE2	deoxyribonuclease 2, lysosomal
3.46753e-65	-0.371625	0.039	0.361	9.07175e-61	4	SLC38A10	solute carrier family 38 member 10
3.69774e-45	-0.372459	0.008	0.223	9.67402e-41	4	MPC2	mitochondrial pyruvate carrier 2
1.5905e-22	-0.372703	0.003	0.114	4.16107e-18	4	CXCL10	C-X-C motif chemokine ligand 10
1.66405e-44	-0.373309	0.015	0.236	4.35348e-40	4	CARS
1.50276e-77	-0.373844	0.032	0.388	3.93153e-73	4	SYNGR2	synaptogyrin 2
6.54661e-104	-0.374023	0.063	0.529	1.71273e-99	4	ATP6V0B	ATPase H+ transporting V0 subunit b
5.91334e-59	-0.374739	0.019	0.299	1.54705e-54	4	AAMDC	adipogenesis associated Mth938 domain containing
4.93676e-82	-0.37545	0.04	0.42	1.29155e-77	4	GADD45B	growth arrest and DNA damage inducible beta
5.29985e-102	-0.375458	0.076	0.549	1.38655e-97	4	NEDD8	NEDD8 ubiquitin like modifier
4.70701e-72	-0.375705	0.015	0.337	1.23145e-67	4	ITPA	inosine triphosphatase
6.34379e-48	-0.376906	0.013	0.244	1.65966e-43	4	SUPT4H1	SPT4 homolog, DSIF elongation factor subunit
3.78686e-119	-0.376946	0.106	0.655	9.90719e-115	4	PKM	pyruvate kinase M1/2
4.02644e-85	-0.377585	0.052	0.452	1.0534e-80	4	VEGFB	vascular endothelial growth factor B
3.28529e-65	-0.377863	0.028	0.339	8.59497e-61	4	RAB34	RAB34, member RAS oncogene family
3.97176e-83	-0.378021	0.104	0.544	1.03909e-78	4	KIF22	kinesin family member 22
4.65638e-106	-0.378027	0.082	0.573	1.2182e-101	4	PSME1	proteasome activator subunit 1
2.23442e-71	-0.378122	0.029	0.363	5.8457e-67	4	HSD17B10	hydroxysteroid 17-beta dehydrogenase 10
8.50298e-81	-0.378314	0.076	0.486	2.22455e-76	4	CRIP2	cysteine rich protein 2
3.16573e-104	-0.378782	0.167	0.73	8.28219e-100	4	SRP14	signal recognition particle 14
1.31609e-73	-0.379291	0.043	0.398	3.44315e-69	4	EIF6	eukaryotic translation initiation factor 6
1.44551e-102	-0.37972	0.093	0.587	3.78175e-98	4	COX7B	cytochrome c oxidase subunit 7B
4.99307e-120	-0.380073	0.077	0.601	1.30629e-115	4	CLDN4	claudin 4
4.58522e-96	-0.380949	0.268	0.877	1.19959e-91	4	RPS20	ribosomal protein S20
8.20592e-58	-0.381428	0.506	0.958	2.14683e-53	4	RPS14	ribosomal protein S14
5.32796e-46	-0.381634	0.006	0.224	1.3939e-41	4	SPSB3	splA/ryanodine receptor domain and SOCS box containing 3
1.41963e-99	-0.381692	0.08	0.55	3.71405e-95	4	MGST1	microsomal glutathione S-transferase 1
1.55015e-59	-0.382431	0.016	0.296	4.05551e-55	4	ARF5	ADP ribosylation factor 5
6.27556e-65	-0.382619	0.037	0.355	1.64181e-60	4	TCTN3	tectonic family member 3
3.48969e-34	-0.382981	0.004	0.17	9.12974e-30	4	EBP	EBP cholestenol delta-isomerase
1.21209e-83	-0.383016	0.039	0.423	3.17108e-79	4	SNX1	sorting nexin 1
1.28784e-82	-0.383479	0.138	0.61	3.36924e-78	4	NDUFB7	NADH:ubiquinone oxidoreductase subunit B7
4.84973e-33	-0.384468	0.008	0.172	1.26879e-28	4	SORL1	sortilin related receptor 1
1.52494e-57	-0.385531	0.034	0.323	3.98954e-53	4	AL035661.1
1.54196e-79	-0.386064	0.042	0.415	4.03407e-75	4	MDH2	malate dehydrogenase 2
1.42525e-63	-0.386695	0.018	0.313	3.72874e-59	4	TMEM134	transmembrane protein 134
5.09952e-51	-0.387175	0.018	0.266	1.33414e-46	4	CTSS	cathepsin S
9.9962e-42	-0.387888	0.019	0.232	2.61521e-37	4	RSL24D1	ribosomal L24 domain containing 1
1.25097e-78	-0.388576	0.035	0.398	3.27279e-74	4	TIMM8B	translocase of inner mitochondrial membrane 8 homolog B
8.2058e-84	-0.388785	0.14	0.615	2.1468e-79	4	GUK1	guanylate kinase 1
5.98909e-52	-0.391076	0.018	0.27	1.56686e-47	4	C1QC	complement C1q C chain
5.26881e-66	-0.391627	0.028	0.341	1.37842e-61	4	OCIAD2	OCIA domain containing 2
1.91372e-66	-0.392968	0.033	0.353	5.00668e-62	4	RNPS1	RNA binding protein with serine rich domain 1
9.16732e-82	-0.393639	0.043	0.424	2.39835e-77	4	MRPL20	mitochondrial ribosomal protein L20
5.79874e-94	-0.39439	0.129	0.625	1.51707e-89	4	NME2	NME/NM23 nucleoside diphosphate kinase 2
1.33603e-96	-0.395826	0.072	0.524	3.49533e-92	4	SEC61B	SEC61 translocon subunit beta
1.26876e-78	-0.400631	0.035	0.399	3.31932e-74	4	PCBD1	pterin-4 alpha-carbinolamine dehydratase 1
9.06823e-83	-0.400692	0.039	0.42	2.37243e-78	4	EIF4G1	eukaryotic translation initiation factor 4 gamma 1
5.02078e-96	-0.401167	0.194	0.758	1.31354e-91	4	EEF1D	eukaryotic translation elongation factor 1 delta
1.28623e-66	-0.401188	0.021	0.331	3.36503e-62	4	TXNDC17	thioredoxin domain containing 17
2.42483e-96	-0.402115	0.044	0.471	6.34384e-92	4	TIMM13	translocase of inner mitochondrial membrane 13
3.5653e-84	-0.403268	0.057	0.459	9.32753e-80	4	TALDO1	transaldolase 1
1.39981e-93	-0.405149	0.078	0.531	3.66219e-89	4	COPE	COPI coat complex subunit epsilon
3.06638e-41	-0.4056	0.008	0.207	8.02226e-37	4	CFB	complement factor B
1.28377e-76	-0.405687	0.378	0.919	3.35859e-72	4	RPS15A	ribosomal protein S15a
2.10934e-53	-0.406714	0.02	0.281	5.51846e-49	4	EIF2S2	eukaryotic translation initiation factor 2 subunit beta
4.12044e-128	-0.407144	0.1	0.663	1.07799e-123	4	EEF1B2	eukaryotic translation elongation factor 1 beta 2
1.2876e-56	-0.407337	0.018	0.288	3.36863e-52	4	ZNF428	zinc finger protein 428
5.55075e-36	-0.407785	0.004	0.178	1.45219e-31	4	CST6	cystatin E/M
8.38491e-69	-0.408495	0.024	0.344	2.19366e-64	4	PGLS	6-phosphogluconolactonase
1.01818e-88	-0.410052	0.085	0.525	2.66376e-84	4	CSTB	cystatin B
1.90735e-58	-0.413509	0.033	0.325	4.99001e-54	4	CHMP1A	charged multivesicular body protein 1A
2.6945e-99	-0.414463	0.107	0.605	7.04934e-95	4	C19orf53	chromosome 19 open reading frame 53
7.94624e-61	-0.415487	0.128	0.502	2.07889e-56	4	MT1H	metallothionein 1H
8.86739e-98	-0.415562	0.078	0.541	2.31989e-93	4	SH3BGRL3	SH3 domain binding glutamate rich protein like 3
3.33847e-69	-0.415981	0.014	0.325	8.73412e-65	4	MRPL33	mitochondrial ribosomal protein L33
1.19602e-103	-0.416228	0.043	0.488	3.12902e-99	4	TKT	transketolase
1.9828e-71	-0.417101	0.028	0.36	5.18741e-67	4	SLC3A2	solute carrier family 3 member 2
1.00529e-94	-0.417139	0.216	0.783	2.63003e-90	4	S100A13	S100 calcium binding protein A13
1.44166e-45	-0.417245	0.01	0.23	3.77166e-41	4	NDUFA4L2	NDUFA4 mitochondrial complex associated like 2
1.59251e-113	-0.41726	0.172	0.762	4.16632e-109	4	TMA7	translation machinery associated 7 homolog
5.95739e-78	-0.418461	0.292	0.835	1.55857e-73	4	PRDX1	peroxiredoxin 1
1.75394e-89	-0.419292	0.049	0.46	4.58865e-85	4	SUB1	SUB1 regulator of transcription
4.3306e-107	-0.420969	0.078	0.568	1.13297e-102	4	CLIC1	chloride intracellular channel 1
1.29503e-71	-0.421028	0.034	0.374	3.38805e-67	4	SFTA3	surfactant associated 3
3.00091e-104	-0.421152	0.066	0.536	7.85099e-100	4	SMDT1	single-pass membrane protein with aspartate rich tail 1
6.70441e-98	-0.421308	0.218	0.779	1.75401e-93	4	HLA-C	major histocompatibility complex, class I, C
1.97862e-76	-0.422582	0.045	0.412	5.17646e-72	4	ZFP36	ZFP36 ring finger protein
1.02071e-61	-0.4264	0.02	0.311	2.67037e-57	4	MRPL34	mitochondrial ribosomal protein L34
6.90475e-85	-0.428042	0.039	0.426	1.80642e-80	4	NOP10	NOP10 ribonucleoprotein
1.05121e-74	-0.430535	0.379	0.906	2.75016e-70	4	MYL6	myosin light chain 6
1.47393e-70	-0.430549	0.028	0.358	3.85609e-66	4	MRPS24	mitochondrial ribosomal protein S24
2.06077e-85	-0.431523	0.053	0.456	5.39138e-81	4	PEF1	penta-EF-hand domain containing 1
1.60012e-82	-0.433144	0.04	0.421	4.18624e-78	4	DDIT3	DNA damage inducible transcript 3
1.45424e-102	-0.433209	0.245	0.845	3.80458e-98	4	PRDX5	peroxiredoxin 5
1.03298e-72	-0.433376	0.025	0.359	2.70248e-68	4	NDUFB6	NADH:ubiquinone oxidoreductase subunit B6
1.19112e-74	-0.433835	0.037	0.389	3.1162e-70	4	MIEN1	migration and invasion enhancer 1
2.4286e-68	-0.434147	0.037	0.367	6.3537e-64	4	ECRG4	ECRG4 augurin precursor
1.36362e-83	-0.435572	0.038	0.419	3.5675e-79	4	ATP6V1F	ATPase H+ transporting V1 subunit F
1.07369e-81	-0.435754	0.038	0.414	2.809e-77	4	BEX2	brain expressed X-linked 2
2.73155e-50	-0.436639	0.487	0.904	7.14628e-46	4	RPL18A	ribosomal protein L18a
1.93971e-91	-0.437925	0.039	0.446	5.07467e-87	4	RNF181	ring finger protein 181
6.16684e-87	-0.43837	0.049	0.451	1.61337e-82	4	PGK1	phosphoglycerate kinase 1
2.71133e-61	-0.438991	0.015	0.3	7.09337e-57	4	YIF1A	Yip1 interacting factor homolog A, membrane trafficking protein
2.34651e-67	-0.440982	0.433	0.944	6.13893e-63	4	RPS23	ribosomal protein S23
2.76306e-81	-0.446364	0.03	0.398	7.22872e-77	4	POLR2E	RNA polymerase II, I and III subunit E
3.83695e-119	-0.446597	0.067	0.58	1.00382e-114	4	MRPS21	mitochondrial ribosomal protein S21
3.41785e-75	-0.446914	0.025	0.367	8.94179e-71	4	FAAP20	FA core complex associated protein 20
7.70911e-106	-0.448981	0.197	0.783	2.01686e-101	4	UBL5	ubiquitin like 5
4.31655e-110	-0.449674	0.069	0.561	1.1293e-105	4	APRT	adenine phosphoribosyltransferase
3.43688e-94	-0.450788	0.105	0.582	8.99157e-90	4	C12orf57	chromosome 12 open reading frame 57
8.05928e-106	-0.450815	0.083	0.575	2.10847e-101	4	TMEM258	transmembrane protein 258
1.9863e-35	-0.45127	0.048	0.258	5.19656e-31	4	IGHM	immunoglobulin heavy constant mu
1.9251e-92	-0.451408	0.064	0.498	5.03644e-88	4	COPZ1	COPI coat complex subunit zeta 1
1.33586e-113	-0.451481	0.119	0.661	3.49489e-109	4	COX7A2	cytochrome c oxidase subunit 7A2
1.11439e-94	-0.451682	0.048	0.473	2.91546e-90	4	SELENOK	selenoprotein K
7.6874e-76	-0.451737	0.024	0.368	2.01118e-71	4	METTL26	methyltransferase like 26
5.23183e-118	-0.452148	0.092	0.625	1.36875e-113	4	CUTA	cutA divalent cation tolerance homolog
9.39038e-112	-0.452168	0.101	0.625	2.45671e-107	4	ATP5MF	ATP synthase membrane subunit f
7.91872e-109	-0.452537	0.054	0.525	2.0717e-104	4	PSMB3	proteasome 20S subunit beta 3
4.69478e-57	-0.452789	0.01	0.274	1.22825e-52	4	PTRHD1	peptidyl-tRNA hydrolase domain containing 1
3.32217e-126	-0.453331	0.111	0.676	8.69145e-122	4	HINT1	histidine triad nucleotide binding protein 1
1.22962e-80	-0.454539	0.052	0.437	3.21692e-76	4	C7orf50	chromosome 7 open reading frame 50
4.55722e-54	-0.455571	0.504	0.941	1.19226e-49	4	SERF2	small EDRK-rich factor 2
4.60089e-59	-0.456385	0.018	0.297	1.20369e-54	4	DNAJC15	DnaJ heat shock protein family (Hsp40) member C15
2.71738e-96	-0.456684	0.048	0.478	7.1092e-92	4	ATRAID	all-trans retinoic acid induced differentiation factor
3.82066e-74	-0.459805	0.029	0.371	9.99561e-70	4	VDAC2	voltage dependent anion channel 2
5.51356e-93	-0.460015	0.066	0.503	1.44246e-88	4	ATP5MC3	ATP synthase membrane subunit c locus 3
5.49717e-71	-0.461036	0.444	0.929	1.43817e-66	4	FAU	FAU ubiquitin like and ribosomal protein S30 fusion
1.55902e-91	-0.461555	0.069	0.506	4.07872e-87	4	ARL6IP4	ADP ribosylation factor like GTPase 6 interacting protein 4
6.24019e-54	-0.461831	0.011	0.265	1.63256e-49	4	EMP3	epithelial membrane protein 3
1.06628e-44	-0.463488	0.467	0.83	2.78959e-40	4	RPL28	ribosomal protein L28
4.61119e-27	-0.463723	0.499	0.801	1.20638e-22	4	MT1G	metallothionein 1G
8.9147e-60	-0.463895	0.014	0.292	2.33227e-55	4	DPY30	dpy-30 histone methyltransferase complex regulatory subunit
1.81455e-81	-0.464	0.052	0.44	4.74722e-77	4	COX17	cytochrome c oxidase copper chaperone COX17
7.06509e-114	-0.464977	0.158	0.731	1.84837e-109	4	COX6A1	cytochrome c oxidase subunit 6A1
1.807e-125	-0.465718	0.106	0.667	4.72747e-121	4	PET100	PET100 cytochrome c oxidase chaperone
2.26501e-97	-0.466032	0.056	0.497	5.92573e-93	4	SMIM4	small integral membrane protein 4
2.13528e-102	-0.466755	0.076	0.551	5.58631e-98	4	RHOC	ras homolog family member C
1.83803e-71	-0.467792	0.027	0.357	4.80866e-67	4	FBXW5	F-box and WD repeat domain containing 5
5.73857e-82	-0.470386	0.04	0.419	1.50132e-77	4	TMEM256	transmembrane protein 256
3.93596e-69	-0.472618	0.034	0.363	1.02973e-64	4	TYROBP	transmembrane immune signaling adaptor TYROBP
3.25978e-96	-0.478128	0.039	0.461	8.52823e-92	4	GNG5	G protein subunit gamma 5
7.33035e-76	-0.481457	0.048	0.415	1.91777e-71	4	C9orf16
2.5904e-82	-0.483624	0.343	0.911	6.777e-78	4	RPS16	ribosomal protein S16
9.48572e-98	-0.485391	0.04	0.467	2.48165e-93	4	TBCA	tubulin folding cofactor A
1.47269e-94	-0.489133	0.047	0.47	3.85286e-90	4	LRPAP1	LDL receptor related protein associated protein 1
9.05407e-73	-0.491641	0.029	0.367	2.36873e-68	4	LSM7	LSM7 homolog, U6 small nuclear RNA and mRNA degradation associated
2.83161e-69	-0.49194	0.029	0.355	7.40805e-65	4	BSCL2	BSCL2 lipid droplet biogenesis associated, seipin
5.50603e-111	-0.495807	0.071	0.565	1.44049e-106	4	NDUFA2	NADH:ubiquinone oxidoreductase subunit A2
1.2083e-100	-0.495907	0.066	0.525	3.16115e-96	4	NDUFAF3	NADH:ubiquinone oxidoreductase complex assembly factor 3
2.65613e-108	-0.499209	0.093	0.603	6.94897e-104	4	NDUFC2	NADH:ubiquinone oxidoreductase subunit C2
6.74679e-123	-0.501965	0.093	0.635	1.7651e-118	4	CHCHD2	coiled-coil-helix-coiled-coil-helix domain containing 2
9.64441e-85	-0.502381	0.034	0.416	2.52317e-80	4	POLR2F	RNA polymerase II, I and III subunit F
4.40191e-94	-0.504909	0.052	0.479	1.15163e-89	4	ANAPC11	anaphase promoting complex subunit 11
7.00361e-97	-0.505336	0.047	0.478	1.83229e-92	4	CLDN7	claudin 7
2.25589e-90	-0.505973	0.047	0.458	5.90186e-86	4	MRPL41	mitochondrial ribosomal protein L41
1.60144e-74	-0.511132	0.045	0.404	4.18969e-70	4	IFI30	IFI30 lysosomal thiol reductase
1.23105e-107	-0.513003	0.072	0.554	3.22067e-103	4	ANXA1	annexin A1
2.36972e-59	-0.513662	0.028	0.318	6.19967e-55	4	MALL	mal, T cell differentiation protein like
3.66508e-90	-0.514928	0.188	0.701	9.58859e-86	4	HSPB1	heat shock protein family B (small) member 1
3.03957e-44	-0.518457	0.455	0.919	7.95213e-40	4	NUPR1	nuclear protein 1, transcriptional regulator
7.52341e-101	-0.519429	0.133	0.641	1.96827e-96	4	HLA-DRB1	major histocompatibility complex, class II, DR beta 1
5.00773e-93	-0.520296	0.173	0.702	1.31012e-88	4	COX5B	cytochrome c oxidase subunit 5B
4.40568e-107	-0.520574	0.049	0.512	1.15261e-102	4	CLTA	clathrin light chain A
5.65418e-63	-0.520773	0.018	0.311	1.47925e-58	4	MTLN	mitoregulin
4.91975e-66	-0.521416	0.024	0.334	1.28711e-61	4	RAD23A	RAD23 homolog A, nucleotide excision repair protein
1.50039e-72	-0.530439	0.025	0.359	3.92531e-68	4	SLC25A5	solute carrier family 25 member 5
6.57287e-92	-0.531343	0.155	0.666	1.7196e-87	4	OAZ1	ornithine decarboxylase antizyme 1
2.48455e-74	-0.53409	0.034	0.382	6.50009e-70	4	HLA-DMA	major histocompatibility complex, class II, DM alpha
7.43737e-93	-0.536613	0.072	0.513	1.94576e-88	4	S100A1	S100 calcium binding protein A1
2.69398e-71	-0.541429	0.027	0.357	7.04799e-67	4	ISG15	ISG15 ubiquitin like modifier
4.79436e-102	-0.541516	0.069	0.536	1.2543e-97	4	SELENOH	selenoprotein H
4.1578e-131	-0.548894	0.074	0.626	1.08776e-126	4	WDR83OS	WD repeat domain 83 opposite strand
3.81144e-90	-0.550055	0.038	0.44	9.97149e-86	4	DDT	D-dopachrome tautomerase
1.7967e-74	-0.550162	0.038	0.389	4.70052e-70	4	NDUFS7	NADH:ubiquinone oxidoreductase core subunit S7
5.60122e-108	-0.552785	0.133	0.667	1.46539e-103	4	S100A11	S100 calcium binding protein A11
2.83174e-70	-0.554851	0.626	0.98	7.4084e-66	4	FTH1	ferritin heavy chain 1
8.39561e-60	-0.558245	0.566	0.963	2.19646e-55	4	CTSB	cathepsin B
4.08315e-81	-0.563579	0.404	0.906	1.06823e-76	4	TMSB10	thymosin beta 10
2.4777e-88	-0.564563	0.033	0.424	6.48215e-84	4	POLD4	DNA polymerase delta 4, accessory subunit
1.09171e-89	-0.566247	0.056	0.473	2.85614e-85	4	ALKBH7	alkB homolog 7
2.06653e-78	-0.567664	0.326	0.84	5.40645e-74	4	RPS26	ribosomal protein S26
2.7653e-81	-0.570859	0.053	0.439	7.23458e-77	4	C1QB	complement C1q B chain
5.28834e-65	-0.572004	0.015	0.313	1.38354e-60	4	JOSD2	Josephin domain containing 2
1.50921e-106	-0.572289	0.091	0.592	3.94841e-102	4	FIS1	fission, mitochondrial 1
3.65183e-74	-0.572305	0.018	0.349	9.55392e-70	4	MVP	major vault protein
4.42589e-99	-0.572378	0.044	0.478	1.1579e-94	4	NDUFC1	NADH:ubiquinone oxidoreductase subunit C1
4.6074e-84	-0.574251	0.069	0.481	1.20539e-79	4	MICOS13	mitochondrial contact site and cristae organizing system subunit 13
2.02396e-106	-0.575079	0.227	0.816	5.29507e-102	4	ATP5F1E	ATP synthase F1 subunit epsilon
5.8864e-80	-0.577536	0.404	0.915	1.54e-75	4	RPS19	ribosomal protein S19
7.94209e-83	-0.5789	0.024	0.389	2.07781e-78	4	SCAND1	SCAN domain containing 1
1.72638e-102	-0.58401	0.088	0.568	4.51655e-98	4	NDUFA11	NADH:ubiquinone oxidoreductase subunit A11
7.97607e-95	-0.584934	0.087	0.546	2.0867e-90	4	WARS
4.94496e-97	-0.58986	0.058	0.498	1.2937e-92	4	SEC61G	SEC61 translocon subunit gamma
4.45521e-111	-0.590873	0.146	0.699	1.16557e-106	4	NDUFA4	NDUFA4 mitochondrial complex associated
2.36804e-83	-0.593753	0.024	0.391	6.19527e-79	4	PAXX	PAXX non-homologous end joining factor
4.49155e-108	-0.59438	0.078	0.568	1.17508e-103	4	ATP5IF1	ATP synthase inhibitory factor subunit 1
7.73559e-75	-0.59593	0.027	0.368	2.02378e-70	4	RER1	retention in endoplasmic reticulum sorting receptor 1
4.70664e-101	-0.597269	0.145	0.664	1.23135e-96	4	UQCRQ	ubiquinol-cytochrome c reductase complex III subunit VII
3.05387e-90	-0.598911	0.058	0.48	7.98954e-86	4	RPS19BP1	ribosomal protein S19 binding protein 1
4.22092e-118	-0.599307	0.08	0.598	1.10428e-113	4	TSTD1	thiosulfate sulfurtransferase like domain containing 1
1.7483e-77	-0.600468	0.029	0.382	4.5739e-73	4	BAD	BCL2 associated agonist of cell death
2.27095e-74	-0.607722	0.053	0.416	5.94125e-70	4	HLA-DQB1	major histocompatibility complex, class II, DQ beta 1
1.72649e-89	-0.61094	0.035	0.433	4.51683e-85	4	SIVA1	SIVA1 apoptosis inducing factor
2.98856e-37	-0.611444	0.261	0.566	7.81868e-33	4	IGHG1	immunoglobulin heavy constant gamma 1 (G1m marker)
6.81385e-88	-0.61175	0.37	0.933	1.78264e-83	4	RPS29	ribosomal protein S29
6.11835e-111	-0.612737	0.128	0.671	1.60068e-106	4	OST4	oligosaccharyltransferase complex subunit 4, non-catalytic
1.75471e-95	-0.620624	0.347	0.915	4.59067e-91	4	RPS21	ribosomal protein S21
8.7804e-82	-0.621983	0.028	0.394	2.29713e-77	4	SPINT1-AS1	SPINT1 antisense RNA 1
3.58194e-129	-0.622533	0.097	0.663	9.37107e-125	4	ATP5MC2	ATP synthase membrane subunit c locus 2
1.09639e-62	-0.622749	0.045	0.361	2.86838e-58	4	APOC1	apolipoprotein C1
8.86675e-52	-0.62459	0.025	0.283	2.31972e-47	4	CD52	CD52 molecule
1.8708e-104	-0.627909	0.052	0.509	4.8944e-100	4	DBI	diazepam binding inhibitor, acyl-CoA binding protein
4.8809e-102	-0.628328	0.241	0.824	1.27694e-97	4	COX7C	cytochrome c oxidase subunit 7C
6.20271e-91	-0.63073	0.045	0.456	1.62275e-86	4	TSPO	translocator protein
1.66092e-96	-0.633716	0.095	0.559	4.3453e-92	4	HLA-DPA1	major histocompatibility complex, class II, DP alpha 1
3.76899e-117	-0.635972	0.152	0.722	9.86044e-113	4	ADIRF	adipogenesis regulatory factor
1.42287e-78	-0.636919	0.023	0.374	3.72251e-74	4	PTTG1	PTTG1 regulator of sister chromatid separation, securin
1.77082e-98	-0.638608	0.057	0.5	4.63281e-94	4	TXN	thioredoxin
1.52937e-114	-0.639941	0.212	0.828	4.00113e-110	4	RPL23A	ribosomal protein L23a
8.31945e-112	-0.64325	0.08	0.583	2.17653e-107	4	COPS9	COP9 signalosome subunit 9
5.84443e-104	-0.65145	0.054	0.513	1.52902e-99	4	COX7A1	cytochrome c oxidase subunit 7A1
1.99465e-53	-0.653439	0.054	0.341	5.21841e-49	4	IGHGP	immunoglobulin heavy constant gamma P (non-functional)
1.00683e-99	-0.654793	0.146	0.664	2.63408e-95	4	COX8A	cytochrome c oxidase subunit 8A
1.10164e-94	-0.656121	0.303	0.868	2.88211e-90	4	GSTP1	glutathione S-transferase pi 1
1.51899e-130	-0.658542	0.096	0.662	3.97397e-126	4	NDUFB1	NADH:ubiquinone oxidoreductase subunit B1
2.52552e-100	-0.659731	0.114	0.606	6.60727e-96	4	SELENOM	selenoprotein M
1.6023e-114	-0.659927	0.078	0.589	4.19194e-110	4	NDUFB11	NADH:ubiquinone oxidoreductase subunit B11
2.31619e-87	-0.684589	0.309	0.841	6.0596e-83	4	HLA-B	major histocompatibility complex, class I, B
5.88282e-69	-0.684975	0.029	0.353	1.53906e-64	4	HLA-DQA1	major histocompatibility complex, class II, DQ alpha 1
9.50488e-86	-0.68834	0.04	0.428	2.48667e-81	4	PLAAT4	phospholipase A and acyltransferase 4
2.02551e-108	-0.69143	0.071	0.553	5.29913e-104	4	NAA38	N-alpha-acetyltransferase 38, NatC auxiliary subunit
6.07375e-77	-0.693027	0.376	0.864	1.58901e-72	4	CD74	CD74 molecule
1.24321e-86	-0.695626	0.047	0.446	3.25249e-82	4	MZT2A	mitotic spindle organizing protein 2A
1.69334e-101	-0.699187	0.136	0.642	4.43012e-97	4	WFDC2	WAP four-disulfide core domain 2
2.75347e-111	-0.701248	0.117	0.643	7.20363e-107	4	HLA-DRA	major histocompatibility complex, class II, DR alpha
1.29237e-93	-0.71043	0.451	0.934	3.38109e-89	4	RPS28	ribosomal protein S28
2.38951e-58	-0.711551	0.633	0.979	6.25143e-54	4	FTL	ferritin light chain
3.83983e-87	-0.715355	0.62	0.981	1.00458e-82	4	RPL41	ribosomal protein L41
1.66067e-106	-0.71746	0.098	0.597	4.34465e-102	4	ROMO1	reactive oxygen species modulator 1
5.3944e-107	-0.723287	0.044	0.501	1.41128e-102	4	COX14	cytochrome c oxidase assembly factor COX14
2.1663e-99	-0.727891	0.095	0.564	5.66748e-95	4	HLA-DPB1	major histocompatibility complex, class II, DP beta 1
2.25276e-111	-0.728624	0.134	0.671	5.89368e-107	4	ID3	inhibitor of DNA binding 3, HLH protein
1.05811e-82	-0.733881	0.066	0.468	2.76823e-78	4	CYBA	cytochrome b-245 alpha chain
2.00208e-125	-0.735107	0.114	0.681	5.23785e-121	4	UQCR10	ubiquinol-cytochrome c reductase, complex III subunit X
1.55047e-85	-0.740683	0.042	0.432	4.05634e-81	4	RABAC1	Rab acceptor 1
4.91704e-95	-0.742139	0.509	0.959	1.2864e-90	4	RPLP1	ribosomal protein lateral stalk subunit P1
5.93513e-63	-0.742608	0.016	0.308	1.55275e-58	4	TNFRSF12A	TNF receptor superfamily member 12A
2.52371e-70	-0.74624	0.032	0.363	6.60254e-66	4	NQO1	NAD(P)H quinone dehydrogenase 1
1.21653e-122	-0.748282	0.197	0.803	3.18269e-118	4	NPC2	NPC intracellular cholesterol transporter 2
3.44181e-57	-0.765431	0.04	0.331	9.00446e-53	4	DAPL1	death associated protein like 1
6.68731e-103	-0.766868	0.332	0.889	1.74953e-98	4	HLA-A	major histocompatibility complex, class I, A
9.39219e-101	-0.768696	0.367	0.909	2.45719e-96	4	RPS15	ribosomal protein S15
5.6231e-112	-0.773639	0.107	0.632	1.47112e-107	4	RNASEK	ribonuclease K
3.67524e-103	-0.802033	0.043	0.486	9.61517e-99	4	CIAO2B	cytosolic iron-sulfur assembly component 2B
5.44935e-47	-0.807704	0.203	0.536	1.42566e-42	4	IGLC3	immunoglobulin lambda constant 3 (Kern-Oz+ marker)
1.55078e-133	-0.807895	0.107	0.696	4.05716e-129	4	PPIB	peptidylprolyl isomerase B
2.44007e-75	-0.821887	0.255	0.683	6.38372e-71	4	MIF	macrophage migration inhibitory factor
3.94015e-104	-0.826347	0.163	0.695	1.03082e-99	4	ELOB	elongin B
1.96835e-114	-0.843749	0.158	0.715	5.1496e-110	4	NDUFB2	NADH:ubiquinone oxidoreductase subunit B2
5.38508e-91	-0.870417	0.11	0.565	1.40884e-86	4	MZT2B	mitotic spindle organizing protein 2B
2.76201e-34	-0.872775	0.242	0.522	7.22598e-30	4	IGLC1	immunoglobulin lambda constant 1
8.15099e-87	-0.903581	0.472	0.932	2.13246e-82	4	B2M	beta-2-microglobulin
1.63795e-86	-0.906192	0.298	0.773	4.2852e-82	4	RPL18	ribosomal protein L18
1.61152e-36	-0.908244	0.461	0.789	4.21605e-32	4	IGKC	immunoglobulin kappa constant
9.79032e-106	-0.952063	0.061	0.525	2.56134e-101	4	PHPT1	phosphohistidine phosphatase 1
1.21186e-63	-0.981603	0.02	0.318	3.17048e-59	4	NMB	neuromedin B
1.72195e-70	-0.987607	0.072	0.431	4.50496e-66	4	CLIC3	chloride intracellular channel 3
6.40638e-63	-0.997438	0.229	0.622	1.67604e-58	4	IGLC2	immunoglobulin lambda constant 2
4.11679e-110	-1.01119	0.398	0.923	1.07703e-105	4	S100A6	S100 calcium binding protein A6
8.3449e-44	-1.05009	0.044	0.283	2.18319e-39	4	IGHG2	immunoglobulin heavy constant gamma 2 (G2m marker)
5.64664e-90	-1.08579	0.083	0.516	1.47727e-85	4	GPX4	glutathione peroxidase 4
1.12025e-43	-1.16908	0.133	0.423	2.9308e-39	4	IGHA1	immunoglobulin heavy constant alpha 1
3.46757e-120	-1.21479	0.131	0.668	9.07187e-116	4	UQCR11	ubiquinol-cytochrome c reductase, complex III subunit XI
5.29538e-78	-1.32267	0.415	0.889	1.38538e-73	4	TFF3	trefoil factor 3

## Sheet: T5
p_val	avg_log2FC	pct.1	pct.2	p_val_adj	cluster	gene	Gene_name
5.55664e-24	1.83049	0.405	0.272	1.45373e-19	5	FBLN1	fibulin 1
2.51071e-52	1.65575	0.736	0.573	6.56851e-48	5	IGHG3	immunoglobulin heavy constant gamma 3 (G3m marker)
5.31689e-25	1.63462	0.476	0.35	1.391e-20	5	DCN	decorin
4.73554e-37	1.60583	0.683	0.52	1.23891e-32	5	IGHG1	immunoglobulin heavy constant gamma 1 (G1m marker)
2.32196e-20	1.52454	0.522	0.45	6.0747e-16	5	C3	complement C3
4.65908e-08	1.48345	0.407	0.391	0.00121891	5	TAGLN	transgelin
3.03465e-38	1.44003	0.747	0.565	7.93924e-34	5	IGLC2	immunoglobulin lambda constant 2
2.49058e-13	1.43505	0.462	0.403	6.51585e-09	5	CCL21	C-C motif chemokine ligand 21
9.70882e-23	1.40824	0.617	0.49	2.54002e-18	5	IGLC3	immunoglobulin lambda constant 3 (Kern-Oz+ marker)
5.27075e-34	1.4064	0.658	0.478	1.37893e-29	5	IGLC1	immunoglobulin lambda constant 1
1.17314e-25	1.40405	0.581	0.449	3.06916e-21	5	IGHG4	immunoglobulin heavy constant gamma 4 (G4m marker)
2.24309e-29	1.34281	0.712	0.703	5.86837e-25	5	GSN	gelsolin
4.41664e-51	1.28361	0.788	0.698	1.15548e-46	5	MGP	matrix Gla protein
1.08069e-10	1.26812	0.405	0.358	2.8273e-06	5	AEBP1	AE binding protein 1
0.000103848	1.24465	0.214	0.174	1	5	ACTA2	actin alpha 2, smooth muscle
2.33981e-10	1.22663	0.308	0.226	6.12142e-06	5	APOD	apolipoprotein D
3.8085e-06	1.22167	0.273	0.224	0.099638	5	CCDC80	coiled-coil domain containing 80
8.49855e-08	1.21579	0.321	0.268	0.00222339	5	CFD	complement factor D
1.38607e-11	1.20929	0.438	0.395	3.62623e-07	5	S100A4	S100 calcium binding protein A4
7.51835e-05	1.19179	0.196	0.153	1	5	TPM2	tropomyosin 2
2.05958e-43	1.18274	0.857	0.744	5.38827e-39	5	IGKC	immunoglobulin kappa constant
3.84793e-08	1.17663	0.244	0.176	0.00100669	5	TNXB	tenascin XB
3.9145e-13	1.12763	0.156	0.076	1.02411e-08	5	PI16	peptidase inhibitor 16
1.45409e-12	1.11912	0.104	0.041	3.80418e-08	5	SFRP4	secreted frizzled related protein 4
3.23769e-06	1.11898	0.266	0.214	0.0847044	5	CFH	complement factor H
7.73552e-07	1.07549	0.229	0.17	0.0202377	5	IGFBP6	insulin like growth factor binding protein 6
1.90087e-07	1.07313	0.366	0.331	0.00497305	5	BGN	biglycan
7.62092e-05	1.06413	0.143	0.099	1	5	NNMT	nicotinamide N-methyltransferase
3.39894e-07	1.05241	0.555	0.621	0.00889231	5	MYL9	myosin light chain 9
2.549e-12	1.04079	0.507	0.507	6.66871e-08	5	LGALS1	galectin 1
1.12695e-06	1.0392	0.361	0.322	0.0294833	5	C1R	complement C1r
0.00341521	1.03892	0.372	0.395	1	5	SPARCL1	SPARC like 1
8.88142e-06	1.01861	0.214	0.162	0.232356	5	LUM	lumican
0.00569214	1.01759	0.295	0.296	1	5	COL1A2	collagen type I alpha 2 chain
1.02226e-13	1.01103	0.421	0.315	2.67443e-09	5	JCHAIN	joining chain of multimeric IgA and IgM
6.58911e-07	0.995496	0.441	0.387	0.0172384	5	IGHA1	immunoglobulin heavy constant alpha 1
3.40546e-06	0.982255	0.256	0.205	0.0890937	5	SERPINF1	serpin family F member 1
1.01375e-06	0.957428	0.359	0.306	0.0265218	5	IGHGP	immunoglobulin heavy constant gamma P (non-functional)
5.12012e-08	0.955359	0.262	0.189	0.00133953	5	CCL19	C-C motif chemokine ligand 19
0.000108131	0.954712	0.419	0.448	1	5	RNASE1	ribonuclease A family member 1, pancreatic
2.69389e-05	0.941823	0.284	0.244	0.704775	5	C7	complement C7
1.38182e-06	0.932798	0.278	0.228	0.0361511	5	MZB1	marginal zone B and B1 cell specific protein
0.000523628	0.896999	0.13	0.094	1	5	FBLN2	fibulin 2
6.9573e-05	0.896591	0.423	0.44	1	5	TIMP1	TIMP metallopeptidase inhibitor 1
1.37057e-29	0.896254	0.767	0.762	3.58569e-25	5	TMSB4X	thymosin beta 4 X-linked
0.00033452	0.893811	0.225	0.186	1	5	CXCL12	C-X-C motif chemokine ligand 12
1.25198e-05	0.875401	0.419	0.417	0.327544	5	C1QA	complement C1q A chain
0.0090828	0.868561	0.328	0.334	1	5	LAPTM5	lysosomal protein transmembrane 5
0.00182585	0.865677	0.275	0.253	1	5	CD52	CD52 molecule
1.34785e-07	0.85885	0.302	0.23	0.00352625	5	IGHM	immunoglobulin heavy constant mu
7.07375e-05	0.853492	0.513	0.593	1	5	A2M	alpha-2-macroglobulin
2.75492e-05	0.849962	0.311	0.253	0.720743	5	IGHG2	immunoglobulin heavy constant gamma 2 (G2m marker)
3.00584e-06	0.809094	0.121	0.071	0.0786389	5	PRELP	proline and arginine rich end leucine rich repeat protein
1.36071e-08	0.792699	0.108	0.053	0.000355989	5	ACKR1	atypical chemokine receptor 1 (Duffy blood group)
0.000236153	0.730146	0.194	0.153	1	5	CD79A	CD79a molecule
0.00334368	0.728069	0.139	0.107	1	5	TM4SF1	transmembrane 4 L six family member 1
0.000630254	0.678152	0.19	0.15	1	5	PTGDS	prostaglandin D2 synthase
1.22922e-08	0.655965	0.652	0.7	0.000321588	5	IFITM3	interferon induced transmembrane protein 3
0.00085879	0.646827	0.584	0.666	1	5	ADIRF	adipogenesis regulatory factor
1.44155e-12	0.623751	0.698	0.706	3.77139e-08	5	HLA-E	major histocompatibility complex, class I, E
8.53724e-07	0.578815	0.696	0.797	0.0223351	5	IGFBP7	insulin like growth factor binding protein 7
0.00281352	0.542528	0.495	0.514	1	5	HLA-DPB1	major histocompatibility complex, class II, DP beta 1
0.00828351	0.518254	0.115	0.173	1	5	TNS2	tensin 2
3.9564e-05	0.485967	0.566	0.587	1	5	HLA-DRB1	major histocompatibility complex, class II, DR beta 1
1.85164e-08	0.474622	0.606	0.584	0.000484425	5	HLA-DRA	major histocompatibility complex, class II, DR alpha
1.09716e-16	0.474017	0.844	0.808	2.8704e-12	5	CD74	CD74 molecule
1.11514e-14	0.470606	0.861	0.859	2.91742e-10	5	RPS19	ribosomal protein S19
0.00859914	0.466824	0.136	0.196	1	5	NOTCH3	notch receptor 3
0.0032949	0.46636	0.106	0.167	1	5	PTPN6	protein tyrosine phosphatase non-receptor type 6
1.9702e-18	0.462248	0.857	0.842	5.15443e-14	5	RPL35	ribosomal protein L35
0.00980664	0.456887	0.478	0.511	1	5	HLA-DPA1	major histocompatibility complex, class II, DP alpha 1
7.60579e-12	0.456581	0.832	0.849	1.98983e-07	5	RPS9	ribosomal protein S9
4.14078e-19	0.440681	0.888	0.848	1.08331e-14	5	TMSB10	thymosin beta 10
0.0068022	0.436057	0.125	0.185	1	5	ATRX	ATRX chromatin remodeler
2.52042e-11	0.417811	0.833	0.848	6.59393e-07	5	RPL36	ribosomal protein L36
1.0236e-11	0.399931	0.907	0.923	2.67794e-07	5	RPS11	ribosomal protein S11
0.000138178	0.399644	0.233	0.368	1	5	GNAI2	G protein subunit alpha i2
0.00296362	0.39438	0.139	0.211	1	5	RNPEPL1	arginyl aminopeptidase like 1
0.000881121	0.391205	0.211	0.321	1	5	MVP	major vault protein
0.00304935	0.389214	0.093	0.148	1	5	WIPF1	WAS/WASL interacting protein family member 1
0.00575526	0.38865	0.158	0.231	1	5	COL6A1	collagen type VI alpha 1 chain
0.00338753	0.388298	0.137	0.207	1	5	EMP1	epithelial membrane protein 1
0.0023169	0.377124	0.634	0.711	1	5	RPS10	ribosomal protein S10
0.00179995	0.365221	0.211	0.311	1	5	CTSH	cathepsin H
0.00278013	0.362209	0.167	0.249	1	5	GNG11	G protein subunit gamma 11
8.02886e-05	0.36161	0.205	0.327	1	5	IL6ST	interleukin 6 cytokine family signal transducer
0.000125717	0.358418	0.059	0.118	1	5	TMEM203	transmembrane protein 203
0.00155294	0.35796	0.092	0.15	1	5	OPTN	optineurin
0.000959302	0.353232	0.634	0.706	1	5	SSR4	signal sequence receptor subunit 4
2.21304e-05	0.352663	0.137	0.24	0.578976	5	MAF	MAF bZIP transcription factor
0.000402719	0.351268	0.179	0.28	1	5	EHD2	EH domain containing 2
0.00103848	0.345441	0.225	0.34	1	5	PSMB10	proteasome 20S subunit beta 10
3.63772e-09	0.339944	0.868	0.891	9.51701e-05	5	RPLP2	ribosomal protein lateral stalk subunit P2
4.51187e-05	0.338682	0.066	0.133	1	5	HTATSF1	HIV-1 Tat specific factor 1
0.000111853	0.336773	0.701	0.777	1	5	RPS5	ribosomal protein S5
1.10542e-09	0.333841	0.828	0.788	2.89199e-05	5	RPL28	ribosomal protein L28
4.86185e-05	0.327766	0.782	0.844	1	5	CST3	cystatin C
5.09889e-05	0.327041	0.152	0.257	1	5	PLPP1	phospholipid phosphatase 1
0.00872176	0.326486	0.099	0.148	1	5	KMT2E	lysine methyltransferase 2E (inactive)
2.56256e-05	0.324352	0.286	0.45	0.670416	5	DPP7	dipeptidyl peptidase 7
0.00016092	0.323319	0.33	0.5	1	5	SPTBN1	spectrin beta, non-erythrocytic 1
0.00166303	0.32207	0.372	0.54	1	5	TUBA1B	tubulin alpha 1b
9.95403e-06	0.318704	0.084	0.165	0.260417	5	TMX4	thioredoxin related transmembrane protein 4
9.46483e-08	0.318469	0.097	0.206	0.00247619	5	YBX3	Y-box binding protein 3
0.00716435	0.318174	0.064	0.105	1	5	GPSM3	G protein signaling modulator 3
2.81044e-05	0.315893	0.194	0.315	0.735267	5	ARL6IP5	ADP ribosylation factor like GTPase 6 interacting protein 5
0.00232921	0.312777	0.093	0.151	1	5	RGS1	regulator of G protein signaling 1
0.000315753	0.311992	0.174	0.274	1	5	HYAL2	hyaluronidase 2
0.00736706	0.310927	0.33	0.469	1	5	ARL6IP4	ADP ribosylation factor like GTPase 6 interacting protein 4
1.95679e-05	0.310414	0.071	0.145	0.511936	5	SNX9	sorting nexin 9
0.00112666	0.309789	0.201	0.302	1	5	BCL7C	BAF chromatin remodeling complex subunit BCL7C
0.00799185	0.309306	0.066	0.107	1	5	FES	FES proto-oncogene, tyrosine kinase
2.43277e-07	0.30424	0.161	0.297	0.00636461	5	CUEDC2	CUE domain containing 2
4.50226e-07	0.303614	0.198	0.341	0.0117788	5	EFEMP1	EGF containing fibulin extracellular matrix protein 1
0.000744605	0.302873	0.115	0.185	1	5	CRIM1	cysteine rich transmembrane BMP regulator 1
0.000398049	0.301388	0.15	0.239	1	5	SUN2	Sad1 and UNC84 domain containing 2
5.57621e-09	0.300998	0.927	0.923	0.000145885	5	RPS18	ribosomal protein S18
0.00768145	0.298731	0.071	0.114	1	5	ROCK2	Rho associated coiled-coil containing protein kinase 2
8.06611e-05	0.298584	0.275	0.427	1	5	ZFP36L1	ZFP36 ring finger protein like 1
0.00404912	0.297888	0.066	0.111	1	5	PTPRG	protein tyrosine phosphatase receptor type G
0.000423902	0.297291	0.311	0.467	1	5	GADD45GIP1	GADD45G interacting protein 1
0.00274007	0.296047	0.059	0.103	1	5	MICAL1	microtubule associated monooxygenase, calponin and LIM domain containing 1
0.00120689	0.293413	0.134	0.209	1	5	COTL1	coactosin like F-actin binding protein 1
0.000302904	0.293159	0.236	0.353	1	5	HLA-DMA	major histocompatibility complex, class II, DM alpha
3.00721e-09	0.292424	0.8	0.782	7.86745e-05	5	HLA-B	major histocompatibility complex, class I, B
5.36895e-08	0.291259	0.126	0.251	0.00140462	5	ITSN2	intersectin 2
7.9684e-06	0.291117	0.185	0.314	0.208469	5	ISG20	interferon stimulated exonuclease gene 20
4.8573e-06	0.288047	0.892	0.964	0.127077	5	MALAT1	metastasis associated lung adenocarcinoma transcript 1
0.000225101	0.285057	0.117	0.194	1	5	FABP4	fatty acid binding protein 4
1.47618e-05	0.284318	0.082	0.161	0.386197	5	PDLIM5	PDZ and LIM domain 5
0.000255868	0.282727	0.064	0.122	1	5	SMC1A	structural maintenance of chromosomes 1A
0.000419945	0.282531	0.101	0.169	1	5	PLEKHO1	pleckstrin homology domain containing O1
7.39746e-08	0.280786	0.218	0.382	0.00193532	5	MGAT1	alpha-1,3-mannosyl-glycoprotein 2-beta-N-acetylglucosaminyltransferase
0.0013708	0.278342	0.071	0.123	1	5	CERS5	ceramide synthase 5
0.000292312	0.276526	0.092	0.16	1	5	TACC1	transforming acidic coiled-coil containing protein 1
0.00736453	0.276315	0.267	0.374	1	5	COL18A1	collagen type XVIII alpha 1 chain
5.03387e-05	0.271001	0.108	0.191	1	5	ITGB2	integrin subunit beta 2
0.000728178	0.26999	0.095	0.159	1	5	VPS13C	vacuolar protein sorting 13 homolog C
5.26149e-10	0.269337	0.927	0.908	1.37651e-05	5	RPLP1	ribosomal protein lateral stalk subunit P1
0.000893549	0.268714	0.112	0.179	1	5	TOR1AIP2	torsin 1A interacting protein 2
0.00290566	0.267843	0.115	0.18	1	5	NPDC1	neural proliferation, differentiation and control 1
2.44615e-05	0.267094	0.075	0.149	0.639963	5	PARP6	poly(ADP-ribose) polymerase family member 6
0.00104085	0.266526	0.093	0.154	1	5	RBMS3	RNA binding motif single stranded interacting protein 3
0.00094645	0.26613	0.295	0.44	1	5	FCGRT	Fc gamma receptor and transporter
7.9569e-07	0.265616	0.126	0.239	0.0208168	5	PLEC	plectin
6.74648e-07	0.265332	0.899	0.916	0.0176501	5	RPL32	ribosomal protein L32
0.00388505	0.264097	0.139	0.206	1	5	EVL	Enah/Vasp-like
3.6681e-07	0.264025	0.28	0.459	0.00959649	5	NUCB1	nucleobindin 1
0.00188108	0.261831	0.106	0.169	1	5	MYO9B	myosin IXB
4.49835e-08	0.261561	0.855	0.878	0.00117686	5	FAU	FAU ubiquitin like and ribosomal protein S30 fusion
5.14672e-07	0.260807	0.104	0.209	0.0134648	5	PRCP	prolylcarboxypeptidase
4.65166e-09	0.260558	0.238	0.42	0.000121697	5	GDI2	GDP dissociation inhibitor 2
7.26934e-06	0.25996	0.875	0.903	0.19018	5	RPS8	ribosomal protein S8
3.01173e-06	0.259109	0.075	0.157	0.078793	5	APOL1	apolipoprotein L1
0.000179526	0.257629	0.048	0.1	1	5	UBE2G1	ubiquitin conjugating enzyme E2 G1
1.32534e-05	0.257628	0.209	0.342	0.346735	5	TRIOBP	TRIO and F-actin binding protein
2.32572e-05	0.257464	0.084	0.161	0.608455	5	RIPOR1	RHO family interacting cell polarization regulator 1
2.0371e-06	0.256962	0.236	0.393	0.0532946	5	CDC37	cell division cycle 37, HSP90 cochaperone
4.63851e-08	0.256823	0.912	0.93	0.00121353	5	RPL13A	ribosomal protein L13a
0.00236106	0.25623	0.064	0.11	1	5	PKD1	polycystin 1, transient receptor potential channel interacting
0.00012312	0.255858	0.8	0.88	1	5	UBA52	ubiquitin A-52 residue ribosomal protein fusion product 1
1.21657e-05	0.255194	0.185	0.311	0.318279	5	NAA10	N-alpha-acetyltransferase 10, NatA catalytic subunit
0.00109479	0.255087	0.084	0.142	1	5	SWAP70	switching B cell complex subunit SWAP70
9.89895e-07	0.253881	0.877	0.857	0.0258976	5	RPL18A	ribosomal protein L18a
4.57919e-07	0.253551	0.134	0.251	0.0119801	5	DCTN1	dynactin subunit 1
0.00819221	0.253321	0.062	0.102	1	5	MAN1A1	mannosidase alpha class 1A member 1
6.18812e-08	0.252909	0.264	0.449	0.00161893	5	CPE	carboxypeptidase E
0.00947225	0.25249	0.764	0.86	1	5	RPS17	ribosomal protein S17
0.000889716	0.251129	0.09	0.149	1	5	IARS
0.00284602	0.250825	0.126	0.193	1	5	SLC9A3R2	SLC9A3 regulator 2
1.38547e-08	0.250777	0.22	0.391	0.000362466	5	DHRS3	dehydrogenase/reductase 3
7.42369e-09	0.250178	0.172	0.323	0.000194219	5	CCT7	chaperonin containing TCP1 subunit 7
2.92758e-16	-0.250138	0.075	0.237	7.65914e-12	5	ARFIP2	ADP ribosylation factor interacting protein 2
1.20887e-15	-0.250261	0.295	0.543	3.16264e-11	5	SLC25A29	solute carrier family 25 member 29
1.1162e-10	-0.250611	0.033	0.129	2.9202e-06	5	NABP2	nucleic acid binding protein 2
9.16842e-14	-0.250911	0.062	0.198	2.39864e-09	5	HADH	hydroxyacyl-CoA dehydrogenase
3.68589e-22	-0.251439	0.225	0.498	9.64304e-18	5	LAMP1	lysosomal associated membrane protein 1
2.1528e-12	-0.251877	0.029	0.136	5.63215e-08	5	NIPAL3	NIPA like domain containing 3
1.40291e-12	-0.251936	0.055	0.179	3.67028e-08	5	SDCCAG8	SHH signaling and ciliogenesis regulator SDCCAG8
4.88112e-15	-0.252377	0.053	0.194	1.277e-10	5	LARP4B	La ribonucleoprotein 4B
1.90285e-11	-0.252605	0.048	0.157	4.97823e-07	5	ACSL3	acyl-CoA synthetase long chain family member 3
7.97906e-19	-0.252854	0.152	0.372	2.08748e-14	5	RETREG2	reticulophagy regulator family member 2
2.19331e-20	-0.252927	0.114	0.328	5.73813e-16	5	TCEAL9	transcription elongation factor A like 9
3.41665e-11	-0.253004	0.018	0.109	8.93864e-07	5	AL691432.2
4.46156e-10	-0.253316	0.033	0.124	1.16723e-05	5	ERO1A	endoplasmic reticulum oxidoreductase 1 alpha
4.76473e-22	-0.253462	0.179	0.43	1.24655e-17	5	PEF1	penta-EF-hand domain containing 1
6.2711e-15	-0.253507	0.07	0.217	1.64064e-10	5	TRIP12	thyroid hormone receptor interactor 12
1.9431e-21	-0.253681	0.167	0.403	5.08354e-17	5	POMP	proteasome maturation protein
1.41999e-15	-0.253831	0.042	0.181	3.71497e-11	5	PDE1A	phosphodiesterase 1A
6.75817e-15	-0.254447	0.046	0.181	1.76807e-10	5	EIF4A3	eukaryotic translation initiation factor 4A3
1.6478e-13	-0.254614	0.044	0.169	4.31098e-09	5	GOT1	glutamic-oxaloacetic transaminase 1
1.13876e-16	-0.254779	0.049	0.201	2.97922e-12	5	MMAB	metabolism of cobalamin associated B
1.88748e-13	-0.255097	0.079	0.219	4.93801e-09	5	REPIN1	replication initiator 1
1.10364e-14	-0.255526	0.022	0.14	2.88733e-10	5	PSME4	proteasome activator subunit 4
1.00802e-10	-0.255527	0.042	0.144	2.63718e-06	5	WSCD2	WSC domain containing 2
1.79578e-21	-0.25557	0.104	0.318	4.69811e-17	5	ITPA	inosine triphosphatase
2.92561e-12	-0.255649	0.06	0.184	7.65398e-08	5	DLD	dihydrolipoamide dehydrogenase
1.62821e-18	-0.256219	0.031	0.182	4.25973e-14	5	UCHL3	ubiquitin C-terminal hydrolase L3
6.53545e-19	-0.256245	0.106	0.301	1.7098e-14	5	SEC63	SEC63 homolog, protein translocation regulator
3.56882e-08	-0.256293	0.081	0.179	0.000933674	5	PDK4	pyruvate dehydrogenase kinase 4
1.29297e-12	-0.256331	0.04	0.156	3.38267e-08	5	ASAP2	ArfGAP with SH3 domain, ankyrin repeat and PH domain 2
4.94106e-11	-0.256423	0.029	0.126	1.29268e-06	5	SLC41A1	solute carrier family 41 member 1
5.85682e-14	-0.256712	0.049	0.181	1.53226e-09	5	USP54	ubiquitin specific peptidase 54
1.44524e-13	-0.256786	0.143	0.316	3.78103e-09	5	UPK3BL1	uroplakin 3B like 1
5.33957e-20	-0.2569	0.275	0.534	1.39694e-15	5	ATP5IF1	ATP synthase inhibitory factor subunit 1
7.57045e-21	-0.257098	0.282	0.547	1.98058e-16	5	ARF1	ADP ribosylation factor 1
2.24959e-18	-0.25722	0.082	0.264	5.88539e-14	5	PERP	p53 apoptosis effector related to PMP22
1.78818e-19	-0.257246	0.282	0.541	4.67824e-15	5	LDHA	lactate dehydrogenase A
1.17741e-12	-0.257547	0.053	0.176	3.08034e-08	5	GATAD1	GATA zinc finger domain containing 1
1.87649e-22	-0.258346	0.148	0.396	4.90928e-18	5	CAT	catalase
3.43642e-15	-0.259237	0.158	0.344	8.99037e-11	5	FAAP20	FA core complex associated protein 20
1.58913e-14	-0.260006	0.053	0.19	4.15747e-10	5	TMEM80	transmembrane protein 80
9.9526e-15	-0.260289	0.062	0.206	2.6038e-10	5	OAT	ornithine aminotransferase
8.66998e-08	-0.260443	0.33	0.48	0.00226824	5	GPX4	glutathione peroxidase 4
3.84721e-10	-0.261095	0.057	0.162	1.00651e-05	5	KCTD2	potassium channel tetramerization domain containing 2
1.30471e-18	-0.261107	0.064	0.237	3.41338e-14	5	PPP1R14C	protein phosphatase 1 regulatory inhibitor subunit 14C
1.33918e-16	-0.261245	0.451	0.727	3.50356e-12	5	C16orf89	chromosome 16 open reading frame 89
1.01403e-14	-0.261268	0.053	0.194	2.6529e-10	5	ZNF148	zinc finger protein 148
1.88685e-19	-0.261577	0.176	0.408	4.93639e-15	5	CAV2	caveolin 2
8.33499e-24	-0.261726	0.161	0.413	2.1806e-19	5	HMGN3	high mobility group nucleosomal binding domain 3
1.8216e-20	-0.262287	0.075	0.267	4.76567e-16	5	OCLN	occludin
1.0629e-14	-0.262357	0.071	0.221	2.78077e-10	5	ATP13A4	ATPase 13A4
2.13156e-17	-0.26251	0.062	0.224	5.57659e-13	5	ACTR10	actin related protein 10
1.13332e-11	-0.262733	0.022	0.118	2.96499e-07	5	HDAC3	histone deacetylase 3
6.35366e-17	-0.263021	0.123	0.311	1.66225e-12	5	TCTA	T cell leukemia translocation altered
1.24637e-18	-0.26345	0.075	0.256	3.26076e-14	5	AGPAT3	1-acylglycerol-3-phosphate O-acyltransferase 3
1.99973e-14	-0.263799	0.068	0.213	5.2317e-10	5	ANAPC13	anaphase promoting complex subunit 13
1.41803e-11	-0.263861	0.022	0.118	3.70984e-07	5	CAMSAP2	calmodulin regulated spectrin associated protein family member 2
1.07552e-21	-0.263959	0.145	0.381	2.81377e-17	5	FUS	FUS RNA binding protein
3.22893e-19	-0.26418	0.082	0.271	8.44753e-15	5	ST14	ST14 transmembrane serine protease matriptase
8.76834e-10	-0.264298	0.031	0.119	2.29397e-05	5	HERC2	HECT and RLD domain containing E3 ubiquitin protein ligase 2
2.43635e-11	-0.264812	0.013	0.1	6.37397e-07	5	TMEM171	transmembrane protein 171
3.35919e-16	-0.264985	0.075	0.234	8.78831e-12	5	HDAC5	histone deacetylase 5
2.52055e-12	-0.265106	0.082	0.215	6.59426e-08	5	NUDT16	nudix hydrolase 16
1.31763e-15	-0.265121	0.09	0.252	3.44718e-11	5	EXOC7	exocyst complex component 7
2.28121e-20	-0.265197	0.159	0.395	5.96811e-16	5	PDLIM1	PDZ and LIM domain 1
6.44768e-18	-0.265438	0.114	0.308	1.68684e-13	5	COA3	cytochrome c oxidase assembly factor 3
1.46599e-17	-0.265559	0.081	0.256	3.83532e-13	5	CMTM4	CKLF like MARVEL transmembrane domain containing 4
1.4553e-18	-0.266088	0.295	0.556	3.80736e-14	5	SNHG8	small nucleolar RNA host gene 8
2.04332e-16	-0.26628	0.311	0.556	5.34573e-12	5	SLC25A3	solute carrier family 25 member 3
2.09118e-22	-0.266463	0.15	0.391	5.47094e-18	5	VAPA	VAMP associated protein A
8.37013e-20	-0.26651	0.179	0.412	2.18979e-15	5	HSPE1	heat shock protein family E (Hsp10) member 1
1.96016e-18	-0.266979	0.225	0.453	5.12818e-14	5	COX5A	cytochrome c oxidase subunit 5A
1.25474e-18	-0.267217	0.082	0.265	3.28265e-14	5	ZFYVE21	zinc finger FYVE-type containing 21
1.85893e-15	-0.267245	0.079	0.237	4.86333e-11	5	PXN	paxillin
4.74762e-16	-0.267622	0.04	0.18	1.24207e-11	5	SH3YL1	SH3 and SYLF domain containing 1
2.09263e-17	-0.26884	0.092	0.269	5.47475e-13	5	NT5C2	5'-nucleotidase, cytosolic II
3.29304e-12	-0.269026	0.022	0.122	8.61525e-08	5	HMGCS1	3-hydroxy-3-methylglutaryl-CoA synthase 1
8.83279e-16	-0.269209	0.088	0.251	2.31084e-11	5	FKBP4	FKBP prolyl isomerase 4
5.51119e-13	-0.269276	0.029	0.141	1.44184e-08	5	ERRFI1	ERBB receptor feedback inhibitor 1
2.31779e-21	-0.269736	0.099	0.307	6.06379e-17	5	COPA	COPI coat complex subunit alpha
7.41981e-14	-0.269926	0.542	0.767	1.94117e-09	5	COX4I1	cytochrome c oxidase subunit 4I1
3.69901e-22	-0.270064	0.284	0.553	9.67735e-18	5	COX7B	cytochrome c oxidase subunit 7B
1.11547e-18	-0.270095	0.209	0.445	2.91828e-14	5	MRPL52	mitochondrial ribosomal protein L52
2.21352e-20	-0.270352	0.128	0.34	5.79101e-16	5	ARF4	ADP ribosylation factor 4
3.12316e-18	-0.270363	0.088	0.272	8.1708e-14	5	HDAC1	histone deacetylase 1
6.72649e-16	-0.270814	0.081	0.241	1.75978e-11	5	MBTPS1	membrane bound transcription factor peptidase, site 1
3.36433e-18	-0.271017	0.086	0.266	8.80176e-14	5	GLB1	galactosidase beta 1
1.92356e-17	-0.271362	0.092	0.271	5.03241e-13	5	GRIN2C	glutamate ionotropic receptor NMDA type subunit 2C
1.06689e-22	-0.271556	0.207	0.471	2.7912e-18	5	HMGN1	high mobility group nucleosome binding domain 1
1.60562e-09	-0.271626	0.027	0.111	4.20063e-05	5	RPRD2	regulation of nuclear pre-mRNA domain containing 2
1.28379e-10	-0.27181	0.049	0.154	3.35865e-06	5	NXF1	nuclear RNA export factor 1
1.71797e-08	-0.272719	0.908	0.944	0.000449456	5	FTH1	ferritin heavy chain 1
1.04626e-15	-0.272924	0.073	0.229	2.73722e-11	5	ACAA2	acetyl-CoA acyltransferase 2
1.06337e-18	-0.27321	0.374	0.64	2.78199e-14	5	MYL12B	myosin light chain 12B
1.52807e-16	-0.273946	0.057	0.211	3.99773e-12	5	MTIF3	mitochondrial translational initiation factor 3
8.48795e-20	-0.274173	0.126	0.339	2.22062e-15	5	ZBTB4	zinc finger and BTB domain containing 4
1.9385e-22	-0.274313	0.093	0.306	5.0715e-18	5	TMED7	transmembrane p24 trafficking protein 7
8.73347e-08	-0.27595	0.185	0.309	0.00228485	5	DAPL1	death associated protein like 1
1.79411e-11	-0.275993	0.033	0.135	4.69374e-07	5	DGKI	diacylglycerol kinase iota
1.9993e-13	-0.277335	0.079	0.219	5.23056e-09	5	KIAA2013	KIAA2013
2.14032e-17	-0.277397	0.027	0.169	5.5995e-13	5	KLF5	Kruppel like factor 5
1.3947e-18	-0.277512	0.075	0.254	3.64882e-14	5	LSR	lipolysis stimulated lipoprotein receptor
1.94833e-21	-0.27794	0.196	0.456	5.09722e-17	5	PRKAR1A	protein kinase cAMP-dependent type I regulatory subunit alpha
5.26944e-18	-0.278099	0.086	0.264	1.37859e-13	5	DNASE2	deoxyribonuclease 2, lysosomal
2.80553e-15	-0.278213	0.209	0.418	7.33982e-11	5	MZT2A	mitotic spindle organizing protein 2A
0.00325832	-0.278305	0.804	0.871	1	5	S100A6	S100 calcium binding protein A6
1.92126e-30	-0.278375	0.205	0.52	5.0264e-26	5	TMED4	transmembrane p24 trafficking protein 4
1.20658e-17	-0.278487	0.139	0.341	3.15666e-13	5	NDUFAB1	NADH:ubiquinone oxidoreductase subunit AB1
1.26968e-15	-0.278513	0.06	0.21	3.32175e-11	5	YAP1	Yes1 associated transcriptional regulator
3.43856e-14	-0.279398	0.059	0.196	8.99597e-10	5	ZNF219	zinc finger protein 219
1.7781e-16	-0.279579	0.07	0.23	4.65187e-12	5	METTL9	methyltransferase like 9
7.23908e-20	-0.279971	0.128	0.34	1.89389e-15	5	FURIN	furin, paired basic amino acid cleaving enzyme
8.75365e-14	-0.279984	0.06	0.196	2.29013e-09	5	PEX19	peroxisomal biogenesis factor 19
1.85955e-14	-0.280277	0.507	0.738	4.86496e-10	5	S100A13	S100 calcium binding protein A13
4.21528e-20	-0.280305	0.161	0.393	1.1028e-15	5	SNHG32	small nucleolar RNA host gene 32
1.8089e-10	-0.280405	0.062	0.173	4.73246e-06	5	DNAJC30	DnaJ heat shock protein family (Hsp40) member C30
9.33107e-22	-0.280647	0.339	0.621	2.44119e-17	5	NDUFB1	NADH:ubiquinone oxidoreductase subunit B1
2.06947e-22	-0.280716	0.231	0.504	5.41414e-18	5	SELENBP1	selenium binding protein 1
8.3723e-14	-0.280863	0.051	0.182	2.19036e-09	5	LAMTOR3	late endosomal/lysosomal adaptor, MAPK and MTOR activator 3
1.65104e-14	-0.281281	0.081	0.232	4.31945e-10	5	CMTM6	CKLF like MARVEL transmembrane domain containing 6
3.24526e-18	-0.281444	0.092	0.274	8.49025e-14	5	FGFRL1	fibroblast growth factor receptor like 1
1.1494e-15	-0.281654	0.033	0.166	3.00707e-11	5	PPIF	peptidylprolyl isomerase F
5.01373e-20	-0.281803	0.231	0.489	1.31169e-15	5	NDUFB10	NADH:ubiquinone oxidoreductase subunit B10
1.68583e-12	-0.282289	0.04	0.154	4.41047e-08	5	ASAP3	ArfGAP with SH3 domain, ankyrin repeat and PH domain 3
4.60064e-19	-0.282637	0.062	0.235	1.20362e-14	5	GTF3C6	general transcription factor IIIC subunit 6
3.6967e-13	-0.28287	0.038	0.156	9.6713e-09	5	DUOXA2	dual oxidase maturation factor 2
2.0694e-14	-0.282888	0.081	0.23	5.41397e-10	5	ENPP1	ectonucleotide pyrophosphatase/phosphodiesterase 1
6.53023e-18	-0.283223	0.099	0.288	1.70844e-13	5	DSP	desmoplakin
1.08747e-15	-0.283452	0.046	0.186	2.84505e-11	5	SMIM5	small integral membrane protein 5
1.71147e-17	-0.28363	0.11	0.298	4.47755e-13	5	APEX1	apurinic/apyrimidinic endodeoxyribonuclease 1
1.46749e-15	-0.284337	0.264	0.484	3.83924e-11	5	CLDN3	claudin 3
1.04675e-15	-0.284447	0.048	0.188	2.7385e-11	5	MLLT1	MLLT1 super elongation complex subunit
7.44725e-22	-0.284623	0.223	0.483	1.94835e-17	5	SAP18	Sin3A associated protein 18
1.64025e-09	-0.284765	0.864	0.932	4.29123e-05	5	GPX3	glutathione peroxidase 3
1.79525e-22	-0.28498	0.114	0.34	4.69675e-18	5	BCAP29	B cell receptor associated protein 29
9.14555e-16	-0.285304	0.042	0.181	2.39266e-11	5	TM2D1	TM2 domain containing 1
8.39077e-19	-0.285381	0.132	0.336	2.19519e-14	5	DUOX1	dual oxidase 1
4.42561e-22	-0.286044	0.086	0.292	1.15783e-17	5	NARS
1.78597e-16	-0.286058	0.101	0.277	4.67247e-12	5	NIPSNAP2	nipsnap homolog 2
1.56935e-15	-0.286246	0.029	0.158	4.10574e-11	5	NR1D2	nuclear receptor subfamily 1 group D member 2
9.54348e-11	-0.286367	0.035	0.132	2.49676e-06	5	TSPAN13	tetraspanin 13
4.1102e-24	-0.286756	0.333	0.638	1.07531e-19	5	CALM2	calmodulin 2
2.60609e-21	-0.287004	0.104	0.32	6.81806e-17	5	ALDH3A2	aldehyde dehydrogenase 3 family member A2
4.66504e-14	-0.287171	0.038	0.163	1.22047e-09	5	WDR72	WD repeat domain 72
4.39026e-27	-0.28735	0.198	0.485	1.14858e-22	5	DYNLRB1	dynein light chain roadblock-type 1
2.10531e-23	-0.28741	0.178	0.438	5.50792e-19	5	CNDP2	carnosine dipeptidase 2
1.48283e-11	-0.287742	0.057	0.172	3.87938e-07	5	ILF3-DT	ILF3 divergent transcript
4.27732e-18	-0.289046	0.108	0.295	1.11903e-13	5	PPIC	peptidylprolyl isomerase C
1.05152e-19	-0.289164	0.214	0.458	2.75099e-15	5	TKT	transketolase
4.10921e-11	-0.290111	0.031	0.129	1.07505e-06	5	SHLD2	shieldin complex subunit 2
3.21412e-13	-0.290233	0.048	0.171	8.40879e-09	5	RCBTB1	RCC1 and BTB domain containing protein 1
4.9199e-15	-0.290931	0.097	0.257	1.28714e-10	5	TRIM8	tripartite motif containing 8
1.05089e-12	-0.291459	0.02	0.123	2.74934e-08	5	LRP8	LDL receptor related protein 8
3.84334e-19	-0.291517	0.319	0.575	1.00549e-14	5	ATP5MD
1.20819e-14	-0.291656	0.147	0.328	3.16087e-10	5	SLC25A23	solute carrier family 25 member 23
8.30005e-20	-0.292251	0.079	0.268	2.17146e-15	5	SPAG9	sperm associated antigen 9
2.69775e-22	-0.292673	0.234	0.508	7.05786e-18	5	TMBIM1	transmembrane BAX inhibitor motif containing 1
7.67526e-16	-0.292777	0.104	0.274	2.008e-11	5	LSM14A	LSM14A mRNA processing body assembly factor
6.60817e-16	-0.293091	0.082	0.243	1.72883e-11	5	MCRS1	microspherule protein 1
3.44603e-26	-0.293727	0.174	0.449	9.0155e-22	5	PPA1	inorganic pyrophosphatase 1
2.11585e-21	-0.294044	0.128	0.352	5.53548e-17	5	PGD	phosphogluconate dehydrogenase
1.59261e-20	-0.294111	0.158	0.388	4.1666e-16	5	GPRC5C	G protein-coupled receptor class C group 5 member C
1.23555e-20	-0.294872	0.081	0.276	3.23245e-16	5	RAB25	RAB25, member RAS oncogene family
1.88888e-21	-0.295328	0.238	0.506	4.94168e-17	5	FKBP1A	FKBP prolyl isomerase 1A
3.2046e-14	-0.29537	0.044	0.173	8.38387e-10	5	PTPRN2	protein tyrosine phosphatase receptor type N2
4.62802e-15	-0.295483	0.057	0.2	1.21078e-10	5	HSPA4	heat shock protein family A (Hsp70) member 4
1.63035e-20	-0.295631	0.117	0.327	4.26531e-16	5	HYOU1	hypoxia up-regulated 1
8.2913e-19	-0.296065	0.143	0.351	2.16917e-14	5	PRPF8	pre-mRNA processing factor 8
1.97186e-14	-0.296132	0.026	0.144	5.15878e-10	5	AC127526.5
7.25198e-18	-0.296167	0.128	0.323	1.89726e-13	5	SNRPD3	small nuclear ribonucleoprotein D3 polypeptide
3.26219e-19	-0.296549	0.22	0.453	8.53454e-15	5	CDK2AP2	cyclin dependent kinase 2 associated protein 2
5.42783e-20	-0.296551	0.068	0.248	1.42003e-15	5	ARMCX2	armadillo repeat containing X-linked 2
2.38156e-21	-0.296885	0.233	0.478	6.23064e-17	5	DBI	diazepam binding inhibitor, acyl-CoA binding protein
2.52487e-14	-0.297366	0.037	0.161	6.60556e-10	5	HMGCR	3-hydroxy-3-methylglutaryl-CoA reductase
6.89135e-20	-0.298189	0.321	0.588	1.80292e-15	5	ATP5MPL
1.29602e-19	-0.298434	0.119	0.326	3.39066e-15	5	MAP1LC3B	microtubule associated protein 1 light chain 3 beta
2.71358e-18	-0.298537	0.368	0.638	7.09926e-14	5	MXRA7	matrix remodeling associated 7
5.30008e-17	-0.298543	0.022	0.157	1.38661e-12	5	SLC4A5	solute carrier family 4 member 5
3.84269e-17	-0.29879	0.07	0.232	1.00533e-12	5	ST3GAL5	ST3 beta-galactoside alpha-2,3-sialyltransferase 5
0.00252346	-0.298859	0.952	0.973	1	5	MT-ND1
1.00269e-22	-0.299063	0.295	0.596	2.62325e-18	5	APP	amyloid beta precursor protein
3.08949e-16	-0.299666	0.064	0.219	8.08271e-12	5	TPCN1	two pore segment channel 1
4.03837e-26	-0.299859	0.253	0.559	1.05652e-21	5	CD164	CD164 molecule
3.75336e-22	-0.299976	0.229	0.496	9.81953e-18	5	ANAPC16	anaphase promoting complex subunit 16
1.0142e-13	-0.30105	0.493	0.729	2.65334e-09	5	KRT8	keratin 8
3.10468e-17	-0.301701	0.068	0.23	8.12245e-13	5	MALSU1	mitochondrial assembly of ribosomal large subunit 1
5.56786e-13	-0.301793	0.035	0.15	1.45666e-08	5	SALL1	spalt like transcription factor 1
3.52016e-25	-0.303809	0.172	0.434	9.20945e-21	5	MAOA	monoamine oxidase A
5.33122e-28	-0.304248	0.161	0.442	1.39475e-23	5	NDUFA5	NADH:ubiquinone oxidoreductase subunit A5
6.31933e-19	-0.304729	0.104	0.294	1.65326e-14	5	CBR1	carbonyl reductase 1
2.16968e-17	-0.304738	0.337	0.599	5.67632e-13	5	RRBP1	ribosome binding protein 1
4.06901e-21	-0.306854	0.201	0.45	1.06454e-16	5	SLC25A39	solute carrier family 25 member 39
5.52682e-20	-0.306974	0.115	0.323	1.44593e-15	5	COX20	cytochrome c oxidase assembly factor COX20
3.17429e-17	-0.307292	0.185	0.402	8.30458e-13	5	PGF	placental growth factor
1.73603e-17	-0.307399	0.06	0.224	4.5418e-13	5	SGPP2	sphingosine-1-phosphate phosphatase 2
8.91595e-25	-0.307844	0.223	0.521	2.33259e-20	5	PTTG1IP	PTTG1 interacting protein
1.11167e-20	-0.307918	0.167	0.4	2.90834e-16	5	PARM1	prostate androgen-regulated mucin-like protein 1
8.4593e-23	-0.308015	0.165	0.41	2.21312e-18	5	SLIRP	SRA stem-loop interacting RNA binding protein
3.0488e-17	-0.308133	0.048	0.201	7.97628e-13	5	CASC3	CASC3 exon junction complex subunit
7.22182e-16	-0.308544	0.145	0.335	1.88937e-11	5	CITED2	Cbp/p300 interacting transactivator with Glu/Asp rich carboxy-terminal domain 2
6.79715e-22	-0.308972	0.121	0.345	1.77827e-17	5	DUOX2	dual oxidase 2
3.91315e-15	-0.309209	0.048	0.185	1.02376e-10	5	CROT	carnitine O-octanoyltransferase
5.51561e-12	-0.309302	0.104	0.243	1.44299e-07	5	SLC5A5	solute carrier family 5 member 5
3.29707e-19	-0.309792	0.247	0.498	8.62579e-15	5	GSTK1	glutathione S-transferase kappa 1
3.1169e-15	-0.309803	0.029	0.155	8.15444e-11	5	SLC25A15	solute carrier family 25 member 15
3.69903e-19	-0.309821	0.19	0.415	9.67741e-15	5	COX17	cytochrome c oxidase copper chaperone COX17
4.82011e-15	-0.309894	0.055	0.194	1.26104e-10	5	MTERF4	mitochondrial transcription termination factor 4
8.25302e-21	-0.309895	0.449	0.758	2.15915e-16	5	PCBP2	poly(rC) binding protein 2
1.00467e-17	-0.310389	0.073	0.242	2.62842e-13	5	ARL4D	ADP ribosylation factor like GTPase 4D
2.75041e-16	-0.310916	0.042	0.185	7.19562e-12	5	ELMO1	engulfment and cell motility 1
2.49515e-17	-0.311381	0.033	0.176	6.5278e-13	5	ARG2	arginase 2
1.10214e-18	-0.311401	0.07	0.245	2.88342e-14	5	UBXN4	UBX domain protein 4
7.91586e-25	-0.311761	0.119	0.366	2.07095e-20	5	TPMT	thiopurine S-methyltransferase
3.07434e-14	-0.311855	0.48	0.734	8.04309e-10	5	SNHG25	small nucleolar RNA host gene 25
7.5881e-20	-0.312263	0.335	0.63	1.9852e-15	5	HNRNPA1	heterogeneous nuclear ribonucleoprotein A1
3.10657e-14	-0.312284	0.214	0.411	8.12742e-10	5	DDT	D-dopachrome tautomerase
1.54414e-11	-0.312302	0.029	0.13	4.03977e-07	5	NEDD4L	NEDD4 like E3 ubiquitin protein ligase
1.60418e-20	-0.313633	0.057	0.237	4.19686e-16	5	MT1M	metallothionein 1M
1.5989e-23	-0.313854	0.115	0.348	4.18305e-19	5	ECRG4	ECRG4 augurin precursor
6.10344e-16	-0.314695	0.06	0.211	1.59678e-11	5	TMEM87A	transmembrane protein 87A
2.72842e-17	-0.315432	0.049	0.203	7.13808e-13	5	RAB4A	RAB4A, member RAS oncogene family
5.0841e-19	-0.315562	0.106	0.301	1.3301e-14	5	LINC01315	long intergenic non-protein coding RNA 1315
4.63356e-15	-0.31635	0.046	0.182	1.21223e-10	5	HIRA	histone cell cycle regulator
6.80111e-19	-0.316789	0.086	0.272	1.77931e-14	5	MYH14	myosin heavy chain 14
1.10745e-12	-0.31704	0.038	0.153	2.89731e-08	5	HSDL1	hydroxysteroid dehydrogenase like 1
2.94807e-17	-0.317151	0.097	0.273	7.71275e-13	5	RAB18	RAB18, member RAS oncogene family
1.77977e-24	-0.31794	0.134	0.379	4.65624e-20	5	SORBS2	sorbin and SH3 domain containing 2
1.40716e-21	-0.318849	0.084	0.287	3.6814e-17	5	HIST1H1C
7.13224e-20	-0.319223	0.233	0.468	1.86594e-15	5	SEC61G	SEC61 translocon subunit gamma
5.51745e-21	-0.319704	0.456	0.744	1.44347e-16	5	TMBIM6	transmembrane BAX inhibitor motif containing 6
1.15781e-21	-0.320405	0.081	0.284	3.02907e-17	5	ATP2A2	ATPase sarcoplasmic/endoplasmic reticulum Ca2+ transporting 2
1.19933e-17	-0.320406	0.212	0.432	3.1377e-13	5	GNG5	G protein subunit gamma 5
4.51184e-19	-0.320665	0.137	0.346	1.18039e-14	5	SRP9	signal recognition particle 9
1.66328e-20	-0.321121	0.134	0.35	4.35147e-16	5	VDAC2	voltage dependent anion channel 2
3.25806e-15	-0.321146	0.093	0.256	8.52374e-11	5	NCSTN	nicastrin
2.38756e-19	-0.321166	0.469	0.732	6.24634e-15	5	KRT18	keratin 18
7.36935e-14	-0.321524	0.04	0.163	1.92797e-09	5	FHDC1	FH2 domain containing 1
2.85645e-21	-0.321992	0.17	0.405	7.47305e-17	5	DYNLT1	dynein light chain Tctex-type 1
1.80918e-11	-0.322182	0.641	0.82	4.73318e-07	5	GSTP1	glutathione S-transferase pi 1
3.96909e-21	-0.322369	0.114	0.326	1.03839e-16	5	DMAC1	distal membrane arm assembly component 1
4.84337e-24	-0.322562	0.216	0.494	1.26712e-19	5	ST13	ST13 Hsp70 interacting protein
6.31709e-22	-0.322626	0.304	0.588	1.65268e-17	5	SARAF	store-operated calcium entry associated regulatory factor
1.10032e-12	-0.323026	0.044	0.159	2.87866e-08	5	FBXO9	F-box protein 9
3.14731e-18	-0.323129	0.075	0.249	8.23399e-14	5	DERL2	derlin 2
1.03539e-15	-0.323792	0.042	0.18	2.70878e-11	5	PXK	PX domain containing serine/threonine kinase like
2.51776e-18	-0.324225	0.086	0.273	6.58696e-14	5	NEBL	nebulette
1.56344e-24	-0.324635	0.207	0.479	4.09028e-20	5	APMAP	adipocyte plasma membrane associated protein
2.51385e-18	-0.325876	0.057	0.222	6.57672e-14	5	RAB6A	RAB6A, member RAS oncogene family
9.04599e-19	-0.326253	0.253	0.496	2.36661e-14	5	CSTB	cystatin B
7.31693e-23	-0.32627	0.125	0.356	1.91426e-18	5	FBXO7	F-box protein 7
5.63033e-16	-0.3273	0.059	0.208	1.47301e-11	5	SLC7A2	solute carrier family 7 member 2
3.05892e-20	-0.327637	0.117	0.327	8.00276e-16	5	TMCO1	transmembrane and coiled-coil domains 1
2.34515e-19	-0.328672	0.271	0.53	6.13537e-15	5	ATP5MC1	ATP synthase membrane subunit c locus 1
1.88132e-20	-0.328737	0.123	0.337	4.92191e-16	5	BDH2	3-hydroxybutyrate dehydrogenase 2
4.57763e-21	-0.329225	0.244	0.507	1.1976e-16	5	RPN2	ribophorin II
1.85492e-22	-0.329333	0.19	0.451	4.85285e-18	5	MLEC	malectin
1.76399e-24	-0.329419	0.19	0.45	4.61495e-20	5	MICOS10	mitochondrial contact site and cristae organizing system subunit 10
3.58569e-26	-0.330193	0.161	0.429	9.38087e-22	5	DHRS7	dehydrogenase/reductase 7
6.84498e-20	-0.330238	0.115	0.324	1.79078e-15	5	RBPMS	RNA binding protein, mRNA processing factor
3.53605e-13	-0.33062	0.029	0.142	9.251e-09	5	FBXO11	F-box protein 11
5.05505e-17	-0.330706	0.115	0.301	1.3225e-12	5	DCAF11	DDB1 and CUL4 associated factor 11
4.59502e-20	-0.331795	0.189	0.417	1.20215e-15	5	SEC11C	SEC11 homolog C, signal peptidase complex subunit
3.03056e-25	-0.332329	0.156	0.416	7.92856e-21	5	HSPA9	heat shock protein family A (Hsp70) member 9
2.59161e-15	-0.333523	0.084	0.242	6.78017e-11	5	PFKFB2	6-phosphofructo-2-kinase/fructose-2,6-biphosphatase 2
2.33841e-21	-0.334247	0.092	0.293	6.11776e-17	5	SDHD	succinate dehydrogenase complex subunit D
2.95418e-21	-0.334353	0.097	0.307	7.72873e-17	5	UBE2Z	ubiquitin conjugating enzyme E2 Z
1.37714e-25	-0.334437	0.222	0.504	3.60288e-21	5	SNU13	small nuclear ribonucleoprotein 13
1.17311e-23	-0.334666	0.141	0.391	3.06908e-19	5	TMEM50B	transmembrane protein 50B
2.33988e-09	-0.33531	0.993	0.989	6.1216e-05	5	MT-CO1
1.13801e-17	-0.335417	0.026	0.167	2.97727e-13	5	ST6GAL2	ST6 beta-galactoside alpha-2,6-sialyltransferase 2
5.87814e-28	-0.336047	0.148	0.426	1.53784e-23	5	RBM47	RNA binding motif protein 47
2.29535e-21	-0.336282	0.451	0.736	6.0051e-17	5	KRT7	keratin 7
1.07957e-23	-0.336305	0.068	0.275	2.82437e-19	5	ANXA3	annexin A3
1.86839e-24	-0.336642	0.158	0.42	4.88807e-20	5	JUP	junction plakoglobin
2.11792e-19	-0.336743	0.128	0.334	5.5409e-15	5	NDUFV3	NADH:ubiquinone oxidoreductase subunit V3
5.60615e-24	-0.337267	0.306	0.603	1.46668e-19	5	YWHAE	tyrosine 3-monooxygenase/tryptophan 5-monooxygenase activation protein epsilon
8.76471e-15	-0.337641	0.051	0.187	2.29302e-10	5	VAPB	VAMP associated protein B and C
3.78338e-22	-0.338898	0.264	0.548	9.89808e-18	5	TSPAN3	tetraspanin 3
4.89233e-22	-0.338911	0.103	0.318	1.27993e-17	5	PLEKHH1	pleckstrin homology, MyTH4 and FERM domain containing H1
5.39082e-13	-0.339391	0.694	0.857	1.41035e-08	5	ACTG1	actin gamma 1
2.36313e-17	-0.339457	0.035	0.181	6.18241e-13	5	GPD1L	glycerol-3-phosphate dehydrogenase 1 like
1.13267e-19	-0.340043	0.125	0.336	2.96329e-15	5	HSPD1	heat shock protein family D (Hsp60) member 1
9.8362e-21	-0.340574	0.09	0.293	2.57335e-16	5	FZD1	frizzled class receptor 1
2.85048e-14	-0.340919	0.132	0.299	7.45743e-10	5	MALL	mal, T cell differentiation protein like
2.62155e-17	-0.340936	0.097	0.277	6.8585e-13	5	COPRS	coordinator of PRMT5 and differentiation stimulator
9.89299e-21	-0.341373	0.159	0.387	2.5882e-16	5	GHITM	growth hormone inducible transmembrane protein
1.80064e-22	-0.341446	0.22	0.498	4.71083e-18	5	NTRK2	neurotrophic receptor tyrosine kinase 2
2.89063e-18	-0.342768	0.064	0.234	7.56246e-14	5	YME1L1	YME1 like 1 ATPase
4.33581e-17	-0.343234	0.423	0.656	1.13433e-12	5	NDUFA4	NDUFA4 mitochondrial complex associated
3.05423e-19	-0.343342	0.051	0.219	7.99049e-15	5	MORN2	MORN repeat containing 2
6.19371e-23	-0.343679	0.255	0.526	1.6204e-18	5	PRDX6	peroxiredoxin 6
1.14604e-20	-0.344646	0.073	0.263	2.99828e-16	5	TPD52	tumor protein D52
2.09852e-18	-0.345452	0.148	0.36	5.49014e-14	5	HES1	hes family bHLH transcription factor 1
5.90443e-17	-0.346744	0.066	0.228	1.54472e-12	5	DNAJB11	DnaJ heat shock protein family (Hsp40) member B11
4.9445e-19	-0.346753	0.082	0.266	1.29358e-14	5	COA8	cytochrome c oxidase assembly factor 8
3.31008e-22	-0.347803	0.407	0.723	8.65982e-18	5	ATP1B1	ATPase Na+/K+ transporting subunit beta 1
2.06425e-21	-0.347883	0.211	0.462	5.40049e-17	5	POR	cytochrome p450 oxidoreductase
1.14109e-19	-0.349737	0.077	0.264	2.98531e-15	5	PTPRM	protein tyrosine phosphatase receptor type M
4.91462e-19	-0.349784	0.053	0.221	1.28576e-14	5	SIAE	sialic acid acetylesterase
1.71957e-19	-0.350703	0.088	0.277	4.49873e-15	5	OBSL1	obscurin like cytoskeletal adaptor 1
8.8887e-16	-0.35111	0.542	0.753	2.32546e-11	5	NPC2	NPC intracellular cholesterol transporter 2
1.84772e-16	-0.351166	0.046	0.193	4.83401e-12	5	RUFY3	RUN and FYVE domain containing 3
4.44996e-21	-0.351944	0.103	0.313	1.1642e-16	5	ASPH	aspartate beta-hydroxylase
1.25894e-29	-0.352712	0.288	0.628	3.29365e-25	5	TSHR	thyroid stimulating hormone receptor
2.90153e-28	-0.352875	0.227	0.534	7.59098e-24	5	SNX5	sorting nexin 5
5.0444e-09	-0.353643	0.066	0.165	0.000131972	5	EGR2	early growth response 2
1.50885e-13	-0.356486	0.055	0.184	3.94745e-09	5	SMAD9	SMAD family member 9
5.17763e-21	-0.357049	0.125	0.342	1.35457e-16	5	LSM4	LSM4 homolog, U6 small nuclear RNA and mRNA degradation associated
6.79035e-22	-0.357243	0.209	0.466	1.77649e-17	5	PDIA4	protein disulfide isomerase family A member 4
1.90002e-23	-0.35744	0.132	0.372	4.97083e-19	5	BMP7	bone morphogenetic protein 7
1.27708e-18	-0.358297	0.049	0.213	3.34109e-14	5	RGL3	ral guanine nucleotide dissociation stimulator like 3
1.68749e-21	-0.358879	0.09	0.295	4.41481e-17	5	PFN2	profilin 2
2.88312e-24	-0.359042	0.092	0.312	7.54282e-20	5	HSPB11	heat shock protein family B (small) member 11
3.14391e-24	-0.359902	0.176	0.439	8.2251e-20	5	SEPTIN2	septin 2
2.33904e-22	-0.360345	0.079	0.281	6.1194e-18	5	DNAJC15	DnaJ heat shock protein family (Hsp40) member C15
1.73344e-17	-0.360481	0.035	0.181	4.53502e-13	5	AC141930.2
3.11952e-18	-0.361002	0.059	0.224	8.16128e-14	5	RSRP1	arginine and serine rich protein 1
1.99501e-14	-0.361481	0.057	0.194	5.21933e-10	5	TMEM167B	transmembrane protein 167B
8.35559e-21	-0.361635	0.123	0.338	2.18599e-16	5	SLC20A2	solute carrier family 20 member 2
1.09114e-24	-0.361762	0.092	0.32	2.85465e-20	5	USP22	ubiquitin specific peptidase 22
9.77439e-25	-0.362037	0.136	0.382	2.55718e-20	5	GOLGA8B	golgin A8 family member B
7.43512e-30	-0.362758	0.104	0.372	1.94518e-25	5	ALDH9A1	aldehyde dehydrogenase 9 family member A1
3.98001e-23	-0.36322	0.236	0.504	1.04125e-18	5	NDUFB4	NADH:ubiquinone oxidoreductase subunit B4
1.25494e-20	-0.365654	0.134	0.35	3.28318e-16	5	FNDC1	fibronectin type III domain containing 1
8.34923e-22	-0.366182	0.136	0.369	2.18432e-17	5	HEBP1	heme binding protein 1
6.0772e-22	-0.366253	0.099	0.311	1.58992e-17	5	DAPK2	death associated protein kinase 2
2.7617e-23	-0.367227	0.064	0.267	7.22517e-19	5	PLEKHB2	pleckstrin homology domain containing B2
2.10559e-19	-0.367424	0.172	0.396	5.50864e-15	5	GADD45B	growth arrest and DNA damage inducible beta
1.87689e-22	-0.367585	0.302	0.571	4.91033e-18	5	MGST3	microsomal glutathione S-transferase 3
3.66949e-24	-0.369135	0.326	0.629	9.60013e-20	5	ATP5F1B	ATP synthase F1 subunit beta
6.77036e-15	-0.369155	0.055	0.194	1.77126e-10	5	ATPAF1	ATP synthase mitochondrial F1 complex assembly factor 1
1.25633e-24	-0.369158	0.176	0.435	3.2868e-20	5	LAMTOR5	late endosomal/lysosomal adaptor, MAPK and MTOR activator 5
3.19226e-19	-0.369297	0.185	0.407	8.35158e-15	5	MRPL57	mitochondrial ribosomal protein L57
1.96728e-18	-0.37087	0.057	0.223	5.14679e-14	5	CRELD2	cysteine rich with EGF like domains 2
3.254e-27	-0.373548	0.136	0.403	8.51313e-23	5	AKT2	AKT serine/threonine kinase 2
1.96253e-11	-0.373991	0.046	0.155	5.13436e-07	5	COL9A3	collagen type IX alpha 3 chain
3.96351e-22	-0.374612	0.366	0.65	1.03693e-17	5	SKP1	S-phase kinase associated protein 1
1.39558e-27	-0.375388	0.06	0.289	3.65111e-23	5	TNFRSF11B	TNF receptor superfamily member 11b
1.01083e-19	-0.376093	0.06	0.237	2.64453e-15	5	HGD	homogentisate 1,2-dioxygenase
1.55944e-17	-0.37613	0.04	0.19	4.07982e-13	5	LDOC1	LDOC1 regulator of NFKB signaling
8.94389e-21	-0.376409	0.11	0.32	2.3399e-16	5	UQCRC2	ubiquinol-cytochrome c reductase core protein 2
2.88754e-24	-0.376571	0.121	0.355	7.55437e-20	5	PSMB5	proteasome 20S subunit beta 5
7.63156e-20	-0.378695	0.266	0.528	1.99657e-15	5	DAZAP2	DAZ associated protein 2
6.15811e-23	-0.378829	0.158	0.398	1.61108e-18	5	DDIT3	DNA damage inducible transcript 3
2.74871e-24	-0.378884	0.123	0.362	7.19117e-20	5	CCND2	cyclin D2
2.35665e-09	-0.381305	0.965	0.983	6.16547e-05	5	MT-ATP6
7.60178e-15	-0.381769	0.416	0.63	1.98878e-10	5	HINT1	histidine triad nucleotide binding protein 1
1.13459e-14	-0.382221	0.038	0.166	2.96833e-10	5	CLIC6	chloride intracellular channel 6
7.91162e-20	-0.383939	0.17	0.39	2.06984e-15	5	MRPS6	mitochondrial ribosomal protein S6
5.69572e-25	-0.383979	0.125	0.364	1.49011e-20	5	ATP5F1C	ATP synthase F1 subunit gamma
2.11098e-25	-0.387104	0.216	0.496	5.52275e-21	5	ATP6AP2	ATPase H+ transporting accessory protein 2
4.87085e-22	-0.391285	0.189	0.441	1.27431e-17	5	HHEX	hematopoietically expressed homeobox
1.29053e-22	-0.391378	0.101	0.317	3.37628e-18	5	G6PD	glucose-6-phosphate dehydrogenase
4.62689e-20	-0.391563	0.053	0.229	1.21049e-15	5	TMEM30B	transmembrane protein 30B
1.5678e-30	-0.394763	0.211	0.524	4.10169e-26	5	RTN3	reticulon 3
1.53254e-20	-0.397119	0.178	0.412	4.00943e-16	5	KCNQ1	potassium voltage-gated channel subfamily Q member 1
6.81768e-21	-0.398352	0.101	0.307	1.78364e-16	5	EFNA1	ephrin A1
3.15413e-20	-0.398739	0.106	0.307	8.25184e-16	5	ATP6V0E2	ATPase H+ transporting V0 subunit e2
2.44142e-21	-0.398832	0.062	0.25	6.38725e-17	5	AP003498.2
1.33504e-26	-0.399079	0.198	0.472	3.49272e-22	5	COX14	cytochrome c oxidase assembly factor COX14
2.92525e-20	-0.399418	0.267	0.515	7.65303e-16	5	KIF22	kinesin family member 22
1.4164e-14	-0.399716	0.396	0.625	3.70558e-10	5	COX8A	cytochrome c oxidase subunit 8A
5.98526e-25	-0.402776	0.189	0.45	1.56586e-20	5	NDUFC1	NADH:ubiquinone oxidoreductase subunit C1
1.63283e-25	-0.402794	0.128	0.378	4.2718e-21	5	PCBD1	pterin-4 alpha-carbinolamine dehydratase 1
5.70606e-23	-0.406138	0.35	0.657	1.49282e-18	5	PLPP3	phospholipid phosphatase 3
1.77516e-18	-0.406227	0.412	0.663	4.64417e-14	5	COX5B	cytochrome c oxidase subunit 5B
3.08772e-23	-0.406477	0.28	0.565	8.07809e-19	5	CLDN4	claudin 4
4.4676e-17	-0.407326	0.348	0.595	1.16881e-12	5	CHCHD2	coiled-coil-helix-coiled-coil-helix domain containing 2
1.64835e-29	-0.407866	0.205	0.51	4.31243e-25	5	NPNT	nephronectin
2.20727e-27	-0.408626	0.253	0.554	5.77465e-23	5	NDFIP1	Nedd4 family interacting protein 1
1.32327e-15	-0.411146	0.038	0.174	3.46194e-11	5	SHISA2	shisa family member 2
1.88276e-17	-0.411658	0.286	0.537	4.92567e-13	5	JUN	Jun proto-oncogene, AP-1 transcription factor subunit
7.49688e-22	-0.412315	0.051	0.236	1.96133e-17	5	C11orf74
4.82241e-25	-0.413501	0.121	0.364	1.26164e-20	5	FOXE1	forkhead box E1
1.10557e-22	-0.413963	0.346	0.623	2.89239e-18	5	NDUFA1	NADH:ubiquinone oxidoreductase subunit A1
2.63361e-27	-0.414492	0.145	0.405	6.89004e-23	5	IVD	isovaleryl-CoA dehydrogenase
1.44423e-18	-0.415206	0.31	0.56	3.7784e-14	5	TSTD1	thiosulfate sulfurtransferase like domain containing 1
2.69232e-16	-0.420219	0.392	0.62	7.04364e-12	5	PPDPF	pancreatic progenitor cell differentiation and proliferation factor
5.58875e-20	-0.420969	0.293	0.544	1.46213e-15	5	ID1	inhibitor of DNA binding 1, HLH protein
8.62735e-16	-0.421487	0.117	0.289	2.25709e-11	5	TNFRSF12A	TNF receptor superfamily member 12A
1.18044e-14	-0.422813	0.081	0.23	3.08826e-10	5	SMOC2	SPARC related modular calcium binding 2
6.32143e-21	-0.423142	0.989	0.991	1.65381e-16	5	MT-CO3
1.01431e-26	-0.424117	0.134	0.395	2.65365e-22	5	NKX2-1	NK2 homeobox 1
2.01227e-27	-0.425773	0.209	0.51	5.26451e-23	5	VEGFA	vascular endothelial growth factor A
1.39697e-27	-0.427567	0.148	0.421	3.65476e-23	5	MANF	mesencephalic astrocyte derived neurotrophic factor
4.8088e-19	-0.427933	0.082	0.267	1.25808e-14	5	PKHD1L1	PKHD1 like 1
7.65526e-34	-0.428096	0.172	0.493	2.00277e-29	5	CDH1	cadherin 1
6.95256e-26	-0.428708	0.179	0.454	1.81893e-21	5	GPRC5A	G protein-coupled receptor class C group 5 member A
6.4076e-28	-0.429519	0.093	0.342	1.67636e-23	5	LIPG	lipase G, endothelial type
1.84082e-22	-0.430243	0.255	0.514	4.81596e-18	5	LAMTOR1	late endosomal/lysosomal adaptor, MAPK and MTOR activator 1
1.05843e-12	-0.430889	0.592	0.746	2.76907e-08	5	MT2A	metallothionein 2A
1.59209e-22	-0.433957	0.227	0.474	4.16522e-18	5	ATP5MC3	ATP synthase membrane subunit c locus 3
1.28947e-23	-0.43606	0.348	0.646	3.3735e-19	5	EZR	ezrin
4.31519e-26	-0.436111	0.115	0.36	1.12894e-21	5	DANCR	differentiation antagonizing non-protein coding RNA
7.4188e-25	-0.438941	0.134	0.38	1.94091e-20	5	CTNND1	catenin delta 1
1.44485e-23	-0.439494	0.075	0.285	3.78002e-19	5	FAM167A	family with sequence similarity 167 member A
8.46751e-21	-0.440847	0.075	0.263	2.21527e-16	5	KRT10	keratin 10
1.72766e-23	-0.442159	0.09	0.305	4.51991e-19	5	CHMP1B	charged multivesicular body protein 1B
7.14853e-24	-0.443375	0.15	0.392	1.8702e-19	5	PRDX3	peroxiredoxin 3
2.19772e-27	-0.443426	0.192	0.475	5.74967e-23	5	CRABP1	cellular retinoic acid binding protein 1
4.8156e-29	-0.44658	0.383	0.725	1.25986e-24	5	ID4	inhibitor of DNA binding 4, HLH protein
8.62529e-24	-0.44681	0.43	0.737	2.25655e-19	5	CANX	calnexin
3.22623e-12	-0.447194	0.965	0.98	8.44047e-08	5	MT-ND3
2.64531e-27	-0.450485	0.15	0.417	6.92065e-23	5	PDE8B	phosphodiesterase 8B
2.01788e-27	-0.451685	0.218	0.503	5.27919e-23	5	ATP5PD	ATP synthase peripheral stalk subunit d
6.67926e-15	-0.452456	0.447	0.661	1.74743e-10	5	HSPB1	heat shock protein family B (small) member 1
4.00937e-29	-0.453313	0.22	0.527	1.04893e-24	5	TRIB1	tribbles pseudokinase 1
2.72674e-32	-0.453647	0.835	0.943	7.13369e-28	5	GNAS	GNAS complex locus
4.69e-24	-0.453672	0.234	0.501	1.227e-19	5	RAP1GAP	RAP1 GTPase activating protein
1.35676e-28	-0.454956	0.289	0.602	3.54956e-24	5	PDIA6	protein disulfide isomerase family A member 6
8.79565e-26	-0.458637	0.101	0.335	2.30112e-21	5	MIR4458HG	MIR4458 host gene
2.37278e-30	-0.461374	0.141	0.422	6.20767e-26	5	GCSH	glycine cleavage system protein H
1.03184e-30	-0.462195	0.361	0.708	2.69951e-26	5	METTL7A	methyltransferase like 7A
6.89103e-28	-0.466114	0.132	0.393	1.80283e-23	5	BEX2	brain expressed X-linked 2
4.87254e-25	-0.470585	0.48	0.745	1.27475e-20	5	SAT1	spermidine/spermine N1-acetyltransferase 1
1.1311e-28	-0.471252	0.134	0.406	2.95918e-24	5	CREB3L2	cAMP responsive element binding protein 3 like 2
9.85852e-28	-0.473198	0.364	0.681	2.57919e-23	5	ASAH1	N-acylsphingosine amidohydrolase 1
7.9033e-25	-0.476452	0.277	0.554	2.06766e-20	5	CKB	creatine kinase B
2.31153e-26	-0.478049	0.282	0.569	6.04742e-22	5	NDUFC2	NADH:ubiquinone oxidoreductase subunit C2
2.13572e-25	-0.482978	0.52	0.78	5.58746e-21	5	COX7C	cytochrome c oxidase subunit 7C
2.25803e-30	-0.484193	0.269	0.579	5.90746e-26	5	HSBP1	heat shock factor binding protein 1
1.70668e-32	-0.486173	0.315	0.661	4.46501e-28	5	DIO2	iodothyronine deiodinase 2
1.37507e-26	-0.486506	0.348	0.641	3.59745e-22	5	UQCR10	ubiquinol-cytochrome c reductase, complex III subunit X
7.43815e-23	-0.487362	0.447	0.717	1.94597e-18	5	SQSTM1	sequestosome 1
7.01258e-24	-0.492164	0.066	0.273	1.83463e-19	5	SLC43A3	solute carrier family 43 member 3
3.41771e-29	-0.497327	0.546	0.848	8.94141e-25	5	HSP90B1	heat shock protein 90 beta family member 1
6.33546e-27	-0.499451	0.203	0.472	1.65748e-22	5	TXN	thioredoxin
3.78237e-25	-0.499893	0.071	0.285	9.89543e-21	5	STRAP	serine/threonine kinase receptor associated protein
1.67706e-29	-0.507342	0.159	0.445	4.38752e-25	5	AIF1L	allograft inflammatory factor 1 like
7.95768e-30	-0.51073	0.43	0.763	2.08189e-25	5	MTCH1	mitochondrial carrier 1
7.61704e-32	-0.512132	0.159	0.454	1.99277e-27	5	DDR1	discoidin domain receptor tyrosine kinase 1
7.5022e-26	-0.514738	0.203	0.469	1.96273e-21	5	SMIM4	small integral membrane protein 4
1.21781e-31	-0.51541	0.454	0.793	3.18602e-27	5	IYD	iodotyrosine deiodinase
2.83391e-29	-0.522451	0.174	0.459	7.41408e-25	5	S100A14	S100 calcium binding protein A14
9.44656e-24	-0.523353	0.19	0.434	2.47141e-19	5	TALDO1	transaldolase 1
2.41258e-22	-0.523573	0.368	0.632	6.31178e-18	5	ID3	inhibitor of DNA binding 3, HLH protein
8.39692e-28	-0.526514	0.388	0.674	2.1968e-23	5	COX6C	cytochrome c oxidase subunit 6C
4.78023e-29	-0.530414	0.112	0.373	1.2506e-24	5	LRP2	LDL receptor related protein 2
1.55477e-14	-0.53442	0.229	0.405	4.0676e-10	5	CLIC3	chloride intracellular channel 3
1.73996e-30	-0.536812	0.216	0.514	4.55208e-26	5	DMKN	dermokine
2.17938e-30	-0.537963	0.375	0.697	5.70169e-26	5	SORD	sorbitol dehydrogenase
4.82165e-30	-0.541164	0.692	0.898	1.26144e-25	5	CALR	calreticulin
2.62921e-26	-0.545034	0.066	0.286	6.87855e-22	5	CSGALNACT1	chondroitin sulfate N-acetylgalactosaminyltransferase 1
6.93545e-30	-0.551838	0.099	0.355	1.81445e-25	5	PTTG1	PTTG1 regulator of sister chromatid separation, securin
4.21175e-28	-0.552113	0.562	0.843	1.10188e-23	5	NEAT1	nuclear paraspeckle assembly transcript 1
1.69458e-31	-0.552451	0.308	0.627	4.43336e-27	5	REEP5	receptor accessory protein 5
2.09061e-29	-0.552819	0.106	0.369	5.46945e-25	5	MAL2	mal, T cell differentiation protein 2
1.99478e-27	-0.560819	0.189	0.451	5.21874e-23	5	CLDN7	claudin 7
1.09138e-40	-0.563625	0.31	0.678	2.85526e-36	5	PDIA3	protein disulfide isomerase family A member 3
2.08472e-35	-0.566084	0.198	0.513	5.45405e-31	5	MATN2	matrilin 2
9.4941e-35	-0.567762	0.211	0.54	2.48385e-30	5	TXNL1	thioredoxin like 1
4.93911e-38	-0.570329	0.245	0.611	1.29217e-33	5	SLC26A4	solute carrier family 26 member 4
6.39373e-31	-0.572369	0.163	0.453	1.67273e-26	5	KCNJ16	potassium inwardly rectifying channel subfamily J member 16
8.84862e-36	-0.578298	0.797	0.93	2.31498e-31	5	CTSB	cathepsin B
7.70452e-30	-0.581794	0.31	0.623	2.01566e-25	5	SLC26A4-AS1	SLC26A4 antisense RNA 1
1.24331e-29	-0.583483	0.183	0.461	3.25275e-25	5	PCP4	Purkinje cell protein 4
5.78628e-28	-0.588543	0.326	0.608	1.51381e-23	5	CRYAB	crystallin alpha B
9.83811e-33	-0.589582	0.097	0.368	2.57385e-28	5	TMEM14B	transmembrane protein 14B
3.6957e-23	-0.590029	0.355	0.606	9.6687e-19	5	WFDC2	WAP four-disulfide core domain 2
2.65363e-31	-0.590687	0.117	0.393	6.94244e-27	5	LPCAT2	lysophosphatidylcholine acyltransferase 2
4.20663e-28	-0.596117	0.407	0.69	1.10054e-23	5	COX6A1	cytochrome c oxidase subunit 6A1
1.25615e-37	-0.598884	0.203	0.537	3.28633e-33	5	MAT2A	methionine adenosyltransferase 2A
2.40775e-32	-0.600302	0.214	0.519	6.29917e-28	5	ADGRG1	adhesion G protein-coupled receptor G1
3.37012e-31	-0.603318	0.264	0.562	8.81691e-27	5	BEX3	brain expressed X-linked 3
8.00646e-22	-0.605824	0.425	0.673	2.09465e-17	5	NDUFB2	NADH:ubiquinone oxidoreductase subunit B2
4.05622e-35	-0.60665	0.507	0.83	1.06119e-30	5	PAX8	paired box 8
1.09518e-35	-0.610602	0.174	0.481	2.86521e-31	5	CYSTM1	cysteine rich transmembrane module containing 1
1.29873e-27	-0.611973	0.348	0.635	3.39774e-23	5	HSPA5	heat shock protein family A (Hsp70) member 5
1.05057e-38	-0.614493	0.201	0.546	2.7485e-34	5	CPQ	carboxypeptidase Q
7.3322e-32	-0.622185	0.273	0.587	1.91825e-27	5	TSPAN1	tetraspanin 1
7.90241e-42	-0.626985	0.626	0.892	2.06743e-37	5	PEBP1	phosphatidylethanolamine binding protein 1
1.29673e-35	-0.638385	0.363	0.695	3.39252e-31	5	SPINT2	serine peptidase inhibitor, Kunitz type 2
4.21644e-32	-0.639847	0.266	0.571	1.10311e-27	5	HOPX	HOP homeobox
8.96721e-39	-0.642296	0.249	0.602	2.346e-34	5	EPCAM	epithelial cell adhesion molecule
9.84886e-44	-0.647167	0.238	0.62	2.57666e-39	5	SDC2	syndecan 2
9.05974e-37	-0.657199	0.205	0.522	2.37021e-32	5	MGST1	microsomal glutathione S-transferase 1
2.75641e-36	-0.666985	0.427	0.759	7.21133e-32	5	APLP2	amyloid beta precursor like protein 2
4.30382e-24	-0.673054	0.037	0.226	1.12596e-19	5	SCUBE3	signal peptide, CUB domain and EGF like domain containing 3
3.3883e-37	-0.688513	0.394	0.729	8.86448e-33	5	FCGBP	Fc gamma binding protein
6.72701e-29	-0.690178	0.095	0.339	1.75992e-24	5	TCTN3	tectonic family member 3
3.38954e-26	-0.700637	0.145	0.398	8.86772e-22	5	BMP8A	bone morphogenetic protein 8a
3.71438e-38	-0.708132	0.125	0.438	9.71757e-34	5	KCNJ15	potassium inwardly rectifying channel subfamily J member 15
5.38696e-40	-0.710077	0.299	0.678	1.40934e-35	5	SLC26A7	solute carrier family 26 member 7
1.17334e-35	-0.715412	0.548	0.794	3.06969e-31	5	PRDX1	peroxiredoxin 1
3.25149e-21	-0.737374	0.106	0.3	8.50655e-17	5	NMB	neuromedin B
1.76217e-46	-0.73739	0.451	0.808	4.61018e-42	5	ATP1A1	ATPase Na+/K+ transporting subunit alpha 1
1.73582e-56	-0.751483	0.689	0.921	4.54125e-52	5	CD24	CD24 molecule
1.13944e-35	-0.75851	0.403	0.721	2.981e-31	5	MT1E	metallothionein 1E
7.65357e-24	-0.764117	0.126	0.343	2.00233e-19	5	NQO1	NAD(P)H quinone dehydrogenase 1
1.7744e-63	-0.833146	0.984	0.996	4.64217e-59	5	TG	thyroglobulin
4.47543e-26	-0.861579	0.625	0.855	1.17086e-21	5	TFF3	trefoil factor 3
1.36061e-35	-0.861632	0.159	0.456	3.55963e-31	5	DIO1	iodothyronine deiodinase 1
1.04208e-47	-0.863575	0.372	0.744	2.7263e-43	5	MT1X	metallothionein 1X
9.45085e-49	-0.898682	0.672	0.924	2.47253e-44	5	TPO	thyroid peroxidase
4.7543e-35	-1.06935	0.19	0.483	1.24382e-30	5	MT1H	metallothionein 1H
1.35458e-58	-1.07751	0.405	0.759	3.54386e-54	5	MT1F	metallothionein 1F
3.57252e-49	-1.19704	0.509	0.79	9.34642e-45	5	MT1G	metallothionein 1G
