# Supplementary material for: Unraveling the molecular architecture of autoimmune thyroid diseases at spatial resolution
Source: Nat Commun. 2024 Jul 13;15:5895. doi: 10.1038/s41467-024-50192-5 (PMC11246508; doi:10.1038/s41467-024-50192-5)
Supplement: Supplementary file 7 — Supplementary Data 4 [file 41467_2024_50192_MOESM7_ESM.xlsx]

## Sheet: TFC_DE T1 vs All
p_val	avg_log2FC	pct.1	pct.2	p_val_adj	cluster	gene	Gene_name
0	2.47048	0.984	0.681	0	1	IGKC	immunoglobulin kappa constant
0	2.34209	0.945	0.465	0	1	IGLC2	immunoglobulin lambda constant 2
0	2.32388	0.757	0.278	0	1	IGHA1	immunoglobulin heavy constant alpha 1
0	2.30888	0.697	0.12	0	1	IGHG2	immunoglobulin heavy constant gamma 2 (G2m marker)
0	2.15968	0.885	0.369	0	1	IGLC1	immunoglobulin lambda constant 1
0	2.14103	0.913	0.371	0	1	IGLC3	immunoglobulin lambda constant 3 (Kern-Oz+ marker)
0	2.10741	0.94	0.406	0	1	IGHG1	immunoglobulin heavy constant gamma 1 (G1m marker)
0	1.95989	0.658	0.104	0	1	IGHM	immunoglobulin heavy constant mu
0	1.94352	0.733	0.179	0	1	IGHGP	immunoglobulin heavy constant gamma P (non-functional)
0	1.79644	0.997	0.753	0	1	CD74	CD74 molecule
0	1.74455	0.728	0.197	0	1	JCHAIN	joining chain of multimeric IgA and IgM
0	1.73254	0.946	0.378	0	1	HLA-DPB1	major histocompatibility complex, class II, DP beta 1
0	1.72724	0.961	0.469	0	1	HLA-DRA	major histocompatibility complex, class II, DR alpha
0	1.72561	0.934	0.376	0	1	HLA-DPA1	major histocompatibility complex, class II, DP alpha 1
0	1.69314	0.768	0.19	0	1	APOC1	apolipoprotein C1
0	1.65385	0.869	0.331	0	1	IGHG4	immunoglobulin heavy constant gamma 4 (G4m marker)
0	1.64964	0.944	0.474	0	1	IGHG3	immunoglobulin heavy constant gamma 3 (G3m marker)
0	1.62468	0.771	0.177	0	1	HLA-DQA1	major histocompatibility complex, class II, DQ alpha 1
0	1.61546	0.966	0.467	0	1	HLA-DRB1	major histocompatibility complex, class II, DR beta 1
0	1.60049	0.839	0.233	0	1	HLA-DQB1	major histocompatibility complex, class II, DQ beta 1
0	1.52853	0.997	0.846	0	1	B2M	beta-2-microglobulin
0	1.50961	0.99	0.719	0	1	HLA-B	major histocompatibility complex, class I, B
0	1.43602	0.804	0.256	0	1	PLAAT4	phospholipase A and acyltransferase 4
0	1.37594	0.774	0.237	0	1	IFI30	IFI30 lysosomal thiol reductase
0	1.37426	0.575	0.076	0	1	CCL19	C-C motif chemokine ligand 19
0	1.36379	0.618	0.112	0	1	LYZ	lysozyme
0	1.35655	0.826	0.264	0	1	C1QB	complement C1q B chain
0	1.34237	0.994	0.777	0	1	HLA-A	major histocompatibility complex, class I, A
0	1.33529	0.875	0.378	0	1	WARS
0	1.30305	0.678	0.123	0	1	CD52	CD52 molecule
8.42835e-171	1.29019	0.236	0.029	2.20502e-166	1	IGLC7	immunoglobulin lambda constant 7
7.23041e-213	1.28294	0.586	0.21	1.89162e-208	1	DAPL1	death associated protein like 1
0	1.25776	0.979	0.637	0	1	HLA-C	major histocompatibility complex, class I, C
0	1.25253	0.653	0.101	0	1	MZB1	marginal zone B and B1 cell specific protein
0	1.2417	0.763	0.218	0	1	PSMB9	proteasome 20S subunit beta 9
0	1.22671	0.729	0.203	0	1	TYROBP	transmembrane immune signaling adaptor TYROBP
0	1.08322	0.481	0.056	0	1	CXCL9	C-X-C motif chemokine ligand 9
0	1.07453	0.83	0.289	0	1	C1QA	complement C1q A chain
0	1.0506	0.981	0.732	0	1	RPL28	ribosomal protein L28
0	1.0455	0.589	0.088	0	1	TRBC2	T cell receptor beta constant 2
0	1.04433	0.642	0.122	0	1	CCL5	C-C motif chemokine ligand 5
3.4925e-303	1.03556	0.437	0.063	9.13708e-299	1	HLA-DRB5	major histocompatibility complex, class II, DR beta 5
0	1.01832	0.674	0.171	0	1	IL32	interleukin 32
0	0.991565	0.746	0.205	0	1	LAPTM5	lysosomal protein transmembrane 5
0	0.980864	0.565	0.109	0	1	CORO1A	coronin 1A
1.00008e-227	0.978842	0.962	0.646	2.61642e-223	1	RPL18	ribosomal protein L18
0	0.977453	0.621	0.127	0	1	TAP1	transporter 1, ATP binding cassette subfamily B member
7.92073e-93	0.973454	0.983	0.833	2.07222e-88	1	NUPR1	nuclear protein 1, transcriptional regulator
2.74587e-224	0.95538	0.632	0.238	7.18374e-220	1	APOE	apolipoprotein E
0	0.935514	0.741	0.221	0	1	HLA-DMA	major histocompatibility complex, class II, DM alpha
0	0.927243	0.996	0.846	0	1	RPS28	ribosomal protein S28
0	0.91153	0.993	0.818	0	1	RPS19	ribosomal protein S19
2.7029e-275	0.899884	0.984	0.619	7.07132e-271	1	HLA-E	major histocompatibility complex, class I, E
8.09646e-243	0.893282	0.314	0.036	2.1182e-238	1	CXCL10	C-X-C motif chemokine ligand 10
8.29483e-230	0.863447	0.997	0.806	2.17009e-225	1	TMSB10	thymosin beta 10
0	0.855908	0.591	0.13	0	1	CTSS	cathepsin S
8.66998e-300	0.853136	0.537	0.119	2.26824e-295	1	FCER1G	Fc epsilon receptor Ig
2.35975e-131	0.85083	0.186	0.024	6.17359e-127	1	SFTPB	surfactant protein B
2.15382e-199	0.847792	0.934	0.628	5.63481e-195	1	SSR4	signal sequence receptor subunit 4
0	0.835959	0.585	0.136	0	1	C1QC	complement C1q C chain
6.13345e-139	0.8279	0.244	0.045	1.60463e-134	1	SPP1	secreted phosphoprotein 1
1.91414e-291	0.824858	0.554	0.13	5.00777e-287	1	SERPINA1	serpin family A member 1
0	0.824164	0.479	0.056	0	1	CD79A	CD79a molecule
1.08825e-242	0.823303	0.843	0.381	2.84709e-238	1	SH3BGRL3	SH3 domain binding glutamate rich protein like 3
0	0.815089	0.998	0.882	0	1	RPLP1	ribosomal protein lateral stalk subunit P1
1.81012e-246	0.803192	0.981	0.694	4.73565e-242	1	TMSB4X	thymosin beta 4 X-linked
5.10576e-300	0.800272	0.587	0.147	1.33577e-295	1	HLA-F	major histocompatibility complex, class I, F
1.52497e-186	0.793347	0.853	0.484	3.98964e-182	1	NME2	NME/NM23 nucleoside diphosphate kinase 2
0	0.785221	0.499	0.088	0	1	CFB	complement factor B
1.08789e-270	0.759524	0.682	0.222	2.84615e-266	1	STAT1	signal transducer and activator of transcription 1
4.73694e-130	0.758711	0.739	0.385	1.23928e-125	1	GPX4	glutathione peroxidase 4
1.96218e-193	0.754958	0.891	0.476	5.13345e-189	1	RNASEK	ribonuclease K
1.53792e-205	0.7503	0.995	0.86	4.02352e-201	1	RPS12	ribosomal protein S12
1.87928e-298	0.741986	0.488	0.091	4.91657e-294	1	ITGB2	integrin subunit beta 2
2.73623e-294	0.739752	0.725	0.231	7.15852e-290	1	PSMB8	proteasome 20S subunit beta 8
0	0.732333	0.465	0.078	1.82077e-303	1	HCST	hematopoietic cell signal transducer
3.13388e-212	0.729209	0.992	0.806	8.19885e-208	1	RPS15	ribosomal protein S15
3.22425e-152	0.715085	0.639	0.292	8.43529e-148	1	C9orf16
6.40068e-253	0.713684	0.992	0.81	1.67455e-248	1	RPS21	ribosomal protein S21
5.25311e-263	0.711644	0.686	0.231	1.37432e-258	1	BST2	bone marrow stromal cell antigen 2
1.13199e-269	0.705468	0.994	0.833	2.9615e-265	1	RPS2	ribosomal protein S2
1.93358e-131	0.702896	0.689	0.342	5.05864e-127	1	CYBA	cytochrome b-245 alpha chain
1.84148e-235	0.700515	0.333	0.044	4.81767e-231	1	SLC34A2	solute carrier family 34 member 2
1.19432e-243	0.688508	0.992	0.802	3.12458e-239	1	RPL36	ribosomal protein L36
4.8251e-288	0.688418	0.419	0.062	1.26234e-283	1	TRBC1	T cell receptor beta constant 1
5.49184e-306	0.68677	0.449	0.069	1.43678e-301	1	LIMD2	LIM domain containing 2
3.2918e-174	0.682755	0.961	0.667	8.61201e-170	1	NPC2	NPC intracellular cholesterol transporter 2
1.97128e-244	0.675102	0.664	0.227	5.15725e-240	1	PSMB10	proteasome 20S subunit beta 10
1.1568e-204	0.671157	0.977	0.707	3.02641e-200	1	RPS5	ribosomal protein S5
3.63018e-291	0.670429	0.409	0.056	9.49728e-287	1	NKG7	natural killer cell granule protein 7
3.05227e-214	0.663141	0.991	0.817	7.98534e-210	1	RPL18A	ribosomal protein L18a
9.66973e-108	0.655803	0.832	0.541	2.52979e-103	1	UQCR11	ubiquinol-cytochrome c reductase, complex III subunit XI
1.1901e-189	0.652512	0.994	0.819	3.11354e-185	1	RPS15A	ribosomal protein S15a
2.89019e-213	0.652494	0.396	0.077	7.56132e-209	1	PTGDS	prostaglandin D2 synthase
3.54568e-245	0.650355	0.436	0.087	9.2762e-241	1	MUC1	mucin 1, cell surface associated
1.61314e-152	0.643027	0.593	0.249	4.22031e-148	1	LSM7	LSM7 homolog, U6 small nuclear RNA and mRNA degradation associated
2.57942e-130	0.64203	0.824	0.468	6.74827e-126	1	SELENOM	selenoprotein M
2.22248e-284	0.626225	0.39	0.051	5.81444e-280	1	RAC2	Rac family small GTPase 2
7.22944e-51	0.617044	0.556	0.361	1.89137e-46	1	CCL21	C-C motif chemokine ligand 21
6.7615e-196	0.607883	0.992	0.84	1.76894e-191	1	FAU	FAU ubiquitin like and ribosomal protein S30 fusion
2.36639e-202	0.599884	0.508	0.151	6.19095e-198	1	LAP3	leucine aminopeptidase 3
4.27831e-202	0.595336	0.606	0.209	1.11929e-197	1	CTSH	cathepsin H
1.96328e-221	0.594719	0.399	0.081	5.13632e-217	1	DERL3	derlin 3
3.00151e-153	0.588827	0.833	0.435	7.85254e-149	1	C12orf57	chromosome 12 open reading frame 57
3.44206e-221	0.587281	0.538	0.155	9.00512e-217	1	SRGN	serglycin
2.18248e-232	0.584987	0.819	0.342	5.7098e-228	1	C3	complement C3
6.29805e-251	0.583197	0.4	0.066	1.6477e-246	1	GBP2	guanylate binding protein 2
7.682e-225	0.563775	0.45	0.102	2.00977e-220	1	LSP1	lymphocyte specific protein 1
3.89649e-155	0.562326	0.821	0.426	1.0194e-150	1	PSME1	proteasome activator subunit 1
9.76671e-212	0.560791	0.526	0.151	2.55517e-207	1	FXYD5	FXYD domain containing ion transport regulator 5
5.1116e-191	0.555742	0.433	0.111	1.3373e-186	1	IRF1	interferon regulatory factor 1
3.34996e-197	0.55443	0.998	0.87	8.76416e-193	1	RPS8	ribosomal protein S8
2.53421e-117	0.553043	0.648	0.318	6.62999e-113	1	DDT	D-dopachrome tautomerase
5.22111e-162	0.549094	0.991	0.841	1.36595e-157	1	RPL12	ribosomal protein L12
3.24478e-127	0.548541	0.997	0.924	8.489e-123	1	RPL41	ribosomal protein L41
3.19845e-167	0.546063	0.99	0.805	8.36777e-163	1	RPS16	ribosomal protein S16
7.6439e-103	0.545868	0.879	0.525	1.9998e-98	1	S100A11	S100 calcium binding protein A11
1.43369e-203	0.545545	0.423	0.1	3.75083e-199	1	A1BG	alpha-1-B glycoprotein
5.67454e-121	0.545524	0.969	0.727	1.48457e-116	1	RPS26	ribosomal protein S26
1.38584e-166	0.539358	0.738	0.337	3.62563e-162	1	PSME2	proteasome activator subunit 2
1.05245e-194	0.538982	0.998	0.881	2.75342e-190	1	RPS14	ribosomal protein S14
8.19273e-136	0.538529	0.517	0.204	2.14338e-131	1	MTLN	mitoregulin
5.9437e-181	0.538446	0.622	0.233	1.55499e-176	1	C1R	complement C1r
2.04456e-234	0.537911	0.33	0.045	5.34899e-230	1	CD53	CD53 molecule
6.59855e-250	0.537353	0.359	0.05	1.72631e-245	1	TMEM176B	transmembrane protein 176B
1.58266e-132	0.532641	0.574	0.241	4.14055e-128	1	SOD2	superoxide dismutase 2
1.01899e-169	0.530508	0.991	0.797	2.66588e-165	1	RPL35	ribosomal protein L35
5.66466e-19	0.530208	0.552	0.433	1.48199e-14	1	MT1H	metallothionein 1H
7.97967e-121	0.529177	0.941	0.632	2.08764e-116	1	RPS10	ribosomal protein S10
8.97942e-150	0.527797	0.589	0.24	2.3492e-145	1	SLC25A5	solute carrier family 25 member 5
6.90906e-243	0.527193	0.364	0.054	1.80755e-238	1	TRAC	T cell receptor alpha constant
2.7362e-189	0.524478	0.997	0.855	7.15845e-185	1	RPLP2	ribosomal protein lateral stalk subunit P2
2.63852e-222	0.520729	0.419	0.087	6.90289e-218	1	CD68	CD68 molecule
1.69714e-207	0.519132	0.23	0.017	4.44006e-203	1	MMP9	matrix metallopeptidase 9
1.14476e-105	0.517323	0.877	0.527	2.99492e-101	1	OAZ1	ornithine decarboxylase antizyme 1
2.66202e-212	0.514915	0.999	0.925	6.96437e-208	1	RPL13	ribosomal protein L13
1.97068e-120	0.512825	0.702	0.342	5.15569e-116	1	ALKBH7	alkB homolog 7
4.48835e-213	0.512694	0.339	0.056	1.17424e-208	1	NCF1	neutrophil cytosolic factor 1
4.4297e-217	0.512008	0.409	0.086	1.1589e-212	1	AIF1	allograft inflammatory factor 1
5.81046e-143	0.509257	0.991	0.835	1.52013e-138	1	RPS29	ribosomal protein S29
9.38844e-192	0.509081	0.459	0.126	2.4562e-187	1	IFITM1	interferon induced transmembrane protein 1
7.58692e-94	0.507854	0.85	0.532	1.98489e-89	1	UQCRQ	ubiquinol-cytochrome c reductase complex III subunit VII
9.0793e-207	0.507447	0.312	0.046	2.37533e-202	1	HLA-DOA	major histocompatibility complex, class II, DO alpha
8.84047e-236	0.507394	0.294	0.03	2.31285e-231	1	LTB	lymphotoxin beta
5.29897e-65	0.50549	0.836	0.598	1.38632e-60	1	NDUFB2	NADH:ubiquinone oxidoreductase subunit B2
1.45272e-197	0.502665	0.551	0.174	3.8006e-193	1	CD14	CD14 molecule
2.07014e-141	0.50149	0.653	0.292	5.41591e-137	1	ATP6V1F	ATPase H+ transporting V1 subunit F
1.93907e-130	0.500839	0.728	0.349	5.07299e-126	1	TIMP1	TIMP metallopeptidase inhibitor 1
1.02854e-214	0.498791	0.361	0.064	2.69088e-210	1	LST1	leukocyte specific transcript 1
2.30565e-150	0.497727	0.6	0.244	6.03203e-146	1	S100A10	S100 calcium binding protein A10
2.44342e-196	0.491736	0.381	0.083	6.39249e-192	1	PYCARD	PYD and CARD domain containing
6.62247e-93	0.4914	0.741	0.392	1.73257e-88	1	PHPT1	phosphohistidine phosphatase 1
3.07567e-156	0.484296	0.996	0.86	8.04657e-152	1	RPL8	ribosomal protein L8
5.18552e-119	0.479649	0.943	0.62	1.35664e-114	1	IFITM3	interferon induced transmembrane protein 3
1.96079e-190	0.477824	0.717	0.299	5.12983e-186	1	S100A4	S100 calcium binding protein A4
3.05707e-124	0.474821	0.946	0.619	7.9979e-120	1	EEF1D	eukaryotic translation elongation factor 1 delta
1.08518e-122	0.474417	0.956	0.716	2.83905e-118	1	RPS7	ribosomal protein S7
1.3977e-128	0.473732	0.994	0.803	3.65667e-124	1	RPS9	ribosomal protein S9
1.49935e-249	0.47006	0.293	0.025	3.92261e-245	1	PDZK1IP1	PDZK1 interacting protein 1
1.64521e-99	0.469459	0.84	0.477	4.30421e-95	1	GUK1	guanylate kinase 1
2.19494e-206	0.467551	0.305	0.043	5.74241e-202	1	LCP1	lymphocyte cytosolic protein 1
8.00091e-137	0.46574	0.57	0.233	2.0932e-132	1	MVP	major vault protein
4.61012e-99	0.462432	0.708	0.382	1.2061e-94	1	DBI	diazepam binding inhibitor, acyl-CoA binding protein
1.57476e-168	0.461823	0.465	0.144	4.1199e-164	1	MDK	midkine
2.20796e-236	0.461499	0.331	0.043	5.77647e-232	1	CD3D	CD3 delta subunit of T-cell receptor complex
5.71152e-144	0.460584	0.506	0.19	1.49425e-139	1	DNPH1	2'-deoxynucleoside 5'-phosphate N-hydrolase 1
1.01856e-40	0.458123	0.898	0.683	2.66475e-36	1	MT2A	metallothionein 2A
2.53719e-170	0.457897	0.385	0.097	6.6378e-166	1	ETHE1	ETHE1 persulfide dioxygenase
2.17174e-93	0.457787	0.911	0.552	5.6817e-89	1	ELOB	elongin B
3.10747e-90	0.457132	0.787	0.448	8.12977e-86	1	COPS9	COP9 signalosome subunit 9
6.40864e-99	0.456779	0.692	0.359	1.67663e-94	1	CIAO2B	cytosolic iron-sulfur assembly component 2B
6.60038e-172	0.455612	0.312	0.061	1.72679e-167	1	LIME1	Lck interacting transmembrane adaptor 1
1.59674e-161	0.455594	0.497	0.167	4.17739e-157	1	TNFRSF14	TNF receptor superfamily member 14
5.35296e-95	0.454544	0.796	0.451	1.40044e-90	1	NDUFB11	NADH:ubiquinone oxidoreductase subunit B11
3.37192e-156	0.45299	0.995	0.87	8.82162e-152	1	RPL29	ribosomal protein L29
1.54166e-79	0.441645	0.92	0.549	4.03328e-75	1	MIF	macrophage migration inhibitory factor
1.33797e-109	0.440791	0.964	0.726	3.5004e-105	1	RPS13	ribosomal protein S13
4.93016e-152	0.440506	0.999	0.936	1.28983e-147	1	RPS27	ribosomal protein S27
1.19544e-145	0.437159	0.999	0.938	3.12752e-141	1	RPL10	ribosomal protein L10
1.39641e-10	-0.68981	0.696	0.589	3.65328e-06	1	SPARC	secreted protein acidic and cysteine rich
8.77924e-13	-0.691166	0.248	0.297	2.29682e-08	1	NMB	neuromedin B
1.81445e-18	-0.695683	0.161	0.255	4.74696e-14	1	SLC5A5	solute carrier family 5 member 5
4.5499e-90	-0.696152	0.973	0.84	1.19035e-85	1	PEBP1	phosphatidylethanolamine binding protein 1
3.29892e-08	-0.704099	0.385	0.386	0.000863064	1	CREB3L2	cAMP responsive element binding protein 3 like 2
0.00616109	-0.711242	0.445	0.41	1	1	CAVIN1	caveolae associated protein 1
8.49556e-05	-0.717094	0.415	0.402	1	1	SNHG14	small nucleolar RNA host gene 14
1.2859e-28	-0.719788	0.822	0.68	3.36418e-24	1	CANX	calnexin
1.22036e-16	-0.72154	0.159	0.237	3.19272e-12	1	SMOC2	SPARC related modular calcium binding 2
1.07302e-31	-0.722038	0.996	0.964	2.80723e-27	1	MT-ND1
5.41141e-13	-0.723398	0.379	0.403	1.41573e-08	1	PDE8B	phosphodiesterase 8B
2.00342e-08	-0.738185	0.676	0.578	0.000524134	1	NORAD	non-coding RNA activated by DNA damage
1.38014e-08	-0.739011	0.414	0.423	0.000361072	1	NR4A1	nuclear receptor subfamily 4 group A member 1
1.22962e-58	-0.742341	0.894	0.746	3.21694e-54	1	ATP1A1	ATPase Na+/K+ transporting subunit alpha 1
1.54222e-10	-0.74616	0.672	0.566	4.03476e-06	1	SDC2	syndecan 2
1.4691e-63	-0.765539	0.89	0.779	3.84346e-59	1	PAX8	paired box 8
1.78641e-14	-0.777893	0.678	0.587	4.6736e-10	1	TIMP3	TIMP metallopeptidase inhibitor 3
6.02512e-11	-0.79108	0.526	0.498	1.57629e-06	1	TRIB1	tribbles pseudokinase 1
8.90427e-11	-0.792821	0.419	0.425	2.32953e-06	1	AIF1L	allograft inflammatory factor 1 like
1.3196e-21	-0.803087	0.693	0.616	3.45234e-17	1	PLPP3	phospholipid phosphatase 3
2.36147e-10	-0.803987	0.613	0.53	6.17806e-06	1	FHL1	four and a half LIM domains 1
7.08964e-30	-0.816595	0.758	0.681	1.85479e-25	1	ID4	inhibitor of DNA binding 4, HLH protein
4.40815e-27	-0.825416	0.744	0.674	1.15326e-22	1	DUSP1	dual specificity phosphatase 1
3.76232e-17	-0.826285	0.424	0.434	9.84299e-13	1	KCNJ16	potassium inwardly rectifying channel subfamily J member 16
5.71651e-137	-0.828939	0.968	0.855	1.49555e-132	1	CALR	calreticulin
3.56699e-33	-0.834275	0.971	0.907	9.33195e-29	1	MT-ND2
9.82302e-92	-0.852207	0.924	0.794	2.5699e-87	1	HSP90B1	heat shock protein 90 beta family member 1
1.28169e-33	-0.858062	0.676	0.6	3.35316e-29	1	MXRA7	matrix remodeling associated 7
6.26844e-35	-0.860804	0.363	0.455	1.63995e-30	1	DIO1	iodothyronine deiodinase 1
6.53651e-09	-0.887323	0.092	0.141	0.000171008	1	HBA1	hemoglobin subunit alpha 1
2.35177e-15	-0.888097	0.63	0.57	6.1527e-11	1	SLC26A4	solute carrier family 26 member 4
9.84497e-18	-0.888584	0.495	0.485	2.57564e-13	1	VEGFA	vascular endothelial growth factor A
1.45066e-11	-0.893557	0.513	0.495	3.79523e-07	1	SEC62	SEC62 homolog, preprotein translocation factor
6.46042e-22	-0.910374	0.709	0.631	1.69018e-17	1	SLC26A7	solute carrier family 26 member 7
1.16133e-07	-0.918658	0.535	0.513	0.00303828	1	JUN	Jun proto-oncogene, AP-1 transcription factor subunit
3.5904e-09	-0.925066	0.447	0.448	9.39319e-05	1	KLF6	Kruppel like factor 6
1.97859e-28	-0.940975	0.172	0.279	5.1764e-24	1	PKHD1L1	PKHD1 like 1
5.68392e-68	-0.971217	0.913	0.814	1.48703e-63	1	TFF3	trefoil factor 3
1.17051e-70	-0.981295	0.807	0.717	3.06229e-66	1	MTCH1	mitochondrial carrier 1
4.55117e-132	-0.983977	0.967	0.886	1.19068e-127	1	TPO	thyroid peroxidase
3.13743e-22	-1.02169	0.286	0.362	8.20815e-18	1	HES1	hes family bHLH transcription factor 1
2.30742e-10	-1.02867	0.472	0.466	6.03667e-06	1	CCN2	cellular communication network factor 2
1.28194e-137	-1.20498	0.969	0.955	3.3538e-133	1	MALAT1	metastasis associated lung adenocarcinoma transcript 1
1.22144e-16	-1.20572	0.186	0.268	3.19553e-12	1	HBA2	hemoglobin subunit alpha 2
2.41661e-111	-1.23756	0.7	0.705	6.32234e-107	1	FCGBP	Fc gamma binding protein
2.24083e-23	-1.31371	0.575	0.59	5.86245e-19	1	EGR1	early growth response 1
4.26915e-54	-1.31439	0.87	0.794	1.1169e-49	1	MTRNR2L12	MT-RNR2 like 12 (pseudogene)
5.21043e-13	-1.35078	0.425	0.443	1.36315e-08	1	FOSB	FosB proto-oncogene, AP-1 transcription factor subunit
0	-1.43064	0.999	0.994	0	1	TG	thyroglobulin
5.08595e-101	-1.51324	0.189	0.438	1.33059e-96	1	BMP8A	bone morphogenetic protein 8a
4.30464e-20	-1.66013	0.238	0.327	1.12618e-15	1	HBB	hemoglobin subunit beta

## Sheet: GSEA
ID	Description	setSize	enrichmentScore	NES	pvalue	p.adjust	qvalues	rank	leading_edge	core_enrichment	genes_in_path
GO:0002478	antigen processing and presentation of exogenous peptide antigen	21	0.869583	3.01771	0.00147059	0.0120414	0.00833768	67	tags=81%, list=8%, signal=77%	972/3115/3122/3113/3117/3123/3119/567/10437/3105/3127/6890/3108/3133/1520/2207/3134	CD74/HLA-DPB1/HLA-DRA/HLA-DPA1/HLA-DQA1/HLA-DRB1/HLA-DQB1/B2M/IFI30/HLA-A/HLA-DRB5/TAP1/HLA-DMA/HLA-E/CTSS/FCER1G/HLA-F
GO:0019884	antigen processing and presentation of exogenous antigen	22	0.848406	2.96179	0.00146843	0.0120414	0.00833768	67	tags=77%, list=8%, signal=73%	972/3115/3122/3113/3117/3123/3119/567/10437/3105/3127/6890/3108/3133/1520/2207/3134	CD74/HLA-DPB1/HLA-DRA/HLA-DPA1/HLA-DQA1/HLA-DRB1/HLA-DQB1/B2M/IFI30/HLA-A/HLA-DRB5/TAP1/HLA-DMA/HLA-E/CTSS/FCER1G/HLA-F
GO:0050871	positive regulation of B cell activation	23	0.840953	2.98676	0.00144718	0.0120414	0.00833768	40	tags=57%, list=5%, signal=55%	3514/3538/3493/3501/3537/3539/3500/3507/972/3503/3502/28834/28638	IGKC/IGLC2/IGHA1/IGHG2/IGLC1/IGLC3/IGHG1/IGHM/CD74/IGHG4/IGHG3/IGLC7/TRBC2
GO:0050864	regulation of B cell activation	28	0.827879	3.1282	0.00141844	0.0120414	0.00833768	44	tags=57%, list=5%, signal=56%	3514/3538/3493/3501/3537/3539/3500/3507/972/3503/3502/28834/51237/7305/28638/7805	IGKC/IGLC2/IGHA1/IGHG2/IGLC1/IGLC3/IGHG1/IGHM/CD74/IGHG4/IGHG3/IGLC7/MZB1/TYROBP/TRBC2/LAPTM5
GO:0008037	cell recognition	25	0.817145	2.96711	0.00144718	0.0120414	0.00833768	40	tags=52%, list=5%, signal=51%	3514/3538/3493/3501/3537/3539/3500/3507/3503/3502/6363/28834/28638	IGKC/IGLC2/IGHA1/IGHG2/IGLC1/IGLC3/IGHG1/IGHM/IGHG4/IGHG3/CCL19/IGLC7/TRBC2
GO:0006958	complement activation, classical pathway	24	0.817083	2.93204	0.00146413	0.0120414	0.00833768	60	tags=62%, list=7%, signal=60%	3514/3538/3493/3501/3537/3539/3500/3507/3503/3502/713/28834/712/28638/714	IGKC/IGLC2/IGHA1/IGHG2/IGLC1/IGLC3/IGHG1/IGHM/IGHG4/IGHG3/C1QB/IGLC7/C1QA/TRBC2/C1QC
GO:0016064	immunoglobulin mediated immune response	45	0.812829	3.43651	0.00132979	0.0120414	0.00833768	60	tags=60%, list=7%, signal=59%	3514/3538/3493/3501/3537/3539/3500/3507/972/3115/3122/3113/3503/3502/3117/3123/3119/567/713/28834/712/28638/3127/3108/3133/2207/714	IGKC/IGLC2/IGHA1/IGHG2/IGLC1/IGLC3/IGHG1/IGHM/CD74/HLA-DPB1/HLA-DRA/HLA-DPA1/IGHG4/IGHG3/HLA-DQA1/HLA-DRB1/HLA-DQB1/B2M/C1QB/IGLC7/C1QA/TRBC2/HLA-DRB5/HLA-DMA/HLA-E/FCER1G/C1QC
GO:0019724	B cell mediated immunity	45	0.812829	3.43651	0.00132979	0.0120414	0.00833768	60	tags=60%, list=7%, signal=59%	3514/3538/3493/3501/3537/3539/3500/3507/972/3115/3122/3113/3503/3502/3117/3123/3119/567/713/28834/712/28638/3127/3108/3133/2207/714	IGKC/IGLC2/IGHA1/IGHG2/IGLC1/IGLC3/IGHG1/IGHM/CD74/HLA-DPB1/HLA-DRA/HLA-DPA1/IGHG4/IGHG3/HLA-DQA1/HLA-DRB1/HLA-DQB1/B2M/C1QB/IGLC7/C1QA/TRBC2/HLA-DRB5/HLA-DMA/HLA-E/FCER1G/C1QC
GO:0050853	B cell receptor signaling pathway	21	0.811742	2.81699	0.00147059	0.0120414	0.00833768	85	tags=67%, list=10%, signal=62%	3514/3538/3493/3501/3537/3539/3500/3507/3503/3502/28834/28638/973/28639	IGKC/IGLC2/IGHA1/IGHG2/IGLC1/IGLC3/IGHG1/IGHM/IGHG4/IGHG3/IGLC7/TRBC2/CD79A/TRBC1
GO:0002455	humoral immune response mediated by circulating immunoglobulin	25	0.805973	2.92655	0.00144718	0.0120414	0.00833768	60	tags=60%, list=7%, signal=58%	3514/3538/3493/3501/3537/3539/3500/3507/3503/3502/713/28834/712/28638/714	IGKC/IGLC2/IGHA1/IGHG2/IGLC1/IGLC3/IGHG1/IGHM/IGHG4/IGHG3/C1QB/IGLC7/C1QA/TRBC2/C1QC
GO:0002429	immune response-activating cell surface receptor signaling pathway	36	0.788259	3.15309	0.00137174	0.0120414	0.00833768	63	tags=56%, list=7%, signal=54%	3514/3538/3493/3501/3537/3539/3500/3507/3115/3503/3502/3123/3119/3105/28834/7305/28638/7805/2207/973	IGKC/IGLC2/IGHA1/IGHG2/IGLC1/IGLC3/IGHG1/IGHM/HLA-DPB1/IGHG4/IGHG3/HLA-DRB1/HLA-DQB1/HLA-A/IGLC7/TYROBP/TRBC2/LAPTM5/FCER1G/CD79A
GO:0002757	immune response-activating signal transduction	36	0.788259	3.15309	0.00137174	0.0120414	0.00833768	63	tags=56%, list=7%, signal=54%	3514/3538/3493/3501/3537/3539/3500/3507/3115/3503/3502/3123/3119/3105/28834/7305/28638/7805/2207/973	IGKC/IGLC2/IGHA1/IGHG2/IGLC1/IGLC3/IGHG1/IGHM/HLA-DPB1/IGHG4/IGHG3/HLA-DRB1/HLA-DQB1/HLA-A/IGLC7/TYROBP/TRBC2/LAPTM5/FCER1G/CD79A
GO:0048002	antigen processing and presentation of peptide antigen	29	0.784891	3.00553	0.0013947	0.0120414	0.00833768	67	tags=66%, list=8%, signal=63%	972/3115/3122/3113/3117/3123/3119/567/3106/10437/3105/3107/3127/6890/3108/3133/1520/2207/3134	CD74/HLA-DPB1/HLA-DRA/HLA-DPA1/HLA-DQA1/HLA-DRB1/HLA-DQB1/B2M/HLA-B/IFI30/HLA-A/HLA-C/HLA-DRB5/TAP1/HLA-DMA/HLA-E/CTSS/FCER1G/HLA-F
GO:0002460	adaptive immune response based on somatic recombination of immune receptors built from immunoglobulin superfamily domains	57	0.782055	3.44768	0.00130548	0.0120414	0.00833768	67	tags=54%, list=8%, signal=54%	3514/3538/3493/3501/3537/3539/3500/3507/972/3115/3122/3113/3503/3502/3117/3123/3119/567/3106/6363/713/3105/28834/712/28638/3127/3108/3133/2207/714/3134	IGKC/IGLC2/IGHA1/IGHG2/IGLC1/IGLC3/IGHG1/IGHM/CD74/HLA-DPB1/HLA-DRA/HLA-DPA1/IGHG4/IGHG3/HLA-DQA1/HLA-DRB1/HLA-DQB1/B2M/HLA-B/CCL19/C1QB/HLA-A/IGLC7/C1QA/TRBC2/HLA-DRB5/HLA-DMA/HLA-E/FCER1G/C1QC/HLA-F
GO:0002377	immunoglobulin production	22	0.780317	2.72409	0.00146843	0.0120414	0.00833768	53	tags=55%, list=6%, signal=53%	3514/3115/3122/3113/3117/3123/3119/567/51237/3127/3108/3133	IGKC/HLA-DPB1/HLA-DRA/HLA-DPA1/HLA-DQA1/HLA-DRB1/HLA-DQB1/B2M/MZB1/HLA-DRB5/HLA-DMA/HLA-E
GO:0006956	complement activation	28	0.777438	2.93761	0.00141844	0.0120414	0.00833768	85	tags=61%, list=10%, signal=57%	3514/3538/3493/3501/3537/3539/3500/3507/3503/3502/713/28834/712/28638/714/629/28639	IGKC/IGLC2/IGHA1/IGHG2/IGLC1/IGLC3/IGHG1/IGHM/IGHG4/IGHG3/C1QB/IGLC7/C1QA/TRBC2/C1QC/CFB/TRBC1
GO:0050851	antigen receptor-mediated signaling pathway	34	0.777216	3.05678	0.00136986	0.0120414	0.00833768	63	tags=53%, list=7%, signal=51%	3514/3538/3493/3501/3537/3539/3500/3507/3115/3503/3502/3123/3119/3105/28834/28638/7805/973	IGKC/IGLC2/IGHA1/IGHG2/IGLC1/IGLC3/IGHG1/IGHM/HLA-DPB1/IGHG4/IGHG3/HLA-DRB1/HLA-DQB1/HLA-A/IGLC7/TRBC2/LAPTM5/CD79A
GO:0006959	humoral immune response	46	0.775281	3.27833	0.00132802	0.0120414	0.00833768	88	tags=59%, list=10%, signal=56%	3514/3538/3493/3501/3537/3539/3500/3507/3512/3503/3502/3123/3119/4069/713/3105/28834/4283/712/28638/6223/3133/3627/714/629/28639/5699	IGKC/IGLC2/IGHA1/IGHG2/IGLC1/IGLC3/IGHG1/IGHM/JCHAIN/IGHG4/IGHG3/HLA-DRB1/HLA-DQB1/LYZ/C1QB/HLA-A/IGLC7/CXCL9/C1QA/TRBC2/RPS19/HLA-E/CXCL10/C1QC/CFB/TRBC1/PSMB10
GO:0042742	defense response to bacterium	37	0.766076	3.08016	0.00135685	0.0120414	0.00833768	85	tags=54%, list=10%, signal=51%	3514/3538/3493/3501/3537/3539/3500/3507/3512/3503/3502/4069/3105/28834/28638/6223/3133/2207/1535/28639	IGKC/IGLC2/IGHA1/IGHG2/IGLC1/IGLC3/IGHG1/IGHM/JCHAIN/IGHG4/IGHG3/LYZ/HLA-A/IGLC7/TRBC2/RPS19/HLA-E/FCER1G/CYBA/TRBC1
GO:0002768	immune response-regulating cell surface receptor signaling pathway	39	0.764603	3.11796	0.00134409	0.0120414	0.00833768	63	tags=51%, list=7%, signal=50%	3514/3538/3493/3501/3537/3539/3500/3507/3115/3503/3502/3123/3119/3105/28834/7305/28638/7805/2207/973	IGKC/IGLC2/IGHA1/IGHG2/IGLC1/IGLC3/IGHG1/IGHM/HLA-DPB1/IGHG4/IGHG3/HLA-DRB1/HLA-DQB1/HLA-A/IGLC7/TYROBP/TRBC2/LAPTM5/FCER1G/CD79A

## Sheet: KEGG
ID	Description	setSize	enrichmentScore	NES	pvalue	p.adjust	qvalues	rank	leading_edge	core_enrichment	genes_in_path
hsa05332	Graft-versus-host disease	16	0.868254	2.8063	0.00153374	0.00621191	0.00345449	67	tags=81%, list=8%, signal=76%	3115/3122/3113/3117/3123/3119/3106/3105/3107/3127/3108/3133/3134	HLA-DPB1/HLA-DRA/HLA-DPA1/HLA-DQA1/HLA-DRB1/HLA-DQB1/HLA-B/HLA-A/HLA-C/HLA-DRB5/HLA-DMA/HLA-E/HLA-F
hsa05330	Allograft rejection	17	0.852962	2.79709	0.00154083	0.00621191	0.00345449	67	tags=76%, list=8%, signal=72%	3115/3122/3113/3117/3123/3119/3106/3105/3107/3127/3108/3133/3134	HLA-DPB1/HLA-DRA/HLA-DPA1/HLA-DQA1/HLA-DRB1/HLA-DQB1/HLA-B/HLA-A/HLA-C/HLA-DRB5/HLA-DMA/HLA-E/HLA-F
hsa04940	Type I diabetes mellitus	17	0.836253	2.7423	0.00154083	0.00621191	0.00345449	67	tags=76%, list=8%, signal=72%	3115/3122/3113/3117/3123/3119/3106/3105/3107/3127/3108/3133/3134	HLA-DPB1/HLA-DRA/HLA-DPA1/HLA-DQA1/HLA-DRB1/HLA-DQB1/HLA-B/HLA-A/HLA-C/HLA-DRB5/HLA-DMA/HLA-E/HLA-F
hsa05310	Asthma	13	0.831435	2.48635	0.00158228	0.00621191	0.00345449	57	tags=69%, list=7%, signal=66%	3115/3122/3113/3117/3123/3119/3127/3108/2207	HLA-DPB1/HLA-DRA/HLA-DPA1/HLA-DQA1/HLA-DRB1/HLA-DQB1/HLA-DRB5/HLA-DMA/FCER1G
hsa04672	Intestinal immune network for IgA production	13	0.813005	2.43124	0.00158228	0.00621191	0.00345449	50	tags=62%, list=6%, signal=59%	3115/3122/3113/3117/3123/3119/3127/3108	HLA-DPB1/HLA-DRA/HLA-DPA1/HLA-DQA1/HLA-DRB1/HLA-DQB1/HLA-DRB5/HLA-DMA
hsa05416	Viral myocarditis	23	0.772771	2.75454	0.00150376	0.00621191	0.00345449	98	tags=65%, list=11%, signal=59%	3115/3122/3113/3117/3123/3119/3106/3105/3107/3127/3108/3133/3134/3689/5880	HLA-DPB1/HLA-DRA/HLA-DPA1/HLA-DQA1/HLA-DRB1/HLA-DQB1/HLA-B/HLA-A/HLA-C/HLA-DRB5/HLA-DMA/HLA-E/HLA-F/ITGB2/RAC2
hsa05321	Inflammatory bowel disease	14	0.759041	2.34073	0.00155039	0.00621191	0.00345449	70	tags=64%, list=8%, signal=60%	3115/3122/3113/3117/3123/3119/3127/3108/6772	HLA-DPB1/HLA-DRA/HLA-DPA1/HLA-DQA1/HLA-DRB1/HLA-DQB1/HLA-DRB5/HLA-DMA/STAT1
hsa05322	Systemic lupus erythematosus	20	0.73697	2.51147	0.00154083	0.00621191	0.00345449	60	tags=55%, list=7%, signal=52%	3115/3122/3113/3117/3123/3119/713/712/3127/3108/714	HLA-DPB1/HLA-DRA/HLA-DPA1/HLA-DQA1/HLA-DRB1/HLA-DQB1/C1QB/C1QA/HLA-DRB5/HLA-DMA/C1QC
hsa05320	Autoimmune thyroid disease	20	0.733791	2.50064	0.00154083	0.00621191	0.00345449	67	tags=65%, list=8%, signal=61%	3115/3122/3113/3117/3123/3119/3106/3105/3107/3127/3108/3133/3134	HLA-DPB1/HLA-DRA/HLA-DPA1/HLA-DQA1/HLA-DRB1/HLA-DQB1/HLA-B/HLA-A/HLA-C/HLA-DRB5/HLA-DMA/HLA-E/HLA-F
hsa05145	Toxoplasmosis	19	0.714971	2.41127	0.00155763	0.00621191	0.00345449	70	tags=47%, list=8%, signal=45%	3115/3122/3113/3117/3123/3119/3127/3108/6772	HLA-DPB1/HLA-DRA/HLA-DPA1/HLA-DQA1/HLA-DRB1/HLA-DQB1/HLA-DRB5/HLA-DMA/STAT1
hsa04612	Antigen processing and presentation	33	0.714044	2.75325	0.00146199	0.00621191	0.00345449	67	tags=55%, list=8%, signal=52%	972/3115/3122/3113/3117/3123/3119/567/3106/10437/3105/3107/3127/6890/3108/3133/1520/3134	CD74/HLA-DPB1/HLA-DRA/HLA-DPA1/HLA-DQA1/HLA-DRB1/HLA-DQB1/B2M/HLA-B/IFI30/HLA-A/HLA-C/HLA-DRB5/TAP1/HLA-DMA/HLA-E/CTSS/HLA-F
hsa05168	Herpes simplex virus 1 infection	36	0.707138	2.79441	0.00142653	0.00621191	0.00345449	80	tags=53%, list=9%, signal=50%	972/3115/3122/3113/3117/3123/3119/567/3106/3105/3107/6352/3127/6890/3108/3133/3134/6772/684	CD74/HLA-DPB1/HLA-DRA/HLA-DPA1/HLA-DQA1/HLA-DRB1/HLA-DQB1/B2M/HLA-B/HLA-A/HLA-C/CCL5/HLA-DRB5/TAP1/HLA-DMA/HLA-E/HLA-F/STAT1/BST2
hsa04514	Cell adhesion molecules	28	0.705989	2.6707	0.00145985	0.00621191	0.00345449	74	tags=50%, list=8%, signal=47%	3115/3122/3113/3117/3123/3119/3106/3105/3107/3127/3108/3133/3134/3689	HLA-DPB1/HLA-DRA/HLA-DPA1/HLA-DQA1/HLA-DRB1/HLA-DQB1/HLA-B/HLA-A/HLA-C/HLA-DRB5/HLA-DMA/HLA-E/HLA-F/ITGB2
hsa04640	Hematopoietic cell lineage	18	0.703729	2.34646	0.00155763	0.00621191	0.00345449	232	tags=89%, list=27%, signal=67%	3115/3122/3113/3117/3123/3119/3127/3108/3111/929/915/3109/914/1436/3118/951	HLA-DPB1/HLA-DRA/HLA-DPA1/HLA-DQA1/HLA-DRB1/HLA-DQB1/HLA-DRB5/HLA-DMA/HLA-DOA/CD14/CD3D/HLA-DMB/CD2/CSF1R/HLA-DQA2/CD37
hsa04650	Natural killer cell mediated cytotoxicity	15	0.691941	2.17987	0.00154083	0.00621191	0.00345449	98	tags=60%, list=11%, signal=54%	3106/3105/3107/7305/3133/2207/3689/10870/5880	HLA-B/HLA-A/HLA-C/TYROBP/HLA-E/FCER1G/ITGB2/HCST/RAC2
hsa05164	Influenza A	24	0.687752	2.48344	0.00148588	0.00621191	0.00345449	70	tags=46%, list=8%, signal=43%	3115/3122/3113/3117/3123/3119/6352/3127/3108/3627/6772	HLA-DPB1/HLA-DRA/HLA-DPA1/HLA-DQA1/HLA-DRB1/HLA-DQB1/CCL5/HLA-DRB5/HLA-DMA/CXCL10/STAT1
hsa05150	Staphylococcus aureus infection	26	0.686288	2.5514	0.00148148	0.00621191	0.00345449	74	tags=50%, list=8%, signal=47%	3115/3122/3113/3117/3123/3119/713/712/3127/3108/714/629/3689	HLA-DPB1/HLA-DRA/HLA-DPA1/HLA-DQA1/HLA-DRB1/HLA-DQB1/C1QB/C1QA/HLA-DRB5/HLA-DMA/C1QC/CFB/ITGB2
hsa05140	Leishmaniasis	21	0.677508	2.33851	0.0015456	0.00621191	0.00345449	143	tags=67%, list=16%, signal=57%	3115/3122/3113/3117/3123/3119/3127/3108/6772/3689/1535/718/653361/3111	HLA-DPB1/HLA-DRA/HLA-DPA1/HLA-DQA1/HLA-DRB1/HLA-DQB1/HLA-DRB5/HLA-DMA/STAT1/ITGB2/CYBA/C3/NCF1/HLA-DOA
hsa04658	Th1 and Th2 cell differentiation	19	0.667767	2.25207	0.00155763	0.00621191	0.00345449	70	tags=47%, list=8%, signal=45%	3115/3122/3113/3117/3123/3119/3127/3108/6772	HLA-DPB1/HLA-DRA/HLA-DPA1/HLA-DQA1/HLA-DRB1/HLA-DQB1/HLA-DRB5/HLA-DMA/STAT1
hsa04659	Th17 cell differentiation	19	0.667767	2.25207	0.00155763	0.00621191	0.00345449	70	tags=47%, list=8%, signal=45%	3115/3122/3113/3117/3123/3119/3127/3108/6772	HLA-DPB1/HLA-DRA/HLA-DPA1/HLA-DQA1/HLA-DRB1/HLA-DQB1/HLA-DRB5/HLA-DMA/STAT1
hsa04145	Phagosome	38	0.658819	2.65155	0.00141643	0.00621191	0.00345449	147	tags=63%, list=17%, signal=55%	3115/3122/3113/3117/3123/3119/3106/3105/3107/3127/11151/6890/3108/3133/1520/3134/3689/1535/718/715/653361/3111/929/9296	HLA-DPB1/HLA-DRA/HLA-DPA1/HLA-DQA1/HLA-DRB1/HLA-DQB1/HLA-B/HLA-A/HLA-C/HLA-DRB5/CORO1A/TAP1/HLA-DMA/HLA-E/CTSS/HLA-F/ITGB2/CYBA/C3/C1R/NCF1/HLA-DOA/CD14/ATP6V1F
hsa05152	Tuberculosis	32	0.650743	2.50658	0.0014556	0.00621191	0.00345449	108	tags=50%, list=12%, signal=45%	972/3115/3122/3113/3117/3123/3119/3127/11151/3108/1520/2207/6772/3689/718/4046	CD74/HLA-DPB1/HLA-DRA/HLA-DPA1/HLA-DQA1/HLA-DRB1/HLA-DQB1/HLA-DRB5/CORO1A/HLA-DMA/CTSS/FCER1G/STAT1/ITGB2/C3/LSP1
hsa05169	Epstein-Barr virus infection	37	0.637758	2.55142	0.00141643	0.00621191	0.00345449	70	tags=46%, list=8%, signal=44%	3115/3122/3113/3117/3123/3119/567/3106/3105/3107/3127/6890/3108/3133/3627/3134/6772	HLA-DPB1/HLA-DRA/HLA-DPA1/HLA-DQA1/HLA-DRB1/HLA-DQB1/B2M/HLA-B/HLA-A/HLA-C/HLA-DRB5/TAP1/HLA-DMA/HLA-E/CXCL10/HLA-F/STAT1
hsa04218	Cellular senescence	12	0.630822	1.84271	0.0096463	0.0300738	0.0167242	67	tags=42%, list=8%, signal=39%	3106/3105/3107/3133/3134	HLA-B/HLA-A/HLA-C/HLA-E/HLA-F
hsa03010	Ribosome	57	0.616673	2.74892	0.00130378	0.00621191	0.00345449	289	tags=84%, list=33%, signal=60%	6158/6141/6234/6223/6176/6206/6209/6227/6187/25873/6193/6142/6210/2197/6202/6136/6171/6217/6231/6208/11224/6204/6181/6137/6235/6132/6201/6203/6159/6207/6232/6134/6130/6222/6228/6175/6188/6173/6161/6233/64981/3921/6182/6154/6143/6183/23521/9045	RPL28/RPL18/RPS28/RPS19/RPLP1/RPS12/RPS15/RPS21/RPS2/RPL36/RPS5/RPL18A/RPS15A/FAU/RPS8/RPL12/RPL41/RPS16/RPS26/RPS14/RPL35/RPS10/RPLP2/RPL13/RPS29/RPL8/RPS7/RPS9/RPL29/RPS13/RPS27/RPL10/RPL7A/RPS18/RPS23/RPLP0/RPS3/RPL36A/RPL32/RPS27A/MRPL34/RPSA/MRPL12/RPL26/RPL19/MRPS12/RPL13A/RPL14
hsa04610	Complement and coagulation cascades	15	0.598114	1.88428	0.0046225	0.015312	0.00851512	123	tags=53%, list=14%, signal=47%	713/712/714/5265/629/3689/718/715	C1QB/C1QA/C1QC/SERPINA1/CFB/ITGB2/C3/C1R
hsa05323	Rheumatoid arthritis	24	0.59709	2.15607	0.00148588	0.00621191	0.00345449	74	tags=42%, list=8%, signal=39%	3115/3122/3113/3117/3123/3119/6352/3127/3108/3689	HLA-DPB1/HLA-DRA/HLA-DPA1/HLA-DQA1/HLA-DRB1/HLA-DQB1/CCL5/HLA-DRB5/HLA-DMA/ITGB2
hsa05166	Human T-cell leukemia virus 1 infection	38	0.569114	2.29052	0.00141643	0.00621191	0.00345449	74	tags=39%, list=8%, signal=38%	3115/3122/3113/3117/3123/3119/567/3106/3105/3107/3127/3108/3133/3134/3689	HLA-DPB1/HLA-DRA/HLA-DPA1/HLA-DQA1/HLA-DRB1/HLA-DQB1/B2M/HLA-B/HLA-A/HLA-C/HLA-DRB5/HLA-DMA/HLA-E/HLA-F/ITGB2
hsa05171	Coronavirus disease - COVID-19	70	0.566159	2.60874	0.00128205	0.00621191	0.00345449	291	tags=80%, list=33%, signal=58%	713/712/6158/6141/6234/6223/3627/714/6176/629/6772/6206/6209/6227/6187/25873/6193/6142/6210/2197/718/6202/6136/6171/6217/6231/6208/715/11224/6204/6181/6137/6235/6132/6201/6203/6159/6207/6232/6134/6130/6222/716/6228/6175/9636/6188/6173/6161/6233/3921/6154/6143/23521/9045/10379	C1QB/C1QA/RPL28/RPL18/RPS28/RPS19/CXCL10/C1QC/RPLP1/CFB/STAT1/RPS12/RPS15/RPS21/RPS2/RPL36/RPS5/RPL18A/RPS15A/FAU/C3/RPS8/RPL12/RPL41/RPS16/RPS26/RPS14/C1R/RPL35/RPS10/RPLP2/RPL13/RPS29/RPL8/RPS7/RPS9/RPL29/RPS13/RPS27/RPL10/RPL7A/RPS18/C1S/RPS23/RPLP0/ISG15/RPS3/RPL36A/RPL32/RPS27A/RPSA/RPL26/RPL19/RPL13A/RPL14/IRF9
