# Supplementary material for: Unraveling the molecular architecture of autoimmune thyroid diseases at spatial resolution
Source: Nat Commun. 2024 Jul 13;15:5895. doi: 10.1038/s41467-024-50192-5 (PMC11246508; doi:10.1038/s41467-024-50192-5)
Supplement: Supplementary file 8 — Supplementary Data 5 [file 41467_2024_50192_MOESM8_ESM.xlsx]

## Sheet: C0
p_val	avg_log2FC	pct.1	pct.2	p_val_adj	cluster	gene	Gene_name
3.33335e-142	1.72418	0.742	0.314	8.72072e-138	0	TAGLN	transgelin
3.46281e-125	1.9337	0.692	0.299	9.05939e-121	0	CFD	complement factor D
5.11694e-101	1.42061	0.627	0.243	1.33869e-96	0	AEBP1	AE binding protein 1
2.5934e-100	1.13845	0.666	0.274	6.78485e-96	0	FBLN1	fibulin 1
1.27305e-99	1.27094	0.743	0.421	3.33055e-95	0	LGALS1	galectin 1
1.65939e-97	1.42291	0.454	0.114	4.34131e-93	0	PI16	peptidase inhibitor 16
8.45569e-93	1.14914	0.516	0.172	2.21218e-88	0	IGFBP6	insulin like growth factor binding protein 6
6.48712e-91	1.24902	0.763	0.472	1.69716e-86	0	ADIRF	adipogenesis regulatory factor
3.24138e-89	1.22801	0.698	0.371	8.4801e-85	0	RNASE1	ribonuclease A family member 1, pancreatic
5.83876e-77	0.828521	0.876	0.693	1.52754e-72	0	RPS9	ribosomal protein S9
6.46439e-77	1.05186	0.445	0.141	1.69121e-72	0	TNXB	tenascin XB
7.31376e-77	1.36245	0.428	0.134	1.91343e-72	0	ACTA2	actin alpha 2, smooth muscle
4.23988e-75	0.985168	0.704	0.442	1.10924e-70	0	CRIP1	cysteine rich protein 1
7.42204e-75	1.45465	0.249	0.032	1.94175e-70	0	DES	desmin
4.56483e-72	1.12964	0.651	0.328	1.19425e-67	0	CCL21	C-C motif chemokine ligand 21
6.49146e-72	-1.24918	0.942	0.933	1.6983e-67	0	TG	thyroglobulin
1.26049e-71	0.701369	0.688	0.348	3.29769e-67	0	DCN	decorin
1.8828e-71	0.76062	0.866	0.677	4.92578e-67	0	RPL35	ribosomal protein L35
2.33641e-71	0.885803	0.861	0.709	6.11252e-67	0	RPL18A	ribosomal protein L18a
7.51149e-71	0.838644	0.869	0.695	1.96515e-66	0	RPL36	ribosomal protein L36
1.0918e-70	1.05217	0.475	0.185	2.85637e-66	0	PLAC9	placenta associated 9
1.66364e-70	1.27041	0.702	0.422	4.35243e-66	0	MYL9	myosin light chain 9
2.7121e-70	1.04269	0.805	0.537	7.0954e-66	0	GSN	gelsolin
1.73128e-67	0.928888	0.333	0.082	4.52936e-63	0	FBLN2	fibulin 2
1.09089e-66	0.619373	0.494	0.187	2.85399e-62	0	APOD	apolipoprotein D
4.06599e-66	0.759331	0.867	0.59	1.06374e-61	0	MGP	matrix Gla protein
2.89787e-63	0.708525	0.312	0.077	7.58142e-59	0	MFAP4	microfibril associated protein 4
2.43386e-62	1.07114	0.509	0.233	6.36748e-58	0	RARRES2	retinoic acid receptor responder 2
3.26305e-62	1.21653	0.368	0.117	8.53678e-58	0	TPM2	tropomyosin 2
6.55227e-61	1.03238	0.479	0.207	1.71421e-56	0	COL6A2	collagen type VI alpha 2 chain
2.15753e-58	0.808592	0.656	0.376	5.64453e-54	0	S100A4	S100 calcium binding protein A4
3.74498e-58	1.23907	0.615	0.401	9.79763e-54	0	CYBA	cytochrome b-245 alpha chain
1.31901e-57	1.02067	0.782	0.626	3.4508e-53	0	RPL18	ribosomal protein L18
6.96608e-57	0.868341	0.319	0.087	1.82247e-52	0	CXCL14	C-X-C motif chemokine ligand 14
9.38979e-57	1.0235	0.556	0.302	2.45656e-52	0	FLNA	filamin A
1.13018e-56	0.733708	0.311	0.088	2.95678e-52	0	SNCG	synuclein gamma
1.47256e-55	-1.51484	0.451	0.659	3.85251e-51	0	CD24	CD24 molecule
3.18153e-55	1.06847	0.44	0.181	8.32351e-51	0	PTGDS	prostaglandin D2 synthase
2.20946e-54	0.943557	0.305	0.082	5.7804e-50	0	SFRP2	secreted frizzled related protein 2
1.22688e-53	0.672369	0.923	0.76	3.20977e-49	0	RPLP1	ribosomal protein lateral stalk subunit P1

## Sheet: C1
p_val	avg_log2FC	pct.1	pct.2	p_val_adj	cluster	gene	Gene_name
7.79241e-08	2.09801	0.204	0.371	0.00203865	1	HBB	hemoglobin subunit beta
2.43023e-10	1.59871	0.15	0.302	6.35796e-06	1	HBA2	hemoglobin subunit alpha 2
2.09251e-09	1.38041	0.08	0.183	5.47442e-05	1	HBA1	hemoglobin subunit alpha 1
7.56324e-08	1.25822	0.383	0.697	0.0019787	1	MTRNR2L12	MT-RNR2 like 12 (pseudogene)
1.55128e-14	1.0986	0.035	0.14	4.05846e-10	1	ITSN2	intersectin 2
4.92706e-18	1.08529	0.043	0.173	1.28902e-13	1	IST1	IST1 factor associated with ESCRT-III
7.98831e-29	0.958444	0.043	0.23	2.0899e-24	1	IL6ST	interleukin 6 cytokine family signal transducer
1.4549e-20	0.949911	0.04	0.183	3.80631e-16	1	SORBS2	sorbin and SH3 domain containing 2
5.60337e-15	0.942521	0.026	0.126	1.46595e-10	1	GOLGA8A	golgin A8 family member A
3.17558e-13	0.916279	0.033	0.128	8.30796e-09	1	PCM1	pericentriolar material 1
2.43555e-17	0.905805	0.025	0.136	6.37188e-13	1	FNTA	farnesyltransferase, CAAX box, alpha
1.40222e-20	0.900996	0.242	0.528	3.66849e-16	1	DCN	decorin
7.43626e-20	0.89583	0.044	0.186	1.94548e-15	1	RGS5	regulator of G protein signaling 5
1.52359e-30	0.84152	0.12	0.377	3.98601e-26	1	AHNAK	AHNAK nucleoprotein
4.52233e-11	0.833772	0.033	0.116	1.18313e-06	1	EIF5B	eukaryotic translation initiation factor 5B
6.92359e-20	0.826015	0.036	0.172	1.81135e-15	1	HNRNPR	heterogeneous nuclear ribonucleoprotein R
0.000250442	0.823675	0.083	0.141	1	1	SFRP4	secreted frizzled related protein 4
1.8161e-11	0.818748	0.125	0.264	4.75128e-07	1	MTRNR2L1	MT-RNR2 like 1 (pseudogene)
2.23691e-37	0.808089	0.106	0.389	5.8522e-33	1	SPARCL1	SPARC like 1
2.16459e-14	0.802027	0.029	0.128	5.663e-10	1	CHP1	calcineurin like EF-hand protein 1
2.85078e-15	0.791527	0.014	0.104	7.4582e-11	1	CERT1	ceramide transporter 1
2.68431e-28	0.788736	0.109	0.343	7.0227e-24	1	APOD	apolipoprotein D
6.36288e-11	0.78363	0.029	0.107	1.66466e-06	1	MPHOSPH8	M-phase phosphoprotein 8
4.0795e-19	0.782963	0.026	0.148	1.06728e-14	1	IK	IK cytokine
3.98242e-24	0.772722	0.053	0.224	1.04188e-19	1	ACTR2	actin related protein 2
8.40846e-12	0.759151	0.043	0.137	2.19982e-07	1	RBM25	RNA binding motif protein 25
3.4125e-29	0.751991	0.024	0.193	8.92779e-25	1	ERLEC1	endoplasmic reticulum lectin 1
2.67479e-20	0.751336	0.029	0.159	6.99777e-16	1	AZIN1	antizyme inhibitor 1
1.10162e-29	0.733113	0.024	0.196	2.88207e-25	1	RTF2	replication termination factor 2
6.50616e-17	0.728026	0.019	0.122	1.70214e-12	1	MAX	MYC associated factor X
1.52911e-12	0.722653	0.061	0.174	4.00045e-08	1	MT-ATP8
2.94391e-11	0.719805	0.029	0.109	7.70186e-07	1	LIFR	LIF receptor subunit alpha
1.34087e-25	0.712503	0.073	0.267	3.50798e-21	1	PECAM1	platelet and endothelial cell adhesion molecule 1
1.42394e-36	0.71091	0.175	0.505	3.72532e-32	1	EGR1	early growth response 1
6.40028e-15	0.701265	0.036	0.144	1.67444e-10	1	ARF6	ADP ribosylation factor 6
5.66968e-56	0.686645	0.205	0.66	1.4833e-51	1	MT-ND5
4.84565e-22	0.684037	0.024	0.158	1.26772e-17	1	DDX6	DEAD-box helicase 6
1.01105e-23	0.681522	0.056	0.23	2.6451e-19	1	VEGFA	vascular endothelial growth factor A
3.61565e-23	0.676239	0.029	0.174	9.45926e-19	1	OGA	O-GlcNAcase
4.27174e-14	0.675672	0.025	0.119	1.11757e-09	1	NKTR	natural killer cell triggering receptor

## Sheet: C2
p_val	avg_log2FC	pct.1	pct.2	p_val_adj	cluster	gene	Gene_name
2.35561e-78	1.25224	0.816	0.436	6.16274e-74	2	MT1G	metallothionein 1G
1.56822e-119	1.14527	0.986	0.679	4.10278e-115	2	CTSB	cathepsin B
1.83757e-120	1.09416	0.89	0.448	4.80746e-116	2	NPC2	NPC intracellular cholesterol transporter 2
5.43684e-107	1.07765	0.706	0.245	1.42239e-102	2	WFDC2	WAP four-disulfide core domain 2
7.588e-68	1.04239	0.645	0.286	1.98517e-63	2	WARS
2.66578e-143	0.998355	0.673	0.153	6.97422e-139	2	HOPX	HOP homeobox
5.47801e-85	0.987926	0.793	0.405	1.43316e-80	2	NDUFB2	NADH:ubiquinone oxidoreductase subunit B2
5.30462e-140	0.954859	0.782	0.223	1.38779e-135	2	SPINT2	serine peptidase inhibitor, Kunitz type 2
1.06714e-55	0.951753	0.878	0.484	2.79184e-51	2	TFF3	trefoil factor 3
4.49624e-96	0.949286	0.964	0.481	1.17631e-91	2	TPO	thyroid peroxidase
1.26204e-138	0.935028	0.623	0.131	3.30176e-134	2	PCP4	Purkinje cell protein 4
2.05971e-143	0.930795	0.625	0.126	5.38861e-139	2	MGST1	microsomal glutathione S-transferase 1
2.6985e-138	0.923602	0.992	0.487	7.05982e-134	2	CD24	CD24 molecule
1.2654e-117	0.911874	0.776	0.257	3.31055e-113	2	MT1X	metallothionein 1X
1.01582e-113	0.903643	0.651	0.187	2.6576e-109	2	CLDN4	claudin 4
7.77882e-55	0.829308	0.411	0.132	2.0351e-50	2	DAPL1	death associated protein like 1
3.03837e-112	0.82429	0.575	0.131	7.94899e-108	2	TSPAN1	tetraspanin 1
9.35733e-129	0.820442	0.816	0.258	2.44806e-124	2	APLP2	amyloid beta precursor like protein 2
5.34112e-28	0.819398	0.962	0.784	1.39734e-23	2	B2M	beta-2-microglobulin
2.22026e-97	0.813338	0.648	0.216	5.80865e-93	2	TSTD1	thiosulfate sulfurtransferase like domain containing 1
3.87396e-108	0.805372	0.823	0.305	1.01351e-103	2	KRT8	keratin 8
6.85233e-97	0.793338	0.728	0.265	1.79271e-92	2	HSPA5	heat shock protein family A (Hsp70) member 5
2.00303e-75	0.78321	0.455	0.121	5.24033e-71	2	MT1H	metallothionein 1H
2.17637e-146	0.769102	0.686	0.14	5.69382e-142	2	TSHR	thyroid stimulating hormone receptor
2.05952e-107	0.746791	0.843	0.334	5.38811e-103	2	SAT1	spermidine/spermine N1-acetyltransferase 1
6.64999e-70	0.741345	0.584	0.222	1.73977e-65	2	CSTB	cystatin B
8.48226e-93	0.734564	0.684	0.242	2.21913e-88	2	NDUFC2	NADH:ubiquinone oxidoreductase subunit C2
5.88269e-107	0.726702	0.686	0.213	1.53903e-102	2	HSBP1	heat shock factor binding protein 1
1.04836e-65	0.716973	0.973	0.651	2.74273e-61	2	GPX3	glutathione peroxidase 3
7.07592e-103	0.708901	0.576	0.15	1.8512e-98	2	CYSTM1	cysteine rich transmembrane module containing 1
1.66574e-85	0.707274	0.614	0.197	4.35791e-81	2	CKB	creatine kinase B
1.41525e-95	0.707209	0.523	0.127	3.70259e-91	2	ID1	inhibitor of DNA binding 1, HLH protein
2.27556e-41	0.698826	0.457	0.192	5.95331e-37	2	CLIC3	chloride intracellular channel 3
8.6361e-106	0.693244	0.961	0.459	2.25938e-101	2	PEBP1	phosphatidylethanolamine binding protein 1
6.65354e-84	0.692804	0.901	0.484	1.7407e-79	2	COX7C	cytochrome c oxidase subunit 7C
3.81884e-108	0.691074	0.786	0.28	9.99084e-104	2	MT1E	metallothionein 1E
3.13934e-78	0.690934	0.56	0.173	8.21314e-74	2	CLDN3	claudin 3
1.94818e-111	0.689725	0.812	0.278	5.09684e-107	2	MT1F	metallothionein 1F
1.8202e-74	0.679028	0.614	0.224	4.76201e-70	2	DBI	diazepam binding inhibitor, acyl-CoA binding protein
1.7872e-44	0.677475	1	0.918	4.67566e-40	2	TG	thyroglobulin

## Sheet: C3
p_val	avg_log2FC	pct.1	pct.2	p_val_adj	cluster	gene	Gene_name
6.48969e-14	0.84841	0.421	0.283	1.69783e-09	3	DIO2	iodothyronine deiodinase 2
0.000109682	0.721138	0.273	0.219	1	3	TSPAN1	tetraspanin 1
2.4573e-26	0.712726	0.738	0.537	6.42878e-22	3	PEBP1	phosphatidylethanolamine binding protein 1
1.84685e-16	0.682988	0.524	0.37	4.83172e-12	3	MT1F	metallothionein 1F
9.68499e-10	0.6787	0.412	0.308	2.53379e-05	3	ATP1B1	ATPase Na+/K+ transporting subunit beta 1
7.27105e-33	0.671292	1	0.923	1.90225e-28	3	TG	thyroglobulin
0.000822756	0.661718	0.189	0.143	1	3	RBM47	RNA binding motif protein 47
5.80918e-14	0.6277	0.461	0.319	1.5198e-09	3	FCGBP	Fc gamma binding protein
2.52435e-32	0.623335	0.925	0.747	6.60422e-28	3	MALAT1	metastasis associated lung adenocarcinoma transcript 1
1.21219e-09	0.622298	0.386	0.278	3.17132e-05	3	SORD	sorbitol dehydrogenase
9.86141e-06	0.615448	0.361	0.301	0.257994	3	PDIA6	protein disulfide isomerase family A member 6
1.12431e-10	0.612363	0.386	0.275	2.94142e-06	3	ID4	inhibitor of DNA binding 4, HLH protein
0.00108731	0.609712	0.242	0.198	1	3	ADGRG1	adhesion G protein-coupled receptor G1
0.000310213	0.605948	0.311	0.258	1	3	HOPX	HOP homeobox
3.49436e-32	0.60414	0.888	0.668	9.14194e-28	3	GNAS	GNAS complex locus
3.51689e-18	0.603165	0.67	0.49	9.20088e-14	3	MT1G	metallothionein 1G
3.42763e-38	0.591291	0.854	0.548	8.96737e-34	3	CD24	CD24 molecule
9.12723e-15	0.589079	0.509	0.372	2.38787e-10	3	PAX8	paired box 8
3.26437e-23	0.586196	0.768	0.602	8.54025e-19	3	CALR	calreticulin
1.92674e-07	0.573244	0.442	0.357	0.00504074	3	MT1X	metallothionein 1X
6.26508e-12	0.567939	0.348	0.225	1.63907e-07	3	SLC26A7	solute carrier family 26 member 7
4.62386e-09	0.56399	0.457	0.364	0.000120969	3	MTCH1	mitochondrial carrier 1
4.72269e-22	0.560754	0.697	0.522	1.23555e-17	3	HSP90B1	heat shock protein 90 beta family member 1
4.16108e-05	0.547607	0.395	0.335	1	3	SPINT2	serine peptidase inhibitor, Kunitz type 2
3.35379e-17	0.527352	0.498	0.33	8.77418e-13	3	IYD	iodotyrosine deiodinase
5.99136e-26	0.518495	0.781	0.549	1.56746e-21	3	TPO	thyroid peroxidase
2.17116e-09	0.515241	0.459	0.358	5.68018e-05	3	KRT18	keratin 18
0.0032197	0.514966	0.341	0.318	1	3	CHCHD10	coiled-coil-helix-coiled-coil-helix domain containing 10
3.66183e-07	0.508525	0.29	0.208	0.00958007	3	SLC26A4	solute carrier family 26 member 4
1.50551e-29	0.508195	0.908	0.715	3.93871e-25	3	CTSB	cathepsin B
0.000309241	0.498503	0.262	0.214	1	3	EPCAM	epithelial cell adhesion molecule
5.22722e-07	0.492962	0.429	0.357	0.0136755	3	MTRNR2L8	MT-RNR2 like 8 (pseudogene)
5.00731e-14	0.476505	0.594	0.459	1.31001e-09	3	NEAT1	nuclear paraspeckle assembly transcript 1
0.00371952	0.474731	0.18	0.139	1	3	HES1	hes family bHLH transcription factor 1
5.61716e-10	0.469671	0.607	0.511	1.46956e-05	3	PRDX1	peroxiredoxin 1
1.19499e-06	0.464372	0.391	0.311	0.0312633	3	METTL7A	methyltransferase like 7A
0.000645913	0.457559	0.3	0.251	1	3	TSHR	thyroid stimulating hormone receptor
6.02928e-10	0.454811	0.5	0.401	1.57738e-05	3	ATP1A1	ATPase Na+/K+ transporting subunit alpha 1
0.00750263	0.44729	0.311	0.288	1	3	INPP5J	inositol polyphosphate-5-phosphatase J
0.0032087	0.426283	0.395	0.361	1	3	HSPA5	heat shock protein family A (Hsp70) member 5

## Sheet: C4
p_val	avg_log2FC	pct.1	pct.2	p_val_adj	cluster	gene	Gene_name
1.49647e-117	2.1409	0.473	0.032	3.91506e-113	4	FDCSP	follicular dendritic cell secreted protein
9.23489e-52	1.52228	0.87	0.302	2.41603e-47	4	CCL19	C-C motif chemokine ligand 19
1.20205e-80	1.49134	0.767	0.156	3.1448e-76	4	LTB	lymphotoxin beta
9.79152e-48	1.48397	0.856	0.358	2.56166e-43	4	CD52	CD52 molecule
7.67045e-79	1.4238	0.836	0.192	2.00674e-74	4	TRBC1	T cell receptor beta constant 1
2.49161e-56	1.33154	0.849	0.254	6.51854e-52	4	LIMD2	LIM domain containing 2
6.00682e-53	1.28681	0.842	0.287	1.57151e-48	4	TRBC2	T cell receptor beta constant 2
4.99385e-109	1.27753	0.623	0.068	1.30649e-104	4	MS4A1	membrane spanning 4-domains A1
1.3714e-76	1.24425	0.753	0.149	3.58786e-72	4	CXCR4	C-X-C motif chemokine receptor 4
5.24237e-73	1.23336	0.685	0.129	1.37151e-68	4	CD37	CD37 molecule
4.61461e-75	1.23089	0.788	0.167	1.20727e-70	4	RAC2	Rac family small GTPase 2
1.62485e-44	1.21973	0.849	0.31	4.25094e-40	4	CORO1A	coronin 1A
3.63705e-73	1.20536	0.767	0.158	9.51526e-69	4	TRAC	T cell receptor alpha constant
9.66189e-66	1.15122	0.733	0.157	2.52774e-61	4	CD79B	CD79b molecule
1.68378e-43	1.09449	0.788	0.262	4.4051e-39	4	CD79A	CD79a molecule
4.22054e-47	1.09197	0.774	0.231	1.10418e-42	4	PTGDS	prostaglandin D2 synthase
2.22829e-48	1.06988	0.863	0.313	5.82966e-44	4	ARHGDIB	Rho GDP dissociation inhibitor beta
1.37188e-36	1.04812	0.479	0.114	3.58912e-32	4	RPS4Y1	ribosomal protein S4 Y-linked 1
2.45132e-40	1.03827	0.829	0.318	6.41314e-36	4	IGHM	immunoglobulin heavy constant mu
6.17134e-83	1.03342	0.459	0.047	1.61454e-78	4	CXCL13	C-X-C motif chemokine ligand 13
6.66056e-46	0.994752	0.781	0.234	1.74254e-41	4	LYZ	lysozyme
2.8314e-64	0.958056	0.658	0.127	7.40752e-60	4	CD3D	CD3 delta subunit of T-cell receptor complex
4.87947e-42	0.952571	0.87	0.306	1.27657e-37	4	IFI30	IFI30 lysosomal thiol reductase
1.41948e-31	0.951802	0.932	0.556	3.71366e-27	4	PFN1	profilin 1
3.07734e-54	0.948953	0.432	0.065	8.05093e-50	4	MMP9	matrix metallopeptidase 9
4.1131e-31	0.933588	0.863	0.362	1.07607e-26	4	APOC1	apolipoprotein C1
3.23057e-34	0.928394	0.986	0.726	8.45181e-30	4	RPS21	ribosomal protein S21
1.80946e-37	0.927055	0.877	0.34	4.73391e-33	4	HLA-DQA1	major histocompatibility complex, class II, DQ alpha 1
2.80146e-30	0.894332	0.952	0.697	7.32918e-26	4	RPL28	ribosomal protein L28
2.92435e-40	0.891885	0.76	0.239	7.65067e-36	4	ISG20	interferon stimulated exonuclease gene 20
2.95832e-51	0.890145	0.719	0.179	7.73955e-47	4	NCF1	neutrophil cytosolic factor 1
2.6516e-29	0.889958	0.973	0.754	6.93711e-25	4	RPS28	ribosomal protein S28
7.24155e-49	0.881866	0.5	0.096	1.89453e-44	4	CD69	CD69 molecule
8.10149e-30	0.880743	0.719	0.278	2.11951e-25	4	LSM7	LSM7 homolog, U6 small nuclear RNA and mRNA degradation associated
2.29919e-38	0.867127	0.767	0.267	6.01514e-34	4	FXYD5	FXYD domain containing ion transport regulator 5
3.29616e-27	0.86328	0.986	0.734	8.62341e-23	4	CD74	CD74 molecule
1.39585e-28	0.845672	0.993	0.799	3.65182e-24	4	RPLP1	ribosomal protein lateral stalk subunit P1
7.82577e-66	0.834918	0.63	0.115	2.04738e-61	4	CD53	CD53 molecule
6.0776e-64	0.834453	0.589	0.101	1.59002e-59	4	PTPRC	protein tyrosine phosphatase receptor type C
1.53993e-39	0.830513	0.808	0.27	4.02876e-35	4	SRGN	serglycin
