# Supplementary material for: Unraveling the molecular architecture of autoimmune thyroid diseases at spatial resolution
Source: Nat Commun. 2024 Jul 13;15:5895. doi: 10.1038/s41467-024-50192-5 (PMC11246508; doi:10.1038/s41467-024-50192-5)
Supplement: Supplementary file 9 — Supplementary Data 6 [file 41467_2024_50192_MOESM9_ESM.xlsx]

## Sheet: V0
p_val	avg_log2FC	pct.1	pct.2	p_val_adj	cluster	gene	Gene_name
0.00168646	1.35449	0.082	0.162	1	0	CHKB	choline kinase beta
0.000478318	1.18407	0.052	0.133	1	0	TOP1	DNA topoisomerase I
0.00190817	1.17428	0.046	0.11	1	0	ILF3-DT	ILF3 divergent transcript
1.16009e-06	1.1729	0.193	0.375	0.0303504	0	CHCHD10	coiled-coil-helix-coiled-coil-helix domain containing 10
4.82396e-05	1.13548	0.049	0.142	1	0	DHX15	DEAH-box helicase 15
0.00130902	1.13031	0.098	0.187	1	0	KLHDC8B	kelch domain containing 8B
6.3314e-05	1.12802	0.183	0.345	1	0	NUCKS1	nuclear casein kinase and cyclin dependent kinase substrate 1
0.00015267	1.08746	0.036	0.114	1	0	PPP1R10	protein phosphatase 1 regulatory subunit 10
2.96542e-05	1.0832	0.082	0.192	0.775812	0	MCRS1	microspherule protein 1
1.2421e-07	1.04376	0.105	0.275	0.00324958	0	SON	SON DNA and RNA binding protein
0.000253984	1.04078	0.046	0.124	1	0	DNAJC7	DnaJ heat shock protein family (Hsp40) member C7
3.25816e-09	1.025	0.072	0.242	8.52401e-05	0	SNX1	sorting nexin 1
3.37637e-05	1.01827	0.098	0.213	0.883326	0	MMP2	matrix metallopeptidase 2
0.000232903	1.00566	0.069	0.156	1	0	FBLN5	fibulin 5
0.000608194	1.00537	0.095	0.201	1	0	SYNE2	spectrin repeat containing nuclear envelope protein 2
9.73362e-05	0.986198	0.085	0.192	1	0	TTC3	tetratricopeptide repeat domain 3
8.37558e-05	0.974423	0.046	0.135	1	0	PRRC2C	proline rich coiled-coil 2C
1.03714e-06	0.955017	0.046	0.163	0.0271336	0	NUCB2	nucleobindin 2
2.56775e-06	0.954372	0.039	0.146	0.0671776	0	TMEM43	transmembrane protein 43
4.88783e-11	0.925763	0.268	0.563	1.27875e-06	0	IGFBP5	insulin like growth factor binding protein 5
0.000547807	0.918085	0.056	0.137	1	0	SLC44A1	solute carrier family 44 member 1
2.58244e-06	0.910437	0.052	0.165	0.0675619	0	USP22	ubiquitin specific peptidase 22
0.000419528	0.907617	0.114	0.22	1	0	UBL7	ubiquitin like 7
2.31869e-05	0.903766	0.036	0.124	0.606615	0	PLAT	plasminogen activator, tissue type
0.000544512	0.882539	0.17	0.295	1	0	SAT2	spermidine/spermine N1-acetyltransferase family member 2
2.70434e-10	0.879787	0.183	0.435	7.07509e-06	0	NORAD	non-coding RNA activated by DNA damage
0.000763632	0.863638	0.114	0.217	1	0	PEF1	penta-EF-hand domain containing 1
4.43823e-10	0.855762	0.069	0.242	1.16113e-05	0	CAPZA1	capping actin protein of muscle Z-line subunit alpha 1
4.42664e-09	0.851796	0.042	0.19	0.00011581	0	TCEA1	transcription elongation factor A1
0.0036475	0.83366	0.121	0.213	1	0	PA2G4	proliferation-associated 2G4
3.42846e-05	0.831718	0.062	0.165	0.896953	0	ATN1	atrophin 1
9.22915e-07	0.824456	0.108	0.263	0.0241453	0	CAPN2	calpain 2
5.12616e-05	0.802972	0.065	0.162	1	0	SPRYD3	SPRY domain containing 3
7.52923e-06	0.793642	0.085	0.213	0.19698	0	PIN4	peptidylprolyl cis/trans isomerase, NIMA-interacting 4
0.000386011	0.793317	0.056	0.139	1	0	GOLGB1	golgin B1
1.46105e-12	0.785208	0.092	0.325	3.82241e-08	0	PDCD4	programmed cell death 4
4.21178e-05	0.771385	0.114	0.236	1	0	PCNP	PEST proteolytic signal containing nuclear protein
2.71577e-12	0.770788	0.141	0.382	7.10499e-08	0	PSMC5	proteasome 26S subunit, ATPase 5
0.00317827	0.77052	0.046	0.105	1	0	SLC35F6	solute carrier family 35 member F6
0.000206882	0.76488	0.033	0.107	1	0	PCNA	proliferating cell nuclear antigen

## Sheet: V1
p_val	avg_log2FC	pct.1	pct.2	p_val_adj	cluster	gene	Gene_name
1.24648e-53	2.31572	0.791	0.334	3.26104e-49	1	ACTA2	actin alpha 2, smooth muscle
1.24641e-46	1.97873	0.589	0.147	3.26086e-42	1	MYH11	myosin heavy chain 11
2.29088e-59	1.9512	0.915	0.6	5.9934e-55	1	TAGLN	transgelin
4.41061e-38	1.94931	0.465	0.101	1.1539e-33	1	MUSTN1	musculoskeletal, embryonic nuclear protein 1
8.70171e-30	1.9147	0.475	0.148	2.27654e-25	1	DES	desmin
3.52381e-29	1.84032	0.369	0.077	9.219e-25	1	ACTG2	actin gamma 2, smooth muscle
1.08466e-39	1.81481	0.674	0.284	2.83768e-35	1	TPM2	tropomyosin 2
1.82375e-30	1.70058	0.72	0.44	4.77129e-26	1	CSRP1	cysteine and glycine rich protein 1
1.35772e-42	1.63876	0.887	0.627	3.55207e-38	1	MYL9	myosin light chain 9
1.6598e-22	1.45939	0.333	0.085	4.34238e-18	1	MYLK	myosin light chain kinase
8.78487e-21	1.42822	0.44	0.181	2.2983e-16	1	FN1	fibronectin 1
3.01397e-21	1.38454	0.638	0.402	7.88515e-17	1	DSTN	destrin, actin depolymerizing factor
1.26942e-11	1.28864	0.209	0.061	3.32105e-07	1	SYNPO2	synaptopodin 2
7.61158e-23	1.26765	0.344	0.089	1.99134e-18	1	CNN1	calponin 1
5.27889e-27	1.23557	0.709	0.487	1.38106e-22	1	FLNA	filamin A
1.229e-34	1.23225	0.844	0.635	3.21531e-30	1	ADIRF	adipogenesis regulatory factor
7.91101e-20	1.1589	0.195	0.02	2.06968e-15	1	PLN	phospholamban
1.11604e-22	1.12884	0.287	0.053	2.91977e-18	1	CCDC3	coiled-coil domain containing 3
1.83299e-14	1.0959	0.532	0.322	4.79546e-10	1	BGN	biglycan
8.21447e-18	1.09025	0.465	0.218	2.14907e-13	1	CALD1	caldesmon 1
1.78694e-17	1.06733	0.525	0.283	4.675e-13	1	COL1A2	collagen type I alpha 2 chain
6.30453e-11	1.0491	0.348	0.181	1.64939e-06	1	SNCG	synuclein gamma
6.49731e-16	1.04159	0.376	0.153	1.69983e-11	1	TM4SF1	transmembrane 4 L six family member 1
1.27749e-07	1.02443	0.152	0.051	0.00334217	1	PPP1R12B	protein phosphatase 1 regulatory subunit 12B
1.66731e-08	1.02108	0.11	0.022	0.000436201	1	KCNMB1	potassium calcium-activated channel subfamily M regulatory beta subunit 1
8.94839e-12	1.00767	0.433	0.252	2.34108e-07	1	MFGE8	milk fat globule EGF and factor V/VIII domain containing
2.10582e-17	0.999634	0.309	0.092	5.50925e-13	1	LMOD1	leiomodin 1
1.48505e-09	0.977678	0.294	0.145	3.88519e-05	1	PPP1R14A	protein phosphatase 1 regulatory inhibitor subunit 14A
1.57269e-38	0.95655	0.943	0.71	4.11448e-34	1	MGP	matrix Gla protein
1.84515e-20	0.939542	0.482	0.21	4.82727e-16	1	TIMP2	TIMP metallopeptidase inhibitor 2
8.07899e-26	0.938953	0.72	0.436	2.11362e-21	1	AEBP1	AE binding protein 1
1.37515e-12	0.938152	0.422	0.221	3.59766e-08	1	EPAS1	endothelial PAS domain protein 1
3.06131e-07	0.934696	0.355	0.23	0.00800901	1	STOM	stomatin
1.48111e-10	0.932726	0.535	0.382	3.87489e-06	1	VWF	von Willebrand factor
7.92006e-25	0.929958	0.794	0.612	2.07205e-20	1	LGALS1	galectin 1
2.32308e-09	0.920166	0.418	0.278	6.07765e-05	1	TUBA1A	tubulin alpha 1a
1.06997e-19	0.910716	0.759	0.54	2.79926e-15	1	S100A4	S100 calcium binding protein A4
3.33032e-09	0.902148	0.27	0.121	8.71277e-05	1	INMT	indolethylamine N-methyltransferase
3.20017e-06	0.894381	0.34	0.223	0.0837227	1	ITGB1	integrin subunit beta 1
3.66283e-10	0.886241	0.209	0.072	9.58269e-06	1	HSPB6	heat shock protein family B (small) member 6

## Sheet: V2
p_val	avg_log2FC	pct.1	pct.2	p_val_adj	cluster	gene	Gene_name
1.59644e-25	2.22092	0.867	0.517	4.17662e-21	2	TFF3	trefoil factor 3
1.1266e-51	1.70118	0.976	0.658	2.94741e-47	2	CTSB	cathepsin B
1.02014e-41	1.6998	0.927	0.47	2.66888e-37	2	TPO	thyroid peroxidase
3.64999e-28	1.6324	0.788	0.399	9.54911e-24	2	MT1G	metallothionein 1G
2.43293e-34	1.5162	0.685	0.254	6.36503e-30	2	WFDC2	WAP four-disulfide core domain 2
6.50149e-45	1.50605	0.733	0.222	1.70092e-40	2	SPINT2	serine peptidase inhibitor, Kunitz type 2
6.74075e-34	1.47877	1	0.925	1.76351e-29	2	TG	thyroglobulin
6.18912e-50	1.42121	0.958	0.445	1.6192e-45	2	CD24	CD24 molecule
1.70146e-33	1.37677	0.703	0.233	4.45136e-29	2	FCGBP	Fc gamma binding protein
3.47153e-35	1.3655	0.812	0.45	9.08222e-31	2	NPC2	NPC intracellular cholesterol transporter 2
6.80089e-55	1.33039	0.709	0.126	1.77925e-50	2	SORD	sorbitol dehydrogenase
3.61352e-31	1.32105	0.939	0.672	9.4537e-27	2	GPX3	glutathione peroxidase 3
2.95527e-34	1.31033	0.703	0.247	7.73157e-30	2	MT1F	metallothionein 1F
1.22376e-22	1.28423	0.721	0.452	3.2016e-18	2	NDUFB2	NADH:ubiquinone oxidoreductase subunit B2
1.57221e-39	1.24273	0.77	0.234	4.11321e-35	2	PAX8	paired box 8
1.92957e-38	1.22967	0.903	0.463	5.04814e-34	2	PEBP1	phosphatidylethanolamine binding protein 1
1.64059e-12	1.21764	0.497	0.254	4.29212e-08	2	CLIC3	chloride intracellular channel 3
3.88814e-37	1.17713	0.788	0.321	1.01722e-32	2	SAT1	spermidine/spermine N1-acetyltransferase 1
2.19765e-44	1.15987	0.43	0.044	5.74949e-40	2	GPRC5A	G protein-coupled receptor class C group 5 member A
8.81895e-36	1.1577	0.497	0.097	2.30721e-31	2	S100A14	S100 calcium binding protein A14
1.36616e-39	1.15583	0.497	0.082	3.57415e-35	2	CLDN7	claudin 7
2.28855e-22	1.13084	0.558	0.21	5.98732e-18	2	KIF22	kinesin family member 22
3.73187e-30	1.08949	0.776	0.344	9.76331e-26	2	KRT8	keratin 8
1.98708e-36	1.08108	0.958	0.588	5.1986e-32	2	CALR	calreticulin
4.06e-29	1.06269	0.691	0.271	1.06218e-24	2	MT1X	metallothionein 1X
5.3222e-35	1.06108	0.794	0.314	1.3924e-30	2	KRT7	keratin 7
1.31623e-31	1.05521	0.382	0.055	3.44353e-27	2	NQO1	NAD(P)H quinone dehydrogenase 1
3.26839e-34	1.03081	0.63	0.182	8.55076e-30	2	CLDN4	claudin 4
2.97721e-28	1.02197	0.491	0.125	7.78897e-24	2	TXNL1	thioredoxin like 1
1.52582e-26	1.0034	0.685	0.297	3.99184e-22	2	HSPA5	heat shock protein family A (Hsp70) member 5
4.00097e-26	0.992194	0.624	0.236	1.04673e-21	2	SLC26A4-AS1	SLC26A4 antisense RNA 1
2.42404e-22	0.980477	0.582	0.254	6.34178e-18	2	TSTD1	thiosulfate sulfurtransferase like domain containing 1
4.72909e-25	0.979781	0.509	0.146	1.23722e-20	2	SLC25A29	solute carrier family 25 member 29
1.66543e-33	0.976297	0.745	0.267	4.3571e-29	2	MTCH1	mitochondrial carrier 1
3.63073e-26	0.975685	0.4	0.084	9.49871e-22	2	JUP	junction plakoglobin
5.26012e-13	0.973765	0.358	0.128	1.37615e-08	2	MT1H	metallothionein 1H
8.97018e-19	0.973568	0.376	0.107	2.34678e-14	2	TNFRSF12A	TNF receptor superfamily member 12A
1.58263e-21	0.958013	0.479	0.158	4.14047e-17	2	CYSTM1	cysteine rich transmembrane module containing 1
1.13145e-42	0.951783	0.582	0.109	2.96011e-38	2	TSPAN1	tetraspanin 1
3.99874e-14	0.947202	0.352	0.116	1.04615e-09	2	DAPL1	death associated protein like 1

## Sheet: V3
p_val	avg_log2FC	pct.1	pct.2	p_val_adj	cluster	gene	Gene_name
3.95659e-51	2.07383	0.862	0.292	1.03512e-46	3	TRBC2	T cell receptor beta constant 2
7.12629e-44	2.02537	0.871	0.393	1.86438e-39	3	CD52	CD52 molecule
1.70025e-67	1.94053	0.75	0.101	4.4482e-63	3	CD69	CD69 molecule
8.90274e-50	1.84992	0.828	0.24	2.32913e-45	3	TRBC1	T cell receptor beta constant 1
1.79497e-54	1.75685	0.828	0.177	4.69601e-50	3	TRAC	T cell receptor alpha constant
3.40462e-52	1.70925	0.853	0.226	8.90716e-48	3	LTB	lymphotoxin beta
4.05061e-55	1.64982	0.819	0.173	1.05972e-50	3	CXCR4	C-X-C motif chemokine receptor 4
8.19051e-47	1.55534	0.647	0.106	2.1428e-42	3	RPS4Y1	ribosomal protein S4 Y-linked 1
9.58977e-46	1.53589	0.767	0.169	2.50888e-41	3	CCL4	C-C motif chemokine ligand 4
1.08616e-39	1.47427	1	0.825	2.84161e-35	3	RPS12	ribosomal protein S12
7.69919e-50	1.44888	0.819	0.199	2.01426e-45	3	RAC2	Rac family small GTPase 2
8.04068e-61	1.43517	0.845	0.147	2.1036e-56	3	CD3D	CD3 delta subunit of T-cell receptor complex
7.10311e-52	1.41973	0.828	0.179	1.85831e-47	3	CD37	CD37 molecule
3.47976e-36	1.37253	0.957	0.665	9.10375e-32	3	RPS26	ribosomal protein S26
5.47898e-38	1.34836	0.879	0.336	1.43341e-33	3	ARHGDIB	Rho GDP dissociation inhibitor beta
6.1478e-48	1.32942	0.638	0.1	1.60839e-43	3	MS4A1	membrane spanning 4-domains A1
2.32276e-65	1.31207	0.741	0.093	6.07682e-61	3	CD48	CD48 molecule
5.28672e-51	1.30905	0.69	0.112	1.38311e-46	3	GZMK	granzyme K
5.12763e-36	1.28753	0.983	0.736	1.34149e-31	3	RPS21	ribosomal protein S21
6.50222e-31	1.25878	0.853	0.347	1.70111e-26	3	LIMD2	LIM domain containing 2
3.51298e-33	1.23268	0.94	0.681	9.19066e-29	3	RPL28	ribosomal protein L28
4.02785e-31	1.21534	0.991	0.793	1.05377e-26	3	RPS15A	ribosomal protein S15a
3.30415e-33	1.19916	0.871	0.337	8.64431e-29	3	FXYD5	FXYD domain containing ion transport regulator 5
5.5817e-50	1.19558	0.724	0.13	1.46029e-45	3	CD3E	CD3 epsilon subunit of T-cell receptor complex
5.90108e-27	1.19525	0.862	0.389	1.54384e-22	3	CORO1A	coronin 1A
8.59193e-31	1.19403	0.94	0.671	2.24782e-26	3	RPS7	ribosomal protein S7
4.72122e-64	1.1906	0.621	0.054	1.23517e-59	3	SELL	selectin L
1.49163e-33	1.18514	0.974	0.733	3.90239e-29	3	RPS2	ribosomal protein S2
1.98669e-35	1.17176	0.983	0.758	5.19759e-31	3	RPS28	ribosomal protein S28
1.95333e-30	1.15832	0.966	0.721	5.11031e-26	3	RPS15	ribosomal protein S15
9.52601e-33	1.15617	0.776	0.247	2.4922e-28	3	NCF1	neutrophil cytosolic factor 1
4.04792e-27	1.14117	0.948	0.649	1.05902e-22	3	RPS10	ribosomal protein S10
9.81615e-45	1.13088	0.724	0.15	2.5681e-40	3	PCED1B-AS1	PCED1B antisense RNA 1
1.91708e-31	1.12755	0.931	0.521	5.01547e-27	3	EEF1B2	eukaryotic translation elongation factor 1 beta 2
8.93219e-37	1.11329	0.5	0.072	2.33684e-32	3	CCL4L2	C-C motif chemokine ligand 4 like 2
7.35735e-29	1.11212	0.879	0.328	1.92483e-24	3	CD79A	CD79a molecule
3.89544e-25	1.10404	0.845	0.367	1.01913e-20	3	IGHM	immunoglobulin heavy constant mu
1.76539e-29	1.09858	0.862	0.319	4.61862e-25	3	CCL5	C-C motif chemokine ligand 5
4.00566e-34	1.09261	0.991	0.784	1.04796e-29	3	RPLP2	ribosomal protein lateral stalk subunit P2
3.30897e-36	1.0704	1	0.904	8.65692e-32	3	RPS27	ribosomal protein S27

## Sheet: V4
p_val	avg_log2FC	pct.1	pct.2	p_val_adj	cluster	gene	Gene_name
1.4309e-19	1.57167	0.551	0.144	3.74352e-15	4	PLPP1	phospholipid phosphatase 1
4.51097e-35	1.55707	0.797	0.176	1.18016e-30	4	TM4SF1	transmembrane 4 L six family member 1
9.07045e-11	1.54953	0.536	0.226	2.37301e-06	4	ACKR1	atypical chemokine receptor 1 (Duffy blood group)
1.29577e-26	1.53671	0.812	0.241	3.39e-22	4	EPAS1	endothelial PAS domain protein 1
5.46283e-19	1.48184	0.681	0.235	1.42919e-14	4	STOM	stomatin
1.10362e-27	1.45733	0.826	0.225	2.8873e-23	4	CAV1	caveolin 1
3.1767e-19	1.42693	0.522	0.125	8.31087e-15	4	KCTD12	potassium channel tetramerization domain containing 12
4.47654e-21	1.36132	0.725	0.225	1.17115e-16	4	FN1	fibronectin 1
1.31661e-24	1.33647	0.739	0.206	3.44451e-20	4	DEPP1	DEPP1 autophagy regulator
4.46225e-18	1.28036	0.623	0.184	1.16741e-13	4	MUSTN1	musculoskeletal, embryonic nuclear protein 1
1.05223e-12	1.25904	0.783	0.438	2.75284e-08	4	IFI27	interferon alpha inducible protein 27
4.02295e-17	1.23836	0.681	0.252	1.05248e-12	4	PECAM1	platelet and endothelial cell adhesion molecule 1
9.67033e-28	1.2352	0.406	0.048	2.52995e-23	4	CALCRL	calcitonin receptor like receptor
6.16472e-19	1.2001	0.391	0.066	1.61281e-14	4	JAG1	jagged canonical Notch ligand 1
4.5263e-24	1.19886	0.406	0.056	1.18417e-19	4	PTPRB	protein tyrosine phosphatase receptor type B
7.00458e-15	1.19263	0.377	0.082	1.83254e-10	4	PODXL	podocalyxin like
1.08613e-21	1.16452	0.362	0.05	2.84154e-17	4	CXCL2	C-X-C motif chemokine ligand 2
1.2773e-08	1.13998	0.71	0.445	0.000334166	4	ZFP36	ZFP36 ring finger protein
3.75125e-15	1.13664	0.71	0.284	9.81401e-11	4	AQP1	aquaporin 1 (Colton blood group)
6.43392e-18	1.12429	0.493	0.12	1.68324e-13	4	CLIC4	chloride intracellular channel 4
1.02029e-12	1.12016	0.565	0.192	2.66929e-08	4	ID1	inhibitor of DNA binding 1, HLH protein
2.35551e-10	1.11984	0.652	0.338	6.16249e-06	4	RAMP3	receptor activity modifying protein 3
1.15601e-23	1.10266	0.217	0.011	3.02436e-19	4	GJA5	gap junction protein alpha 5
1.31925e-19	1.10193	0.536	0.125	3.45143e-15	4	CD93	CD93 molecule
3.24427e-10	1.07294	0.739	0.458	8.48765e-06	4	CRIP2	cysteine rich protein 2
2.55393e-16	1.07037	0.333	0.055	6.6816e-12	4	PLN	phospholamban
4.58093e-14	1.07024	0.449	0.12	1.19846e-09	4	THBD	thrombomodulin
2.51563e-09	1.06925	0.246	0.058	6.5814e-05	4	CDH5	cadherin 5
8.64829e-11	1.06817	0.58	0.261	2.26257e-06	4	RAMP2	receptor activity modifying protein 2
2.91366e-11	1.06168	0.739	0.405	7.62273e-07	4	VWF	von Willebrand factor
1.26702e-09	1.05468	0.696	0.361	3.31477e-05	4	SRGN	serglycin
5.3394e-13	1.01982	0.58	0.22	1.39689e-08	4	HYAL2	hyaluronidase 2
1.79843e-10	1.00724	0.493	0.196	4.70506e-06	4	ICAM2	intercellular adhesion molecule 2
1.04584e-15	1.00709	0.855	0.505	2.73611e-11	4	IFITM2	interferon induced transmembrane protein 2
2.36841e-27	1.00246	0.42	0.051	6.19623e-23	4	MMRN2	multimerin 2
2.24762e-19	0.983615	0.449	0.088	5.88024e-15	4	HEG1	heart development protein with EGF like domains 1
7.3966e-10	0.978744	0.681	0.36	1.9351e-05	4	EGFL7	EGF like domain multiple 7
2.58071e-17	0.976991	0.348	0.059	6.75166e-13	4	CLEC14A	C-type lectin domain containing 14A
3.98508e-18	0.962471	0.217	0.019	1.04258e-13	4	EFHD1	EF-hand domain family member D1
1.15276e-26	0.952706	0.319	0.028	3.01584e-22	4	ADGRL4	adhesion G protein-coupled receptor L4
