# Supplementary material for: Unraveling the molecular architecture of autoimmune thyroid diseases at spatial resolution
Source: Nat Commun. 2024 Jul 13;15:5895. doi: 10.1038/s41467-024-50192-5 (PMC11246508; doi:10.1038/s41467-024-50192-5)
Supplement: Supplementary file 10 — Supplementary Data 7 [file 41467_2024_50192_MOESM10_ESM.xlsx]

## Sheet: I0
p_val	avg_log2FC	pct.1	pct.2	p_val_adj	cluster	gene	Gene_name
6.72364e-127	0.850595	0.699	0.185	1.75904e-122	0	FDCSP	follicular dendritic cell secreted protein
6.64359e-128	0.700093	0.878	0.321	1.7381e-123	0	MS4A1	membrane spanning 4-domains A1
3.85243e-84	0.677742	0.938	0.558	1.00787e-79	0	CCL21	C-C motif chemokine ligand 21
8.19338e-124	0.64735	0.969	0.528	2.14355e-119	0	LTB	lymphotoxin beta
2.26239e-117	0.62603	0.595	0.122	5.91886e-113	0	TCL1A	TCL1 family AKT coactivator A
1.44379e-96	0.604075	0.983	0.555	3.77725e-92	0	PTGDS	prostaglandin D2 synthase
1.88788e-102	0.583281	0.913	0.422	4.93908e-98	0	CD37	CD37 molecule
7.41891e-117	0.570368	0.681	0.164	1.94093e-112	0	VPREB3	V-set pre-B cell surrogate light chain 3
6.48794e-108	0.547705	0.737	0.215	1.69737e-103	0	SPIB	Spi-B transcription factor
1.50481e-86	0.526306	0.903	0.479	3.93689e-82	0	NCF1	neutrophil cytosolic factor 1
9.4861e-56	0.515014	0.563	0.232	2.48175e-51	0	CXCL13	C-X-C motif chemokine ligand 13
1.85589e-90	0.515005	0.965	0.6	4.85539e-86	0	TRAC	T cell receptor alpha constant
1.01992e-79	0.513527	0.874	0.448	2.6683e-75	0	CD79B	CD79b molecule
5.24205e-101	0.512354	0.983	0.623	1.37143e-96	0	LIMD2	LIM domain containing 2
4.92852e-90	0.50927	0.969	0.581	1.2894e-85	0	RAC2	Rac family small GTPase 2
9.10205e-102	0.508661	0.749	0.231	2.38128e-97	0	SELL	selectin L
1.71794e-81	0.508307	0.917	0.483	4.49447e-77	0	EVL	Enah/Vasp-like
1.21667e-77	0.502588	0.658	0.246	3.18304e-73	0	STMN1	stathmin 1
5.92154e-98	0.500218	0.668	0.188	1.54919e-93	0	CD19	CD19 molecule
9.24659e-78	0.492102	0.871	0.452	2.41909e-73	0	CD53	CD53 molecule
5.58222e-80	0.49173	0.814	0.358	1.46042e-75	0	CSK	C-terminal Src kinase
6.22856e-78	0.491307	0.842	0.41	1.62951e-73	0	HMGN1	high mobility group nucleosome binding domain 1
2.24485e-98	0.48283	0.989	0.689	5.87298e-94	0	CORO1A	coronin 1A
4.71443e-76	0.477663	0.965	0.612	1.23339e-71	0	TRBC1	T cell receptor beta constant 1
1.45622e-65	0.464622	0.94	0.571	3.80977e-61	0	H2AFZ
1.10819e-74	0.461285	0.452	0.099	2.89925e-70	0	CR2	complement C3d receptor 2
1.09852e-83	0.453628	0.723	0.233	2.87395e-79	0	FCMR	Fc fragment of IgM receptor
8.79867e-63	0.451964	0.681	0.288	2.30191e-58	0	MMP9	matrix metallopeptidase 9
1.73795e-67	0.45038	0.902	0.511	4.54683e-63	0	RAN	RAN, member RAS oncogene family
3.60629e-85	0.448767	0.585	0.155	9.43478e-81	0	CD22	CD22 molecule
1.48709e-70	0.44731	0.812	0.386	3.89054e-66	0	LCP1	lymphocyte cytosolic protein 1
1.80443e-91	0.447077	0.997	0.709	4.72075e-87	0	ARHGDIB	Rho GDP dissociation inhibitor beta
1.73301e-67	0.444551	0.845	0.402	4.5339e-63	0	PTPN6	protein tyrosine phosphatase non-receptor type 6
1.87152e-65	0.437995	0.86	0.444	4.89626e-61	0	PCED1B-AS1	PCED1B antisense RNA 1
8.4107e-67	0.432378	0.709	0.296	2.20041e-62	0	SNRPD1	small nuclear ribonucleoprotein D1 polypeptide
2.72263e-51	0.430075	0.459	0.155	7.12295e-47	0	CCL18	C-C motif chemokine ligand 18
4.50118e-64	0.429207	0.95	0.634	1.1776e-59	0	CD79A	CD79a molecule
1.03947e-66	0.427236	0.826	0.39	2.71946e-62	0	HCLS1	hematopoietic cell-specific Lyn substrate 1
2.48603e-61	0.426713	0.901	0.497	6.50396e-57	0	CD3D	CD3d molecule
5.94807e-59	0.421985	0.84	0.424	1.55613e-54	0	CD3E	CD3e molecule
3.71608e-64	0.421937	0.766	0.341	9.722e-60	0	IL16	interleukin 16
3.96882e-67	0.420379	0.564	0.19	1.03832e-62	0	HMGB2	high mobility group box 2
9.5084e-63	0.420256	0.909	0.575	2.48759e-58	0	ARPC2	actin related protein 2/3 complex subunit 2
7.73946e-61	0.420157	0.8	0.392	2.0248e-56	0	PTPRC	protein tyrosine phosphatase receptor type C
5.76012e-66	0.419969	0.804	0.362	1.50696e-61	0	GPSM3	G protein signaling modulator 3
7.46747e-63	0.41953	0.836	0.396	1.95364e-58	0	CD48	CD48 molecule
4.41243e-68	0.415782	0.77	0.327	1.15438e-63	0	PPP1R18	protein phosphatase 1 regulatory subunit 18
1.42522e-124	0.415428	1	0.84	3.72867e-120	0	CD52	CD52 molecule
1.22247e-82	0.412309	0.997	0.77	3.19822e-78	0	TRBC2	T cell receptor beta constant 2
3.67798e-60	0.411944	0.926	0.552	9.62232e-56	0	GMFG	glia maturation factor gamma
2.67404e-57	0.410995	0.807	0.374	6.99583e-53	0	CD69	CD69 molecule
8.0056e-79	0.410497	0.64	0.188	2.09443e-74	0	RASGRP2	RAS guanyl releasing protein 2
2.01828e-61	0.410058	0.905	0.519	5.28022e-57	0	CNN2	calponin 2
2.26913e-74	0.407859	0.98	0.708	5.93651e-70	0	HNRNPA2B1	heterogeneous nuclear ribonucleoprotein A2/B1
2.00383e-65	0.407005	0.761	0.313	5.24242e-61	0	LCK	LCK proto-oncogene, Src family tyrosine kinase
2.94584e-63	0.406687	0.8	0.354	7.70691e-59	0	SEPTIN1	septin 1
6.97301e-58	0.404392	0.801	0.406	1.82428e-53	0	UCP2	uncoupling protein 2
4.43894e-67	0.403666	0.748	0.303	1.16132e-62	0	ARHGEF1	Rho guanine nucleotide exchange factor 1
2.03109e-53	0.401988	0.923	0.528	5.31375e-49	0	CXCR4	C-X-C motif chemokine receptor 4
1.13987e-61	0.401476	0.969	0.625	2.98213e-57	0	FXYD5	FXYD domain containing ion transport regulator 5
8.85895e-61	0.401315	0.969	0.673	2.31768e-56	0	HMGN2	high mobility group nucleosomal binding domain 2
2.28383e-68	0.401262	0.982	0.685	5.97496e-64	0	ARPC1B	actin related protein 2/3 complex subunit 1B
1.18393e-56	0.401238	0.931	0.536	3.09739e-52	0	LSP1	lymphocyte specific protein 1
1.08098e-68	0.400808	0.739	0.288	2.82805e-64	0	LBH	LBH regulator of WNT signaling pathway
2.5552e-59	0.398011	0.801	0.38	6.68492e-55	0	CCND3	cyclin D3
1.24756e-52	0.397969	0.971	0.71	3.26385e-48	0	IGHM	immunoglobulin heavy constant mu
1.16051e-56	0.396753	0.835	0.416	3.03614e-52	0	ATP2A3	ATPase sarcoplasmic/endoplasmic reticulum Ca2+ transporting 3
5.24793e-70	0.395994	0.657	0.234	1.37296e-65	0	SEPTIN6	septin 6
1.20857e-58	0.394378	0.784	0.365	3.16187e-54	0	WIPF1	WAS/WASL interacting protein family member 1
8.93029e-57	0.394205	0.801	0.406	2.33634e-52	0	ARPC5	actin related protein 2/3 complex subunit 5
1.04398e-52	0.39395	0.784	0.425	2.73126e-48	0	RPL22L1	ribosomal protein L22 like 1
1.35338e-53	0.393426	0.917	0.594	3.54072e-49	0	TUBB	tubulin beta class I
1.68912e-60	0.392984	0.626	0.246	4.41909e-56	0	DUT	deoxyuridine triphosphatase
1.47169e-78	0.39235	0.52	0.126	3.85025e-74	0	FCRLA	Fc receptor like A
9.86655e-70	0.391789	0.599	0.196	2.58129e-65	0	LY86	lymphocyte antigen 86
6.79102e-53	0.391532	0.985	0.758	1.77667e-48	0	CCL19	C-C motif chemokine ligand 19
2.12584e-57	0.391313	0.769	0.363	5.56162e-53	0	HNRNPM	heterogeneous nuclear ribonucleoprotein M
2.12109e-49	0.3912	0.894	0.536	5.54919e-45	0	CTSH	cathepsin H
1.02079e-71	0.391098	0.686	0.24	2.6706e-67	0	CD247	CD247 molecule
1.16988e-64	0.390058	0.675	0.262	3.06063e-60	0	RGS19	regulator of G protein signaling 19
1.18216e-57	0.389695	0.821	0.398	3.09276e-53	0	SEPTIN9	septin 9
1.11242e-57	0.386123	0.808	0.387	2.9103e-53	0	FUS	FUS RNA binding protein
2.16657e-71	0.383976	0.489	0.126	5.66819e-67	0	PLA2G2D	phospholipase A2 group IID
2.93869e-78	0.383926	0.479	0.103	7.68819e-74	0	FCER2	Fc fragment of IgE receptor II
5.2071e-50	0.383515	0.919	0.538	1.36228e-45	0	IFITM1	interferon induced transmembrane protein 1
3.33496e-53	0.383063	0.842	0.433	8.72491e-49	0	NAP1L1	nucleosome assembly protein 1 like 1
7.45636e-58	0.382471	0.789	0.355	1.95073e-53	0	GRK2	G protein-coupled receptor kinase 2
1.37794e-76	0.382448	0.541	0.142	3.60497e-72	0	HVCN1	hydrogen voltage gated channel 1
1.19024e-53	0.382407	0.78	0.39	3.1139e-49	0	PGAM1	phosphoglycerate mutase 1
6.41753e-72	0.382385	0.58	0.18	1.67895e-67	0	RHOH	ras homolog family member H
2.02503e-63	0.38231	0.742	0.296	5.29788e-59	0	SMAP2	small ArfGAP2
2.63904e-54	0.381669	0.945	0.63	6.90426e-50	0	LDHB	lactate dehydrogenase B
1.6291e-57	0.380907	0.671	0.275	4.26205e-53	0	GIMAP7	GTPase, IMAP family member 7
2.43443e-55	0.379553	0.741	0.348	6.36895e-51	0	RBM8A	RNA binding motif protein 8A
1.93859e-60	0.378384	0.748	0.326	5.07175e-56	0	SEPTIN7	septin 7
8.72126e-52	0.378127	0.849	0.479	2.28166e-47	0	HNRNPC	heterogeneous nuclear ribonucleoprotein C
8.46765e-56	0.377018	0.756	0.35	2.21531e-51	0	IL2RG	interleukin 2 receptor subunit gamma
8.90518e-68	0.376257	0.609	0.194	2.32977e-63	0	TCF7	transcription factor 7
8.80752e-66	0.375516	0.707	0.268	2.30422e-61	0	PSMB8-AS1	PSMB8 antisense RNA 1 (head to head)
2.31644e-54	0.375509	0.952	0.633	6.06028e-50	0	LSM7	LSM7 homolog, U6 small nuclear RNA and mRNA degradation associated
1.7827e-63	0.375477	0.674	0.251	4.66391e-59	0	TRAF3IP3	TRAF3 interacting protein 3
5.94885e-64	0.374947	0.612	0.223	1.55634e-59	0	DDX39A	DExD-box helicase 39A
5.61737e-51	0.374702	0.64	0.285	1.46962e-46	0	FABP5	fatty acid binding protein 5
4.2158e-52	0.37379	0.605	0.255	1.10294e-47	0	FUCA1	alpha-L-fucosidase 1
7.38558e-47	0.372556	0.803	0.429	1.93222e-42	0	HSPE1	heat shock protein family E (Hsp10) member 1
4.03537e-51	0.37206	0.919	0.587	1.05573e-46	0	YWHAZ	tyrosine 3-monooxygenase/tryptophan 5-monooxygenase activation protein zeta
5.51157e-52	0.371248	0.887	0.508	1.44194e-47	0	SNHG6	small nucleolar RNA host gene 6
1.09461e-50	0.370761	0.948	0.627	2.86372e-46	0	MYL12A	myosin light chain 12A
2.69642e-51	0.369356	0.679	0.311	7.05437e-47	0	ANP32B	acidic nuclear phosphoprotein 32 family member B
1.57678e-54	0.369042	0.964	0.67	4.12517e-50	0	ARPC3	actin related protein 2/3 complex subunit 3
7.00196e-53	0.368914	0.945	0.638	1.83185e-48	0	HNRNPA1	heterogeneous nuclear ribonucleoprotein A1
1.50494e-50	0.36796	0.801	0.417	3.93723e-46	0	NCL	nucleolin
1.33353e-46	0.36696	0.931	0.612	3.48879e-42	0	NPM1	nucleophosmin 1
1.60841e-52	0.36686	0.763	0.375	4.20793e-48	0	DBNL	drebrin like
4.69603e-56	0.365331	0.648	0.275	1.22857e-51	0	ABRACL	ABRA C-terminal like
1.67805e-50	0.363916	0.821	0.404	4.39012e-46	0	BTG1	BTG anti-proliferation factor 1
1.2555e-62	0.36303	0.623	0.226	3.28464e-58	0	LAT	linker for activation of T cells
3.32968e-47	0.361999	0.93	0.591	8.71112e-43	0	POLD4	DNA polymerase delta 4, accessory subunit
2.26847e-49	0.361541	0.884	0.523	5.93477e-45	0	TPM3	tropomyosin 3
5.96059e-21	0.360621	0.452	0.259	1.55941e-16	0	RPS4Y1	ribosomal protein S4 Y-linked 1
5.11862e-44	0.360327	0.859	0.512	1.33913e-39	0	HMGB1	high mobility group box 1
2.44824e-78	0.358847	0.384	0.063	6.4051e-74	0	RRM2	ribonucleotide reductase regulatory subunit M2
7.70716e-73	0.358563	0.553	0.156	2.01635e-68	0	RCSD1	RCSD domain containing 1
4.58342e-42	0.358176	0.833	0.46	1.19911e-37	0	GZMK	granzyme K
1.38924e-53	0.358017	0.648	0.278	3.63454e-49	0	SNRPF	small nuclear ribonucleoprotein polypeptide F
1.20954e-60	0.357727	0.987	0.731	3.16439e-56	0	LAPTM5	lysosomal protein transmembrane 5
1.11256e-54	0.356189	0.711	0.313	2.91068e-50	0	TMC6	transmembrane channel like 6
9.51496e-46	0.356128	0.845	0.5	2.4893e-41	0	SNRPG	small nuclear ribonucleoprotein polypeptide G
3.95183e-49	0.35567	0.818	0.445	1.03388e-44	0	SNRPB	small nuclear ribonucleoprotein polypeptides B and B1
5.47334e-55	0.355168	0.643	0.266	1.43194e-50	0	GRB2	growth factor receptor bound protein 2
1.12371e-58	0.354371	0.604	0.227	2.93986e-54	0	PARP1	poly(ADP-ribose) polymerase 1
8.9686e-55	0.354009	0.686	0.293	2.34637e-50	0	MBNL1	muscleblind like splicing regulator 1
5.03071e-47	0.353698	0.768	0.375	1.31613e-42	0	COTL1	coactosin like F-actin binding protein 1
7.71633e-51	0.353401	0.81	0.393	2.01875e-46	0	TBC1D10C	TBC1 domain family member 10C
1.92803e-50	0.352875	0.751	0.357	5.04411e-46	0	UBE2D2	ubiquitin conjugating enzyme E2 D2
3.70898e-42	0.352384	0.945	0.689	9.70343e-38	0	SNHG25	small nucleolar RNA host gene 25
1.60823e-50	0.352239	0.699	0.327	4.20746e-46	0	CBX3	chromobox 3
1.67232e-47	0.351981	0.782	0.385	4.37513e-43	0	ARHGAP45	Rho GTPase activating protein 45
1.1904e-51	0.351281	0.754	0.356	3.11432e-47	0	SRSF3	serine and arginine rich splicing factor 3
8.23693e-50	0.349061	0.689	0.314	2.15494e-45	0	PPP1CC	protein phosphatase 1 catalytic subunit gamma
4.65383e-47	0.347702	0.766	0.392	1.21753e-42	0	WDR1	WD repeat domain 1
1.73809e-49	0.347229	0.742	0.363	4.54718e-45	0	HNRNPF	heterogeneous nuclear ribonucleoprotein F
2.11743e-45	0.346818	0.965	0.669	5.53961e-41	0	SRGN	serglycin
1.69273e-45	0.346273	0.657	0.289	4.42851e-41	0	IER3	immediate early response 3
4.07186e-48	0.345504	0.72	0.331	1.06528e-43	0	SUN2	Sad1 and UNC84 domain containing 2
2.85852e-52	0.345304	0.654	0.273	7.47846e-48	0	PLEK	pleckstrin
7.3712e-56	0.345129	0.632	0.236	1.92845e-51	0	IL7R	interleukin 7 receptor
1.66609e-53	0.344962	0.669	0.279	4.35882e-49	0	SASH3	SAM and SH3 domain containing 3
3.34759e-56	0.344869	0.619	0.235	8.75795e-52	0	ETS1	ETS proto-oncogene 1, transcription factor
1.6887e-47	0.344857	0.745	0.378	4.41798e-43	0	RNPS1	RNA binding protein with serine rich domain 1
1.02139e-44	0.34394	0.768	0.398	2.67216e-40	0	HNRNPU	heterogeneous nuclear ribonucleoprotein U
2.78629e-53	0.343599	0.634	0.248	7.2895e-49	0	STK17B	serine/threonine kinase 17b
1.14278e-41	0.34322	0.863	0.54	2.98974e-37	0	TOMM6	translocase of outer mitochondrial membrane 6
7.74306e-65	0.342849	0.538	0.16	2.02574e-60	0	BLK	BLK proto-oncogene, Src family tyrosine kinase
9.90898e-42	0.341755	0.923	0.557	2.59239e-37	0	DAZAP2	DAZ associated protein 2
6.52824e-60	0.341184	0.619	0.222	1.70792e-55	0	DENND2D	DENN domain containing 2D
2.61864e-55	0.340804	0.989	0.743	6.85088e-51	0	PABPC1	poly(A) binding protein cytoplasmic 1
4.4298e-57	0.340788	0.576	0.203	1.15893e-52	0	IRF8	interferon regulatory factor 8
2.85023e-128	0.340547	1	0.872	7.45677e-124	0	PFN1	profilin 1
9.53241e-49	0.340033	0.637	0.275	2.49387e-44	0	HNRNPD	heterogeneous nuclear ribonucleoprotein D
4.54466e-44	0.339391	0.734	0.388	1.18897e-39	0	TOMM5	translocase of outer mitochondrial membrane 5
2.97969e-48	0.339339	0.657	0.29	7.79548e-44	0	ITM2A	integral membrane protein 2A
6.12049e-45	0.338891	0.749	0.378	1.60124e-40	0	SERBP1	SERPINE1 mRNA binding protein 1
5.1521e-53	0.338778	0.585	0.227	1.34789e-48	0	POU2AF1	POU class 2 homeobox associating factor 1
1.37011e-42	0.338774	0.951	0.635	3.58449e-38	0	EIF4A1	eukaryotic translation initiation factor 4A1
7.10747e-44	0.337267	0.784	0.398	1.85946e-39	0	CD27	CD27 molecule
3.56753e-41	0.337222	0.838	0.488	9.33337e-37	0	ZFAS1	ZNFX1 antisense RNA 1
8.48758e-60	0.337189	0.57	0.191	2.22052e-55	0	PRKCH	protein kinase C eta
9.64243e-53	0.336603	0.531	0.19	2.52265e-48	0	VCAM1	vascular cell adhesion molecule 1
4.98718e-60	0.336567	0.573	0.199	1.30475e-55	0	MAP4K1	mitogen-activated protein kinase kinase kinase kinase 1
1.4202e-43	0.335395	0.94	0.641	3.71552e-39	0	SELENOH	selenoprotein H
3.18458e-57	0.335345	0.602	0.223	8.3315e-53	0	RASSF5	Ras association domain family member 5
1.69427e-75	0.335148	0.444	0.09	4.43255e-71	0	AFF3	AF4/FMR2 family member 3
1.55675e-65	0.333584	0.534	0.153	4.07277e-61	0	DGKA	diacylglycerol kinase alpha
4.67906e-30	0.333152	0.87	0.537	1.22414e-25	0	JUNB	JunB proto-oncogene, AP-1 transcription factor subunit
3.61178e-59	0.332845	0.483	0.142	9.44915e-55	0	CCR7	C-C motif chemokine receptor 7
4.28125e-60	0.332511	0.349	0.073	1.12006e-55	0	BIK	BCL2 interacting killer
1.13279e-43	0.331914	0.768	0.398	2.9636e-39	0	XRCC6	X-ray repair cross complementing 6
8.12284e-40	0.330792	0.866	0.502	2.1251e-35	0	PRR13	proline rich 13
3.05661e-38	0.330535	0.824	0.454	7.9967e-34	0	CTSC	cathepsin C
5.0633e-66	0.33026	0.384	0.078	1.32466e-61	0	LRMP
2.34861e-61	0.326719	0.508	0.157	6.14444e-57	0	LAT2	linker for activation of T cells family member 2
9.04764e-53	0.326146	0.479	0.159	2.36704e-48	0	BCAS4	breast carcinoma amplified sequence 4
3.39544e-50	0.324894	0.662	0.28	8.88314e-46	0	ACAP1	ArfGAP with coiled-coil, ankyrin repeat and PH domains 1
2.11933e-37	0.324648	0.91	0.556	5.54458e-33	0	ERP29	endoplasmic reticulum protein 29
1.26127e-42	0.323741	0.706	0.362	3.29974e-38	0	MOB1A	MOB kinase activator 1A
1.70769e-42	0.323668	0.978	0.715	4.46765e-38	0	ATP5MG	ATP synthase membrane subunit g
5.77158e-39	0.323301	0.772	0.427	1.50996e-34	0	SERP1	stress associated endoplasmic reticulum protein 1
6.9658e-44	0.322986	0.72	0.362	1.82239e-39	0	UBE2I	ubiquitin conjugating enzyme E2 I
1.65766e-43	0.32282	0.73	0.365	4.33677e-39	0	PTBP1	polypyrimidine tract binding protein 1
2.33874e-44	0.322646	0.639	0.284	6.11862e-40	0	YPEL3	yippee like 3
7.1488e-39	0.322351	0.789	0.431	1.87027e-34	0	YWHAB	tyrosine 3-monooxygenase/tryptophan 5-monooxygenase activation protein beta
4.67809e-38	0.322294	0.923	0.618	1.22388e-33	0	HNRNPK	heterogeneous nuclear ribonucleoprotein K
1.555e-52	0.321593	0.577	0.211	4.0682e-48	0	INPP5D	inositol polyphosphate-5-phosphatase D
7.01579e-53	0.321478	0.636	0.257	1.83547e-48	0	GTF3A	general transcription factor IIIA
4.58417e-39	0.321476	0.657	0.321	1.19931e-34	0	CSKMT	citrate synthase lysine methyltransferase
1.65116e-52	0.321172	0.563	0.214	4.31975e-48	0	RANBP1	RAN binding protein 1
1.11707e-42	0.321015	0.702	0.347	2.92249e-38	0	RHOG	ras homolog family member G
3.60479e-56	0.321009	0.494	0.159	9.43086e-52	0	PCNA	proliferating cell nuclear antigen
1.39184e-57	0.319775	0.993	0.783	3.64132e-53	0	CFL1	cofilin 1
7.7369e-42	0.319749	0.703	0.359	2.02413e-37	0	ACTR2	actin related protein 2
8.00505e-50	0.319542	0.62	0.251	2.09428e-45	0	RHOF	ras homolog family member F, filopodia associated
3.44879e-56	0.319238	0.482	0.153	9.02272e-52	0	SUSD3	sushi domain containing 3
1.96557e-36	0.318242	0.863	0.525	5.14233e-32	0	SYNGR2	synaptogyrin 2
1.74541e-44	0.316907	0.689	0.325	4.56634e-40	0	SRSF7	serine and arginine rich splicing factor 7
1.78596e-51	0.316768	0.576	0.218	4.67242e-47	0	TNFAIP8	TNF alpha induced protein 8
2.46808e-37	0.316677	0.836	0.483	6.45699e-33	0	PHB2	prohibitin 2
2.22203e-37	0.314446	0.814	0.47	5.81327e-33	0	EIF3L	eukaryotic translation initiation factor 3 subunit L
9.68722e-47	0.314247	0.637	0.273	2.53437e-42	0	ALOX5AP	arachidonate 5-lipoxygenase activating protein
3.30718e-36	0.31413	0.775	0.442	8.65225e-32	0	COX17	cytochrome c oxidase copper chaperone COX17
2.37745e-55	0.313142	0.573	0.201	6.21989e-51	0	SIT1	signaling threshold regulating transmembrane adaptor 1
9.53415e-46	0.313069	0.986	0.737	2.49432e-41	0	BTF3	basic transcription factor 3
1.74513e-33	0.312644	0.91	0.583	4.56561e-29	0	NDUFB1	NADH:ubiquinone oxidoreductase subunit B1
8.41155e-39	0.312613	0.73	0.379	2.20063e-34	0	RGS10	regulator of G protein signaling 10
4.49222e-51	0.312361	0.426	0.133	1.17525e-46	0	FSCN1	fascin actin-bundling protein 1
4.91233e-41	0.311989	0.695	0.342	1.28516e-36	0	ACTR3	actin related protein 3
8.92881e-36	0.311929	0.94	0.587	2.33596e-31	0	CNBP	CCHC-type zinc finger nucleic acid binding protein
2.17868e-57	0.311764	0.507	0.157	5.69986e-53	0	BANK1	B cell scaffold protein with ankyrin repeats 1
5.70291e-33	0.311088	0.916	0.598	1.49199e-28	0	UQCRH	ubiquinol-cytochrome c reductase hinge protein
2.03697e-33	0.310735	0.878	0.531	5.32913e-29	0	ITGB2	integrin subunit beta 2
2.15668e-46	0.310235	0.595	0.258	5.64231e-42	0	FERMT3	fermitin family member 3
9.92085e-49	0.309662	0.618	0.255	2.59549e-44	0	TIMM10	translocase of inner mitochondrial membrane 10
8.28268e-35	0.309191	0.824	0.465	2.16692e-30	0	TMEM256	transmembrane protein 256
2.94277e-40	0.308715	0.646	0.307	7.69889e-36	0	SNRPD3	small nuclear ribonucleoprotein D3 polypeptide
1.96522e-45	0.308435	0.591	0.252	5.14142e-41	0	MAGOH	mago homolog, exon junction complex subunit
3.91379e-57	0.308329	0.51	0.16	1.02392e-52	0	FAM107B	family with sequence similarity 107 member B
1.87341e-36	0.308099	0.856	0.513	4.90121e-32	0	HNRNPDL	heterogeneous nuclear ribonucleoprotein D like
3.96744e-33	0.307568	0.878	0.544	1.03796e-28	0	HSP90AA1	heat shock protein 90 alpha family class A member 1
9.65515e-46	0.306783	0.63	0.265	2.52598e-41	0	JAK3	Janus kinase 3
4.69872e-37	0.306733	0.815	0.458	1.22928e-32	0	EIF3H	eukaryotic translation initiation factor 3 subunit H
1.57748e-53	0.306312	0.57	0.208	4.127e-49	0	PTK2B	protein tyrosine kinase 2 beta
2.90225e-41	0.306187	0.727	0.365	7.59287e-37	0	FBL	fibrillarin
2.0191e-59	0.305992	0.441	0.118	5.28238e-55	0	MIR155HG	MIR155 host gene
3.0634e-36	0.305822	0.761	0.425	8.01447e-32	0	HNRNPA3	heterogeneous nuclear ribonucleoprotein A3
3.28401e-41	0.305659	0.721	0.361	8.59162e-37	0	PDCD6	programmed cell death 6
9.64208e-44	0.305655	0.646	0.291	2.52256e-39	0	PFDN2	prefoldin subunit 2
1.89755e-34	0.30547	0.896	0.547	4.96436e-30	0	ANAPC16	anaphase promoting complex subunit 16
1.81441e-34	0.305335	0.962	0.675	4.74685e-30	0	IFITM2	interferon induced transmembrane protein 2
1.83246e-35	0.30507	0.838	0.488	4.79408e-31	0	HIGD2A	HIG1 hypoxia inducible domain family member 2A
9.13623e-34	0.304681	0.864	0.523	2.39022e-29	0	MRPS21	mitochondrial ribosomal protein S21
1.20941e-38	0.304531	0.716	0.367	3.16405e-34	0	RAP1B	RAP1B, member of RAS oncogene family
1.04545e-41	0.304487	0.591	0.266	2.73512e-37	0	ARPC5L	actin related protein 2/3 complex subunit 5 like
2.23086e-34	0.304145	0.868	0.522	5.83639e-30	0	UXT	ubiquitously expressed prefoldin like chaperone
5.05096e-39	0.303981	0.766	0.411	1.32143e-34	0	RBIS	ribosomal biogenesis factor
2.54568e-34	0.303909	0.885	0.568	6.66002e-30	0	PPP1CA	protein phosphatase 1 catalytic subunit alpha
9.10052e-37	0.303321	0.968	0.708	2.38088e-32	0	DDX5	DEAD-box helicase 5
4.90362e-59	0.303209	0.506	0.149	1.28289e-54	0	GRAP	GRB2 related adaptor protein
1.42943e-61	0.302924	0.434	0.107	3.73969e-57	0	TNFRSF13C	TNF receptor superfamily member 13C
1.01317e-50	0.301646	0.486	0.165	2.65066e-46	0	MCM5	minichromosome maintenance complex component 5
2.23231e-44	0.301625	0.588	0.242	5.84018e-40	0	TXNL4A	thioredoxin like 4A
3.47291e-38	0.301567	0.759	0.398	9.08584e-34	0	TRAPPC1	trafficking protein particle complex 1
2.48937e-40	0.301516	0.62	0.292	6.51269e-36	0	SNRPE	small nuclear ribonucleoprotein polypeptide E
2.77012e-33	0.301388	0.847	0.514	7.2472e-29	0	MICOS10	mitochondrial contact site and cristae organizing system subunit 10
7.62438e-61	0.300993	0.41	0.095	1.99469e-56	0	IGHD	immunoglobulin heavy constant delta
3.25842e-32	0.300707	0.884	0.56	8.52467e-28	0	MYH9	myosin heavy chain 9
1.98866e-44	0.300625	0.599	0.253	5.20272e-40	0	PIK3IP1	phosphoinositide-3-kinase interacting protein 1
1.26141e-53	0.300583	0.483	0.155	3.3001e-49	0	HLA-DOB	major histocompatibility complex, class II, DO beta
2.40566e-48	0.29992	0.493	0.174	6.29368e-44	0	AC004687.1
2.22591e-48	0.299681	0.527	0.199	5.82342e-44	0	BUB3	BUB3 mitotic checkpoint protein
2.43267e-32	0.299155	0.833	0.499	6.36435e-28	0	SNU13	small nuclear ribonucleoprotein 13
2.20928e-32	0.298628	0.843	0.494	5.77992e-28	0	PGK1	phosphoglycerate kinase 1
1.03485e-51	0.298378	0.552	0.192	2.70738e-47	0	IKZF1	IKAROS family zinc finger 1
1.71002e-57	0.297936	0.482	0.141	4.47376e-53	0	STK17A	serine/threonine kinase 17a
4.97448e-39	0.29746	0.979	0.729	1.30142e-34	0	SNRPD2	small nuclear ribonucleoprotein D2 polypeptide
1.20291e-35	0.296938	0.782	0.417	3.14706e-31	0	SNHG9	small nucleolar RNA host gene 9
7.31886e-36	0.296806	0.72	0.389	1.91476e-31	0	GDI2	GDP dissociation inhibitor 2
1.24488e-30	0.296234	0.929	0.662	3.25687e-26	0	TUBA1B	tubulin alpha 1b
2.47567e-36	0.295801	0.797	0.429	6.47684e-32	0	REX1BD	required for excision 1-B domain containing
1.9094e-52	0.295634	0.543	0.193	4.99536e-48	0	PTPN7	protein tyrosine phosphatase non-receptor type 7
8.13477e-47	0.295169	0.559	0.215	2.12822e-42	0	MRPL23	mitochondrial ribosomal protein L23
2.50176e-41	0.295107	0.69	0.327	6.54512e-37	0	CHURC1	churchill domain containing 1
5.72639e-56	0.294791	0.493	0.153	1.49814e-51	0	BIN1	bridging integrator 1
2.99026e-46	0.294756	0.611	0.25	7.82311e-42	0	ILF3	interleukin enhancer binding factor 3
1.57739e-54	0.294286	0.395	0.103	4.12676e-50	0	ENPP2	ectonucleotide pyrophosphatase/phosphodiesterase 2
8.80271e-46	0.294222	0.454	0.155	2.30296e-41	0	CSTA	cystatin A
1.11436e-47	0.293919	0.532	0.204	2.9154e-43	0	SNRPA	small nuclear ribonucleoprotein polypeptide A
3.8583e-32	0.293824	0.798	0.454	1.00941e-27	0	TBCA	tubulin folding cofactor A
1.55206e-29	0.293747	0.873	0.542	4.0605e-25	0	SLC25A3	solute carrier family 25 member 3
1.14647e-39	0.293602	0.681	0.325	2.99938e-35	0	CD2	CD2 molecule
3.87461e-37	0.293038	0.72	0.371	1.01368e-32	0	NSA2	NSA2 ribosome biogenesis factor
2.20901e-39	0.292875	0.556	0.248	5.7792e-35	0	H2AFV
1.96342e-48	0.292545	0.483	0.165	5.1367e-44	0	CD83	CD83 molecule
1.5171e-29	0.292342	0.895	0.584	3.96903e-25	0	GAS5	growth arrest specific 5
1.34125e-50	0.292303	0.564	0.203	3.50897e-46	0	ARHGAP9	Rho GTPase activating protein 9
1.07235e-42	0.292244	0.555	0.225	2.80547e-38	0	GGA2	golgi associated, gamma adaptin ear containing, ARF binding protein 2
5.83939e-51	0.29217	0.528	0.182	1.5277e-46	0	AKNA	AT-hook transcription factor
2.34695e-38	0.291913	0.613	0.29	6.14009e-34	0	HSPD1	heat shock protein family D (Hsp60) member 1
3.14649e-33	0.291813	0.8	0.484	8.23186e-29	0	NOP10	NOP10 ribonucleoprotein
2.80253e-42	0.291032	0.615	0.273	7.33197e-38	0	POLE4	DNA polymerase epsilon 4, accessory subunit
4.3421e-40	0.289442	0.615	0.278	1.13598e-35	0	GIMAP4	GTPase, IMAP family member 4
4.93658e-39	0.288764	0.979	0.76	1.29151e-34	0	H3F3A
3.11439e-52	0.288696	0.436	0.132	8.14787e-48	0	WDFY4	WDFY family member 4
1.96919e-44	0.288416	0.471	0.176	5.15179e-40	0	LSM6	LSM6 homolog, U6 small nuclear RNA and mRNA degradation associated
7.75734e-46	0.288376	0.591	0.24	2.02947e-41	0	CYTH1	cytohesin 1
2.56667e-39	0.288185	0.636	0.294	6.71493e-35	0	EIF2S3	eukaryotic translation initiation factor 2 subunit gamma
2.34116e-29	0.288047	0.969	0.706	6.12494e-25	0	CHCHD2	coiled-coil-helix-coiled-coil-helix domain containing 2
3.93644e-34	0.287692	0.756	0.409	1.02985e-29	0	SNX3	sorting nexin 3
8.11218e-32	0.287601	0.836	0.52	2.12231e-27	0	CAPZB	capping actin protein of muscle Z-line subunit beta
3.29773e-37	0.287131	0.709	0.355	8.62752e-33	0	C11orf58	chromosome 11 open reading frame 58
5.51361e-33	0.286658	0.739	0.396	1.44247e-28	0	PSMA2	proteasome 20S subunit alpha 2
1.58886e-29	0.28659	0.833	0.524	4.15677e-25	0	COX5A	cytochrome c oxidase subunit 5A
4.07291e-53	0.285761	0.525	0.174	1.06556e-48	0	TMC8	transmembrane channel like 8
2.00958e-28	0.285691	0.906	0.629	5.25747e-24	0	HSP90AB1	heat shock protein 90 alpha family class B member 1
4.5495e-34	0.285494	0.72	0.383	1.19024e-29	0	PRMT1	protein arginine methyltransferase 1
1.16281e-29	0.285284	0.779	0.458	3.04215e-25	0	SLC25A5	solute carrier family 25 member 5
3.30964e-30	0.285244	0.878	0.563	8.65868e-26	0	ATP6V1G1	ATPase H+ transporting V1 subunit G1
1.01661e-48	0.285237	0.549	0.201	2.65965e-44	0	MOB3A	MOB kinase activator 3A
2.60131e-42	0.285151	0.553	0.234	6.80553e-38	0	H2AFY
1.70903e-36	0.28489	0.672	0.342	4.47116e-32	0	SNRPC	small nuclear ribonucleoprotein polypeptide C
2.27564e-30	0.284887	0.826	0.501	5.95352e-26	0	EIF3F	eukaryotic translation initiation factor 3 subunit F
1.60817e-31	0.284757	0.79	0.466	4.20731e-27	0	EZR	ezrin
4.2524e-34	0.284678	0.758	0.415	1.11251e-29	0	CAP1	cyclase associated actin cytoskeleton regulatory protein 1
1.20621e-45	0.284536	0.556	0.213	3.15568e-41	0	FYB1	FYN binding protein 1
1.18328e-30	0.284467	0.866	0.512	3.09571e-26	0	GYPC	glycophorin C (Gerbich blood group)
2.94433e-48	0.284087	0.493	0.168	7.70295e-44	0	BIRC3	baculoviral IAP repeat containing 3
1.4287e-38	0.283911	0.623	0.294	3.73775e-34	0	CCT8	chaperonin containing TCP1 subunit 8
1.03421e-36	0.283579	0.612	0.297	2.70571e-32	0	JPT1	Jupiter microtubule associated homolog 1
9.99153e-40	0.283294	0.569	0.242	2.61398e-35	0	GPR183	G protein-coupled receptor 183
1.45682e-31	0.282621	0.821	0.492	3.81133e-27	0	RBM3	RNA binding motif protein 3
8.31398e-47	0.282428	0.462	0.159	2.1751e-42	0	RFTN1	raftlin, lipid raft linker 1
3.09897e-48	0.282248	0.479	0.165	8.10752e-44	0	CHMP7	charged multivesicular body protein 7
6.26702e-58	0.281825	0.996	0.838	1.63958e-53	0	PPIA	peptidylprolyl isomerase A
6.82333e-25	0.281246	0.783	0.482	1.78512e-20	0	NOP53	NOP53 ribosome biogenesis factor
8.99582e-31	0.281034	0.794	0.468	2.35349e-26	0	CSNK2B	casein kinase 2 beta
7.46298e-51	0.281029	0.406	0.113	1.95247e-46	0	PASK	PAS domain containing serine/threonine kinase
1.02432e-45	0.280741	0.591	0.239	2.67982e-41	0	CYTIP	cytohesin 1 interacting protein
3.68321e-45	0.280673	0.541	0.211	9.63602e-41	0	UBE2N	ubiquitin conjugating enzyme E2 N
3.86899e-47	0.280608	0.52	0.189	1.0122e-42	0	CLEC2D	C-type lectin domain family 2 member D
3.45744e-41	0.280576	0.632	0.28	9.04536e-37	0	IMP3	IMP U3 small nucleolar ribonucleoprotein 3
3.34187e-44	0.280526	0.518	0.198	8.74301e-40	0	HDAC1	histone deacetylase 1
1.10255e-37	0.280347	0.655	0.305	2.88448e-33	0	ICAM3	intercellular adhesion molecule 3
2.87381e-54	0.280308	0.997	0.836	7.51845e-50	0	EEF1B2	eukaryotic translation elongation factor 1 beta 2
4.97649e-27	0.280093	0.85	0.544	1.30195e-22	0	ISG20	interferon stimulated exonuclease gene 20
1.56311e-24	0.279964	0.954	0.648	4.08941e-20	0	CIRBP	cold inducible RNA binding protein
5.73652e-35	0.279875	0.697	0.354	1.50079e-30	0	LSM2	LSM2 homolog, U6 small nuclear RNA and mRNA degradation associated
1.58493e-57	0.279079	0.993	0.838	4.14648e-53	0	TMA7	translation machinery associated 7 homolog
4.31617e-31	0.278842	0.959	0.693	1.1292e-26	0	EIF3K	eukaryotic translation initiation factor 3 subunit K
2.01552e-37	0.278617	0.623	0.299	5.27301e-33	0	SYPL1	synaptophysin like 1
1.34209e-45	0.278271	0.443	0.151	3.51117e-41	0	MCM7	minichromosome maintenance complex component 7
5.62518e-26	0.278021	0.889	0.585	1.47166e-21	0	PKM	pyruvate kinase M1/2
3.66706e-56	0.278011	0.473	0.136	9.59375e-52	0	RIPOR2	RHO family interacting cell polarization regulator 2
1.03327e-39	0.277819	0.591	0.261	2.70324e-35	0	NONO	non-POU domain containing octamer binding
2.59122e-27	0.277404	0.891	0.532	6.77914e-23	0	HCST	hematopoietic cell signal transducer
2.22468e-35	0.277321	0.648	0.327	5.8202e-31	0	ILF2	interleukin enhancer binding factor 2
1.13589e-38	0.276837	0.542	0.226	2.97172e-34	0	LGALS2	galectin 2
3.75916e-36	0.276801	0.63	0.308	9.83471e-32	0	UQCRC2	ubiquinol-cytochrome c reductase core protein 2
6.60728e-43	0.27641	0.511	0.199	1.7286e-38	0	CYB561A3	cytochrome b561 family member A3
9.88375e-32	0.275463	0.367	0.14	2.58579e-27	0	LINC01641	long intergenic non-protein coding RNA 1641
2.20799e-43	0.275386	0.515	0.197	5.77654e-39	0	ELOVL5	ELOVL fatty acid elongase 5
2.15336e-38	0.275018	0.549	0.241	5.63361e-34	0	NME1	NME/NM23 nucleoside diphosphate kinase 1
5.3244e-36	0.2749	0.71	0.351	1.39297e-31	0	SF3B1	splicing factor 3b subunit 1
4.72715e-45	0.274821	0.559	0.219	1.23672e-40	0	OGA	O-GlcNAcase
1.39898e-32	0.274653	0.721	0.392	3.66002e-28	0	ATP5PB	ATP synthase peripheral stalk-membrane subunit b
2.44977e-29	0.274444	0.825	0.495	6.40908e-25	0	UBE2D3	ubiquitin conjugating enzyme E2 D3
1.76674e-38	0.274224	0.636	0.294	4.62214e-34	0	CCT3	chaperonin containing TCP1 subunit 3
1.23105e-35	0.273496	0.613	0.3	3.22068e-31	0	ERH	ERH mRNA splicing and mitosis factor
1.94604e-50	0.27317	0.5	0.169	5.09122e-46	0	LPXN	leupaxin
9.85925e-29	0.273037	0.972	0.724	2.57938e-24	0	HSPA8	heat shock protein family A (Hsp70) member 8
1.86684e-43	0.272844	0.461	0.161	4.88403e-39	0	BCL2A1	BCL2 related protein A1
2.11555e-26	0.272613	0.859	0.536	5.5347e-22	0	DYNLL1	dynein light chain LC8-type 1
3.43185e-27	0.272404	0.866	0.577	8.97841e-23	0	SUMO2	small ubiquitin like modifier 2
6.72432e-85	0.27232	1	0.889	1.75922e-80	0	RPS10	ribosomal protein S10
2.92011e-29	0.272201	0.822	0.482	7.63958e-25	0	EIF4B	eukaryotic translation initiation factor 4B
6.4802e-28	0.271711	0.843	0.526	1.69535e-23	0	SOD1	superoxide dismutase 1
1.01881e-38	0.271646	0.58	0.26	2.66541e-34	0	AKR1B1	aldo-keto reductase family 1 member B
1.67856e-47	0.27163	0.522	0.185	4.39146e-43	0	DOCK8	dedicator of cytokinesis 8
2.53608e-31	0.271284	0.987	0.76	6.6349e-27	0	HINT1	histidine triad nucleotide binding protein 1
2.131e-45	0.270676	0.578	0.226	5.57513e-41	0	DEF6	DEF6 guanine nucleotide exchange factor
3.36846e-41	0.2706	0.626	0.272	8.81256e-37	0	PPP2R5C	protein phosphatase 2 regulatory subunit B'gamma
1.1879e-29	0.270359	0.723	0.412	3.10778e-25	0	NHP2	NHP2 ribonucleoprotein
6.77546e-37	0.270195	0.625	0.292	1.7726e-32	0	SET	SET nuclear proto-oncogene
2.50674e-63	0.269937	0.232	0.016	6.55813e-59	0	RGS13	regulator of G protein signaling 13
7.66241e-25	0.269528	0.867	0.546	2.00464e-20	0	NEDD8	NEDD8 ubiquitin like modifier
2.15628e-38	0.269427	0.588	0.267	5.64126e-34	0	PA2G4	proliferation-associated 2G4
1.45684e-27	0.2694	0.85	0.523	3.81139e-23	0	CIB1	calcium and integrin binding 1
4.07537e-29	0.269221	0.711	0.406	1.0662e-24	0	MRPL51	mitochondrial ribosomal protein L51
2.02352e-27	0.269091	0.906	0.618	5.29394e-23	0	PARK7	Parkinsonism associated deglycase
6.60013e-25	0.268824	0.913	0.605	1.72673e-20	0	TRMT112	tRNA methyltransferase subunit 11-2
4.56766e-47	0.2685	0.409	0.125	1.19499e-42	0	MCM3	minichromosome maintenance complex component 3
1.71115e-40	0.268498	0.549	0.22	4.47671e-36	0	SNHG7	small nucleolar RNA host gene 7
3.12897e-36	0.268113	0.619	0.294	8.18601e-32	0	EWSR1	EWS RNA binding protein 1
5.58153e-43	0.268055	0.501	0.192	1.46024e-38	0	HMGA1	high mobility group AT-hook 1
2.10957e-47	0.267841	0.401	0.12	5.51905e-43	0	MRPL16	mitochondrial ribosomal protein L16
2.09883e-29	0.267626	0.975	0.768	5.49096e-25	0	RPL23	ribosomal protein L23
2.74339e-46	0.267598	0.506	0.176	7.17726e-42	0	CD6	CD6 molecule
1.57743e-30	0.267086	0.765	0.425	4.12687e-26	0	ANXA6	annexin A6
1.69908e-32	0.267028	0.741	0.398	4.44512e-28	0	HNRNPH1	heterogeneous nuclear ribonucleoprotein H1
2.07058e-28	0.266977	0.798	0.455	5.41706e-24	0	PTGES3	prostaglandin E synthase 3
1.07654e-26	0.266783	0.838	0.518	2.81643e-22	0	PSMB3	proteasome 20S subunit beta 3
3.55362e-25	0.266782	0.933	0.648	9.29697e-21	0	SARAF	store-operated calcium entry associated regulatory factor
1.52692e-38	0.266576	0.528	0.227	3.99474e-34	0	RPA3	replication protein A3
1.0071e-28	0.266573	0.77	0.444	2.63476e-24	0	PSMB4	proteasome 20S subunit beta 4
2.60326e-30	0.266125	0.961	0.735	6.81064e-26	0	COMMD6	COMM domain containing 6
1.18283e-29	0.266074	0.744	0.414	3.09451e-25	0	ZNF706	zinc finger protein 706
5.859e-27	0.266065	0.955	0.707	1.53283e-22	0	ATP5MF	ATP synthase membrane subunit f
1.32028e-39	0.265959	0.577	0.244	3.45411e-35	0	EHD1	EH domain containing 1
9.18689e-29	0.265951	0.779	0.455	2.40348e-24	0	CALM3	calmodulin 3
5.03182e-31	0.265864	0.703	0.37	1.31643e-26	0	GHITM	growth hormone inducible transmembrane protein
8.92628e-37	0.265502	0.623	0.286	2.33529e-32	0	MAT2B	methionine adenosyltransferase 2B
1.98716e-57	0.265481	0.297	0.049	5.1988e-53	0	UBE2C	ubiquitin conjugating enzyme E2 C
6.34603e-40	0.264912	0.573	0.243	1.66025e-35	0	LEPROTL1	leptin receptor overlapping transcript like 1
9.51717e-58	0.264892	0.366	0.078	2.48988e-53	0	CXCR5	C-X-C motif chemokine receptor 5
3.75817e-29	0.264587	0.756	0.441	9.83213e-25	0	RBX1	ring-box 1
9.44895e-37	0.264069	0.994	0.797	2.47203e-32	0	H3F3B
9.34315e-38	0.263983	0.627	0.29	2.44435e-33	0	CARD16	caspase recruitment domain family member 16
4.07794e-40	0.263487	0.549	0.222	1.06687e-35	0	SIPA1	signal-induced proliferation-associated 1
5.89137e-44	0.263313	0.51	0.19	1.5413e-39	0	PIP4K2A	phosphatidylinositol-5-phosphate 4-kinase type 2 alpha
2.04665e-36	0.2632	0.611	0.294	5.35446e-32	0	SRSF2	serine and arginine rich splicing factor 2
6.18493e-34	0.26272	0.648	0.322	1.6181e-29	0	CCT4	chaperonin containing TCP1 subunit 4
1.7408e-33	0.262601	0.602	0.287	4.55429e-29	0	TPM4	tropomyosin 4
2.21361e-46	0.262418	0.497	0.173	5.79125e-42	0	FLI1	Fli-1 proto-oncogene, ETS transcription factor
4.86424e-44	0.262389	0.459	0.162	1.27258e-39	0	NASP	nuclear autoantigenic sperm protein
4.04895e-40	0.262323	0.992	0.814	1.05929e-35	0	TOMM7	translocase of outer mitochondrial membrane 7
1.12121e-48	0.26226	0.429	0.132	2.93332e-44	0	RASSF2	Ras association domain family member 2
2.96109e-24	0.262141	0.871	0.547	7.74681e-20	0	SNHG8	small nucleolar RNA host gene 8
1.33931e-37	0.262119	0.571	0.249	3.50391e-33	0	DDX24	DEAD-box helicase 24
1.6093e-38	0.261954	0.557	0.24	4.21024e-34	0	VASP	vasodilator stimulated phosphoprotein
5.52459e-40	0.261808	0.513	0.204	1.44534e-35	0	SNHG3	small nucleolar RNA host gene 3
9.72708e-23	0.261364	0.952	0.673	2.5448e-18	0	PSME2	proteasome activator subunit 2
6.16707e-33	0.26118	0.646	0.319	1.61343e-28	0	GIMAP5	GTPase, IMAP family member 5
2.60351e-45	0.261083	0.499	0.177	6.8113e-41	0	TGFB1	transforming growth factor beta 1
6.75712e-37	0.261	0.591	0.268	1.7678e-32	0	SFPQ	splicing factor proline and glutamine rich
2.52564e-22	0.260968	0.931	0.64	6.60759e-18	0	NDUFA1	NADH:ubiquinone oxidoreductase subunit A1
2.54781e-46	0.260618	0.438	0.142	6.66559e-42	0	TIGIT	T cell immunoreceptor with Ig and ITIM domains
1.0677e-35	0.260607	0.549	0.245	2.79332e-31	0	PPP6R1	protein phosphatase 6 regulatory subunit 1
3.1998e-33	0.260476	0.69	0.35	8.37132e-29	0	MSN	moesin
4.61315e-48	0.260324	0.415	0.124	1.20689e-43	0	DCK	deoxycytidine kinase
1.41458e-41	0.259782	0.534	0.212	3.70083e-37	0	CCM2	CCM2 scaffold protein
1.07059e-39	0.259658	0.559	0.233	2.80088e-35	0	HNRNPH3	heterogeneous nuclear ribonucleoprotein H3
6.88289e-32	0.259437	0.707	0.366	1.8007e-27	0	CNPY3	canopy FGF signaling regulator 3
1.31858e-31	0.259333	0.732	0.387	3.44967e-27	0	SH3BGRL	SH3 domain binding glutamate rich protein like
2.52102e-44	0.259233	1	0.861	6.5955e-40	0	RPS17	ribosomal protein S17
2.01129e-48	0.258685	0.448	0.144	5.26193e-44	0	SNHG12	small nucleolar RNA host gene 12
4.96973e-72	0.258274	0.999	0.868	1.30018e-67	0	RPL10A	ribosomal protein L10a
5.1654e-24	0.258183	0.94	0.662	1.35137e-19	0	TAGLN2	transgelin 2
3.23457e-22	0.258067	0.721	0.417	8.46228e-18	0	IER2	immediate early response 2
2.16512e-40	0.257969	0.331	0.098	5.66439e-36	0	MEF2B	myocyte enhancer factor 2B
1.63758e-47	0.257963	0.459	0.147	4.28423e-43	0	PIK3CD	phosphatidylinositol-4,5-bisphosphate 3-kinase catalytic subunit delta
2.57753e-41	0.257913	0.546	0.219	6.74335e-37	0	CNOT1	CCR4-NOT transcription complex subunit 1
1.36889e-27	0.257883	0.742	0.444	3.58129e-23	0	PSMA7	proteasome 20S subunit alpha 7
1.61446e-37	0.257743	0.585	0.26	4.22375e-33	0	CD40	CD40 molecule
1.01904e-30	0.257388	0.693	0.371	2.66601e-26	0	TLN1	talin 1
3.06308e-32	0.257011	0.718	0.374	8.01363e-28	0	RNF7	ring finger protein 7
5.97007e-39	0.256982	0.485	0.189	1.56189e-34	0	ANP32A	acidic nuclear phosphoprotein 32 family member A
1.04774e-31	0.256981	0.654	0.33	2.74108e-27	0	EIF3I	eukaryotic translation initiation factor 3 subunit I
2.17402e-31	0.256626	0.546	0.261	5.68768e-27	0	MARCKSL1	MARCKS like 1
3.9217e-29	0.256405	0.724	0.39	1.026e-24	0	PGLS	6-phosphogluconolactonase
1.22053e-29	0.256201	0.693	0.374	3.19315e-25	0	NDUFA12	NADH:ubiquinone oxidoreductase subunit A12
8.89766e-21	0.256169	0.94	0.654	2.32781e-16	0	UQCR10	ubiquinol-cytochrome c reductase, complex III subunit X
3.03144e-29	0.256104	0.737	0.4	7.93085e-25	0	CCDC85B	coiled-coil domain containing 85B
3.38813e-30	0.255601	0.682	0.362	8.86402e-26	0	SRSF5	serine and arginine rich splicing factor 5
1.87148e-27	0.255466	0.784	0.46	4.89617e-23	0	C17orf49	chromosome 17 open reading frame 49
7.11798e-34	0.25544	0.639	0.311	1.86221e-29	0	RBMX	RNA binding motif protein X-linked
1.09215e-21	0.255278	0.906	0.591	2.85728e-17	0	SUB1	SUB1 regulator of transcription
1.56125e-40	0.255158	0.508	0.197	4.08455e-36	0	AC103591.3
2.30043e-40	0.255135	0.548	0.219	6.01838e-36	0	SPOCK2	SPARC (osteonectin), cwcv and kazal like domains proteoglycan 2
3.14591e-36	0.254911	0.511	0.222	8.23034e-32	0	SHMT2	serine hydroxymethyltransferase 2
3.93647e-48	0.25479	0.423	0.126	1.02986e-43	0	LBR	lamin B receptor
5.7818e-30	0.254736	0.986	0.785	1.51263e-25	0	RPL36AL	ribosomal protein L36a like
4.92785e-34	0.2546	0.599	0.288	1.28922e-29	0	BAX	BCL2 associated X, apoptosis regulator
1.82687e-43	0.254335	0.447	0.154	4.77946e-39	0	CDC123	cell division cycle 123
7.75374e-48	0.254327	0.374	0.102	2.02853e-43	0	LINC00861	long intergenic non-protein coding RNA 861
2.33143e-27	0.254325	0.711	0.398	6.09949e-23	0	TRAPPC5	trafficking protein particle complex 5
2.01836e-32	0.254164	0.601	0.301	5.28044e-28	0	POLR2G	RNA polymerase II subunit G
2.50098e-47	0.254014	0.437	0.136	6.54307e-43	0	BIN2	bridging integrator 2
3.13167e-35	0.253812	0.604	0.277	8.19309e-31	0	HNRNPA0	heterogeneous nuclear ribonucleoprotein A0
2.54838e-44	0.253795	0.507	0.184	6.66707e-40	0	CYFIP2	cytoplasmic FMR1 interacting protein 2
8.25755e-41	0.253441	0.542	0.216	2.16034e-36	0	JAK1	Janus kinase 1
5.54195e-30	0.253123	0.697	0.378	1.44988e-25	0	FKBP1A	FKBP prolyl isomerase 1A
1.24772e-26	0.252924	0.958	0.687	3.26429e-22	0	CD99	CD99 molecule (Xg blood group)
4.18947e-52	0.252697	0.3	0.057	1.09605e-47	0	STAG3	stromal antigen 3
1.12897e-21	0.252536	0.861	0.561	2.95362e-17	0	ATP5F1B	ATP synthase F1 subunit beta
2.04994e-31	0.252195	0.639	0.33	5.36304e-27	0	PSMB2	proteasome 20S subunit beta 2
3.02077e-28	0.251759	0.769	0.432	7.90294e-24	0	EIF4A2	eukaryotic translation initiation factor 4A2
1.27482e-20	0.251406	0.926	0.632	3.33518e-16	0	ENO1	enolase 1
2.61895e-30	0.251245	0.612	0.309	6.85169e-26	0	PRELID1	PRELI domain containing 1
2.89198e-48	0.251084	0.417	0.126	7.566e-44	0	RAB8B	RAB8B, member RAS oncogene family
7.09116e-28	0.250924	0.8	0.457	1.85519e-23	0	ARHGDIA	Rho GDP dissociation inhibitor alpha
2.11158e-34	0.250825	0.616	0.29	5.52431e-30	0	PAPOLA	poly(A) polymerase alpha
2.94535e-45	0.250723	0.429	0.138	7.70563e-41	0	RBM38	RNA binding motif protein 38
4.66451e-36	0.250455	0.521	0.226	1.22033e-31	0	RBBP4	RB binding protein 4, chromatin remodeling factor
1.21292e-05	-0.253912	0.454	0.437	0.317325	0	MT1X	metallothionein 1X
2.93948e-77	-0.256243	1	0.973	7.69027e-73	0	IGLC2	immunoglobulin lambda constant 2
3.56403e-104	-0.259646	0.997	0.98	9.32422e-100	0	IGHG3	immunoglobulin heavy constant gamma 3 (G3m marker)
2.11137e-11	-0.263356	0.078	0.178	5.52375e-07	0	MT1H	metallothionein 1H
2.58193e-13	-0.273759	0.164	0.28	6.75484e-09	0	TSHR	thyroid stimulating hormone receptor
2.09488e-07	-0.277727	0.422	0.439	0.00548063	0	TFF3	trefoil factor 3
8.23433e-13	-0.279248	0.686	0.604	2.15427e-08	0	WARS
6.36443e-25	-0.279273	0.916	0.839	1.66506e-20	0	MALAT1	metastasis associated lung adenocarcinoma transcript 1
3.36427e-07	-0.284812	0.259	0.313	0.0088016	0	DAPL1	death associated protein like 1
2.20791e-09	-0.284917	0.462	0.466	5.77633e-05	0	WFDC2	WAP four-disulfide core domain 2
2.63019e-12	-0.290007	0.331	0.406	6.88109e-08	0	CD9	CD9 molecule
1.36615e-11	-0.291284	0.248	0.343	3.57413e-07	0	SLC26A4-AS1	SLC26A4 antisense RNA 1
2.20655e-97	-0.292155	0.997	0.974	5.77279e-93	0	IGHG1	immunoglobulin heavy constant gamma 1 (G1m marker)
1.63741e-11	-0.2928	0.429	0.47	4.2838e-07	0	KRT7	keratin 7
8.24472e-11	-0.295168	0.308	0.377	2.15698e-06	0	C16orf89	chromosome 16 open reading frame 89
5.09697e-12	-0.298331	0.493	0.534	1.33347e-07	0	RNASE1	ribonuclease A family member 1, pancreatic
8.76929e-26	-0.299428	0.794	0.704	2.29422e-21	0	CD24	CD24 molecule
2.86275e-12	-0.303573	0.268	0.361	7.48953e-08	0	CLDN4	claudin 4
2.14381e-11	-0.306346	0.312	0.385	5.60864e-07	0	KRT18	keratin 18
3.16336e-15	-0.308062	0.244	0.359	8.27598e-11	0	S100A1	S100 calcium binding protein A1
4.15024e-11	-0.318254	0.303	0.373	1.08578e-06	0	CRYAB	crystallin alpha B
2.38323e-65	-0.319076	0.983	0.937	6.235e-61	0	IGLC3	immunoglobulin lambda constant 3 (Kern-Oz+ marker)
3.5675e-18	-0.319342	0.21	0.353	9.33331e-14	0	OTOS	otospiralin
1.89465e-15	-0.324382	0.207	0.329	4.95679e-11	0	PCP4	Purkinje cell protein 4
1.69238e-24	-0.325586	0.696	0.687	4.42759e-20	0	MGP	matrix Gla protein
5.45727e-14	-0.326781	0.256	0.362	1.42773e-09	0	IYD	iodotyrosine deiodinase
9.79396e-15	-0.327827	0.258	0.371	2.56229e-10	0	PAX8	paired box 8
1.17381e-13	-0.335814	0.361	0.428	3.07092e-09	0	MT1E	metallothionein 1E
4.98415e-30	-0.36003	0.717	0.708	1.30395e-25	0	GPX3	glutathione peroxidase 3
7.9644e-29	-0.364905	0.826	0.772	2.08365e-24	0	IGHG2	immunoglobulin heavy constant gamma 2 (G2m marker)
1.15001e-19	-0.365761	0.2	0.344	3.00866e-15	0	MGST1	microsomal glutathione S-transferase 1
4.97164e-21	-0.383788	0.336	0.458	1.30068e-16	0	KRT8	keratin 8
1.33006e-70	-0.388503	0.966	0.918	3.47971e-66	0	IGHG4	immunoglobulin heavy constant gamma 4 (G4m marker)
7.50411e-70	-0.414457	0.909	0.868	1.96323e-65	0	TG	thyroglobulin
5.75743e-49	-0.440632	0.814	0.763	1.50626e-44	0	NUPR1	nuclear protein 1, transcriptional regulator
1.95822e-23	-0.449618	0.476	0.54	5.12309e-19	0	TPO	thyroid peroxidase
2.66352e-28	-0.457315	0.109	0.316	6.96831e-24	0	HLA-DRB5	major histocompatibility complex, class II, DR beta 5
5.39688e-14	-0.491236	0.464	0.492	1.41193e-09	0	MT1G	metallothionein 1G

## Sheet: I1
p_val	avg_log2FC	pct.1	pct.2	p_val_adj	cluster	gene	Gene_name
4.06528e-30	-0.250054	0.121	0.415	1.06356e-25	1	CDKN1A	cyclin dependent kinase inhibitor 1A
2.36642e-35	-0.250085	0.081	0.384	6.19103e-31	1	TCP1	t-complex 1
8.13864e-34	-0.250207	0.089	0.387	2.12923e-29	1	TRA2B	transformer 2 beta homolog
5.87851e-33	-0.250357	0.148	0.49	1.53794e-28	1	SSR1	signal sequence receptor subunit 1
9.67635e-17	-0.250398	0.406	0.804	2.53153e-12	1	WDR83OS	WD repeat domain 83 opposite strand
4.68962e-10	-0.250573	0.68	0.959	1.2269e-05	1	SH3BGRL3	SH3 domain binding glutamate rich protein like 3
1.05884e-25	-0.250576	0.305	0.718	2.77013e-21	1	EIF3G	eukaryotic translation initiation factor 3 subunit G
4.38588e-33	-0.250601	0.17	0.532	1.14743e-28	1	AUP1	AUP1 lipid droplet regulating VLDL assembly factor
1.31119e-35	-0.25085	0.108	0.437	3.43033e-31	1	WBP2	WW domain binding protein 2
2.56812e-22	-0.251002	0.268	0.606	6.71872e-18	1	CD69	CD69 molecule
6.57228e-30	-0.251084	0.227	0.614	1.71944e-25	1	HNRNPH1	heterogeneous nuclear ribonucleoprotein H1
2.32818e-32	-0.251093	0.064	0.332	6.09098e-28	1	SUSD3	sushi domain containing 3
1.59453e-33	-0.251147	0.104	0.415	4.1716e-29	1	IMPDH2	inosine monophosphate dehydrogenase 2
1.91192e-26	-0.25124	0.251	0.619	5.00197e-22	1	PLD3	phospholipase D family member 3
2.27907e-33	-0.251284	0.116	0.439	5.9625e-29	1	ACP1	acid phosphatase 1
8.20707e-33	-0.251346	0.153	0.496	2.14713e-28	1	NAPA	NSF attachment protein alpha
6.38713e-32	-0.251471	0.153	0.493	1.671e-27	1	CCT8	chaperonin containing TCP1 subunit 8
1.2817e-27	-0.251584	0.199	0.538	3.35318e-23	1	CD68	CD68 molecule
3.91546e-36	-0.251687	0.118	0.455	1.02436e-31	1	PSMD2	proteasome 26S subunit, non-ATPase 2
5.04546e-33	-0.251687	0.128	0.45	1.31999e-28	1	PSMB7	proteasome 20S subunit beta 7
1.0112e-23	-0.251998	0.795	0.996	2.6455e-19	1	RPL24	ribosomal protein L24
8.11075e-34	-0.252059	0.116	0.437	2.12193e-29	1	IFI16	interferon gamma inducible protein 16
1.40124e-33	-0.252074	0.118	0.434	3.66592e-29	1	TADA3	transcriptional adaptor 3
5.5276e-27	-0.252139	0.268	0.66	1.44613e-22	1	AP2S1	adaptor related protein complex 2 subunit sigma 1
3.3839e-14	-0.252375	0.478	0.798	8.85296e-10	1	GPX3	glutathione peroxidase 3
2.01066e-15	-0.252404	0.433	0.843	5.26029e-11	1	FIS1	fission, mitochondrial 1
7.43383e-32	-0.252422	0.145	0.473	1.94484e-27	1	POLE4	DNA polymerase epsilon 4, accessory subunit
6.64275e-34	-0.252514	0.072	0.36	1.73788e-29	1	NDUFAF8	NADH:ubiquinone oxidoreductase complex assembly factor 8
3.06096e-35	-0.252581	0.052	0.325	8.00808e-31	1	SREBF2	sterol regulatory element binding transcription factor 2
2.9409e-27	-0.252605	0.229	0.588	7.69398e-23	1	SPARC	secreted protein acidic and cysteine rich
1.56652e-35	-0.252876	0.091	0.401	4.09832e-31	1	SRSF11	serine and arginine rich splicing factor 11
1.61087e-31	-0.252937	0.081	0.358	4.21436e-27	1	BLK	BLK proto-oncogene, Src family tyrosine kinase
1.00846e-29	-0.253202	0.074	0.333	2.63833e-25	1	BCAS4	breast carcinoma amplified sequence 4
5.08319e-32	-0.253319	0.128	0.447	1.32986e-27	1	MRPL27	mitochondrial ribosomal protein L27
1.8096e-33	-0.253335	0.143	0.487	4.73427e-29	1	IMP3	IMP U3 small nucleolar ribonucleoprotein 3
3.51346e-35	-0.253362	0.089	0.394	9.19192e-31	1	PSMD3	proteasome 26S subunit, non-ATPase 3
1.85125e-29	-0.253427	0.051	0.29	4.84325e-25	1	FCER2	Fc fragment of IgE receptor II
5.95472e-29	-0.253433	0.162	0.485	1.55787e-24	1	PRDX3	peroxiredoxin 3
9.67599e-32	-0.253538	0.182	0.542	2.53143e-27	1	CCT7	chaperonin containing TCP1 subunit 7
3.81e-33	-0.253663	0.089	0.38	9.96772e-29	1	TMED4	transmembrane p24 trafficking protein 4
6.57655e-34	-0.253691	0.145	0.492	1.72056e-29	1	LRP10	LDL receptor related protein 10
4.40589e-34	-0.253737	0.131	0.468	1.15267e-29	1	PDAP1	PDGFA associated protein 1
6.57175e-25	-0.253895	0.224	0.562	1.7193e-20	1	JUND	JunD proto-oncogene, AP-1 transcription factor subunit
1.53434e-33	-0.254088	0.131	0.46	4.01414e-29	1	APMAP	adipocyte plasma membrane associated protein
1.4274e-29	-0.254225	0.221	0.595	3.73435e-25	1	NINJ1	ninjurin 1
1.34253e-33	-0.254238	0.114	0.44	3.51233e-29	1	MAT2A	methionine adenosyltransferase 2A
5.25134e-33	-0.254284	0.155	0.497	1.37385e-28	1	MRPL14	mitochondrial ribosomal protein L14
8.58354e-34	-0.254361	0.135	0.471	2.24563e-29	1	GTF3A	general transcription factor IIIA
4.47723e-28	-0.25438	0.268	0.681	1.17133e-23	1	RALY	RALY heterogeneous nuclear ribonucleoprotein
4.42019e-24	-0.254573	0.335	0.732	1.15641e-19	1	HNRNPDL	heterogeneous nuclear ribonucleoprotein D like
1.30006e-33	-0.254574	0.121	0.452	3.40122e-29	1	TMEM14C	transmembrane protein 14C
8.83672e-32	-0.254598	0.83	0.997	2.31186e-27	1	RPS6	ribosomal protein S6
2.7961e-29	-0.254655	0.197	0.552	7.31515e-25	1	MCL1	MCL1 apoptosis regulator, BCL2 family member
5.93242e-17	-0.25474	0.426	0.833	1.55204e-12	1	ARL6IP4	ADP ribosylation factor like GTPase 6 interacting protein 4
4.34569e-28	-0.254925	0.222	0.583	1.13692e-23	1	SNX17	sorting nexin 17
5.42535e-34	-0.255048	0.084	0.379	1.41938e-29	1	CHD4	chromodomain helicase DNA binding protein 4
9.30263e-30	-0.255096	0.226	0.615	2.43376e-25	1	GSTO1	glutathione S-transferase omega 1
3.4406e-34	-0.255287	0.089	0.387	9.0013e-30	1	PARP14	poly(ADP-ribose) polymerase family member 14
6.57175e-29	-0.255633	0.202	0.555	1.7193e-24	1	TRAPPC2L	trafficking protein particle complex 2 like
1.16046e-17	-0.255648	0.406	0.796	3.03599e-13	1	FLNA	filamin A
1.2356e-34	-0.255714	0.15	0.5	3.23258e-30	1	PPCS	phosphopantothenoylcysteine synthetase
2.39919e-13	-0.256058	0.444	0.845	6.27676e-09	1	NAA38	N-alpha-acetyltransferase 38, NatC auxiliary subunit
6.81303e-34	-0.256094	0.131	0.461	1.78243e-29	1	CHMP4A	charged multivesicular body protein 4A
2.51009e-33	-0.25614	0.123	0.441	6.5669e-29	1	CASP4	caspase 4
2.21035e-35	-0.2562	0.098	0.416	5.78273e-31	1	OGA	O-GlcNAcase
6.30523e-29	-0.256507	0.172	0.493	1.64957e-24	1	BEX3	brain expressed X-linked 3
3.42653e-35	-0.256549	0.052	0.325	8.96449e-31	1	EFHD2	EF-hand domain family member D2
3.59164e-35	-0.256563	0.096	0.41	9.39645e-31	1	MRPS7	mitochondrial ribosomal protein S7
4.78701e-33	-0.256592	0.081	0.362	1.25238e-28	1	MRPS11	mitochondrial ribosomal protein S11
3.88058e-32	-0.256938	0.123	0.437	1.01524e-27	1	EHD1	EH domain containing 1
9.76194e-35	-0.257169	0.14	0.485	2.55392e-30	1	TXNDC17	thioredoxin domain containing 17
1.21722e-26	-0.2572	0.133	0.412	3.1845e-22	1	CLDN3	claudin 3
1.69964e-32	-0.257253	0.074	0.348	4.4466e-28	1	FAM107B	family with sequence similarity 107 member B
6.19809e-24	-0.257267	0.202	0.499	1.62154e-19	1	KRT8	keratin 8
1.65219e-28	-0.257362	0.227	0.594	4.32247e-24	1	MT-ND5
2.56342e-24	-0.257772	0.059	0.271	6.70643e-20	1	LINC01641	long intergenic non-protein coding RNA 1641
3.65459e-36	-0.258265	0.052	0.331	9.56113e-32	1	PMPCB	peptidase, mitochondrial processing subunit beta
5.16452e-27	-0.258265	0.247	0.615	1.35114e-22	1	C1R	complement C1r
2.89015e-28	-0.258298	0.204	0.553	7.5612e-24	1	LCK	LCK proto-oncogene, Src family tyrosine kinase
3.37128e-33	-0.258689	0.128	0.447	8.81995e-29	1	BRD2	bromodomain containing 2
2.11616e-35	-0.258898	0.123	0.458	5.5363e-31	1	PSMF1	proteasome inhibitor subunit 1
4.54346e-33	-0.259113	0.138	0.472	1.18866e-28	1	ECHS1	enoyl-CoA hydratase, short chain 1
1.25002e-20	-0.259186	0.357	0.757	3.2703e-16	1	NDUFS8	NADH:ubiquinone oxidoreductase core subunit S8
7.78425e-34	-0.259191	0.128	0.46	2.03651e-29	1	DHRS7	dehydrogenase/reductase 7
2.54396e-33	-0.259374	0.106	0.409	6.65551e-29	1	AAMP	angio associated migratory cell protein
1.6998e-35	-0.259438	0.152	0.517	4.44701e-31	1	SF3B2	splicing factor 3b subunit 2
9.25155e-34	-0.25948	0.168	0.532	2.42039e-29	1	GADD45B	growth arrest and DNA damage inducible beta
1.00563e-31	-0.259591	0.135	0.465	2.63094e-27	1	TRIM28	tripartite motif containing 28
1.0913e-27	-0.259626	0.295	0.713	2.85505e-23	1	NME3	NME/NM23 nucleoside diphosphate kinase 3
1.57619e-35	-0.259676	0.12	0.455	4.12362e-31	1	ADGRE5	adhesion G protein-coupled receptor E5
6.66525e-36	-0.259969	0.126	0.471	1.74376e-31	1	ADAR	adenosine deaminase RNA specific
7.40933e-33	-0.260087	0.13	0.45	1.93843e-28	1	PMVK	phosphomevalonate kinase
1.45137e-34	-0.260245	0.167	0.533	3.79707e-30	1	OS9	OS9 endoplasmic reticulum lectin
5.78287e-35	-0.260667	0.074	0.367	1.51291e-30	1	TMC8	transmembrane channel like 8
8.76302e-34	-0.260817	0.145	0.495	2.29258e-29	1	EWSR1	EWS RNA binding protein 1
9.88798e-34	-0.260839	0.103	0.412	2.58689e-29	1	PRNP	prion protein
9.05671e-24	-0.260902	0.271	0.639	2.36942e-19	1	CD48	CD48 molecule
1.29328e-37	-0.260985	0.104	0.441	3.38348e-33	1	ESD	esterase D
9.78994e-34	-0.261031	0.062	0.335	2.56124e-29	1	HLA-DOB	major histocompatibility complex, class II, DO beta
4.31903e-24	-0.261168	0.788	0.994	1.12994e-19	1	HLA-DPA1	major histocompatibility complex, class II, DP alpha 1
6.54594e-32	-0.261301	0.187	0.552	1.71255e-27	1	LAPTM4A	lysosomal protein transmembrane 4 alpha
9.59663e-33	-0.261513	0.104	0.412	2.51067e-28	1	SIPA1	signal-induced proliferation-associated 1
7.20082e-31	-0.261805	0.187	0.541	1.88388e-26	1	SEC61A1	SEC61 translocon subunit alpha 1
1.45818e-36	-0.262012	0.088	0.402	3.8149e-32	1	CCM2	CCM2 scaffold protein
8.41084e-34	-0.26207	0.138	0.472	2.20044e-29	1	RPP21	ribonuclease P/MRP subunit p21
2.48511e-34	-0.262322	0.168	0.533	6.50153e-30	1	MTCH1	mitochondrial carrier 1
1.29765e-32	-0.262482	0.104	0.405	3.3949e-28	1	GPNMB	glycoprotein nmb
3.08477e-33	-0.262539	0.185	0.565	8.07037e-29	1	ATP5PD	ATP synthase peripheral stalk subunit d
1.85056e-34	-0.262621	0.091	0.397	4.84144e-30	1	PRKCH	protein kinase C eta
8.28701e-35	-0.262777	0.145	0.491	2.16805e-30	1	NDUFB6	NADH:ubiquinone oxidoreductase subunit B6
5.98211e-30	-0.262929	0.217	0.592	1.56504e-25	1	DNPH1	2'-deoxynucleoside 5'-phosphate N-hydrolase 1
1.83301e-31	-0.263205	0.064	0.324	4.79553e-27	1	FCRLA	Fc receptor like A
1.9868e-34	-0.263419	0.135	0.48	5.19787e-30	1	PLXNB2	plexin B2
2.888e-24	-0.26358	0.308	0.704	7.55559e-20	1	TMEM219	transmembrane protein 219
4.5408e-29	-0.263648	0.244	0.624	1.18797e-24	1	DPP7	dipeptidyl peptidase 7
8.15303e-33	-0.263796	0.148	0.482	2.133e-28	1	TKT	transketolase
2.78791e-33	-0.263801	0.135	0.468	7.29373e-29	1	VPS29	VPS29 retromer complex component
1.72384e-32	-0.264118	0.138	0.468	4.5099e-28	1	PDCD5	programmed cell death 5
3.13786e-35	-0.264272	0.104	0.424	8.20927e-31	1	SON	SON DNA and RNA binding protein
7.59142e-31	-0.264403	0.099	0.382	1.98607e-26	1	SORD	sorbitol dehydrogenase
6.80032e-33	-0.264691	0.168	0.523	1.7791e-28	1	NAGK	N-acetylglucosamine kinase
4.33539e-31	-0.264697	0.116	0.415	1.13422e-26	1	PNRC1	proline rich nuclear receptor coactivator 1
1.15219e-33	-0.264834	0.067	0.348	3.01437e-29	1	HVCN1	hydrogen voltage gated channel 1
5.93436e-30	-0.264904	0.118	0.415	1.55255e-25	1	RASGRP2	RAS guanyl releasing protein 2
1.20058e-30	-0.265112	0.172	0.511	3.14096e-26	1	ICAM3	intercellular adhesion molecule 3
4.91153e-32	-0.265149	0.152	0.483	1.28495e-27	1	PLEKHO1	pleckstrin homology domain containing O1
2.04093e-35	-0.265353	0.054	0.334	5.33949e-31	1	RFTN1	raftlin, lipid raft linker 1
6.57651e-35	-0.265553	0.088	0.385	1.72055e-30	1	CLNS1A	chloride nucleotide-sensitive channel 1A
2.19829e-34	-0.265826	0.081	0.372	5.75116e-30	1	SMARCB1	SWI/SNF related, matrix associated, actin dependent regulator of chromatin, subfamily b, member 1
3.71033e-34	-0.265865	0.113	0.428	9.70696e-30	1	VASP	vasodilator stimulated phosphoprotein
2.0101e-35	-0.265943	0.121	0.454	5.25882e-31	1	SMIM29	small integral membrane protein 29
2.38192e-28	-0.265984	0.175	0.489	6.23159e-24	1	GIMAP7	GTPase, IMAP family member 7
3.33598e-35	-0.266317	0.101	0.417	8.72759e-31	1	ACO2	aconitase 2
1.00748e-30	-0.266403	0.253	0.653	2.63577e-26	1	CSDE1	cold shock domain containing E1
1.0645e-32	-0.266438	0.125	0.443	2.78495e-28	1	CD8A	CD8a molecule
1.3325e-31	-0.266516	0.2	0.573	3.48608e-27	1	PSMA6	proteasome 20S subunit alpha 6
5.81093e-37	-0.266535	0.084	0.395	1.52026e-32	1	SNRPA	small nuclear ribonucleoprotein polypeptide A
1.28103e-35	-0.26675	0.109	0.437	3.35144e-31	1	SNRNP200	small nuclear ribonucleoprotein U5 subunit 200
2.65217e-35	-0.267033	0.094	0.404	6.9386e-31	1	CD46	CD46 molecule
1.06937e-31	-0.267105	0.202	0.579	2.7977e-27	1	CNPY3	canopy FGF signaling regulator 3
6.53389e-33	-0.26712	0.103	0.407	1.7094e-28	1	IRF8	interferon regulatory factor 8
9.6963e-33	-0.267121	0.155	0.496	2.53675e-28	1	DCTN3	dynactin subunit 3
6.55174e-38	-0.267158	0.089	0.413	1.71407e-33	1	CNOT1	CCR4-NOT transcription complex subunit 1
2.14452e-35	-0.267245	0.19	0.583	5.61049e-31	1	ENSA	endosulfine alpha
4.22028e-37	-0.267545	0.081	0.389	1.10411e-32	1	PSMC4	proteasome 26S subunit, ATPase 4
7.67936e-36	-0.267714	0.099	0.418	2.00908e-31	1	CCND2	cyclin D2
1.53016e-19	-0.267742	0.288	0.601	4.00319e-15	1	IER2	immediate early response 2
3.02709e-33	-0.267799	0.152	0.495	7.91946e-29	1	CTDSP1	CTD small phosphatase 1
5.50997e-33	-0.267807	0.163	0.513	1.44152e-28	1	NFKBIA	NFKB inhibitor alpha
1.02639e-32	-0.267841	0.116	0.428	2.68524e-28	1	POU2AF1	POU class 2 homeobox associating factor 1
1.89199e-32	-0.267881	0.175	0.532	4.94982e-28	1	DDX39B	DExD-box helicase 39B
2.73979e-31	-0.267911	0.162	0.497	7.16783e-27	1	SASH3	SAM and SH3 domain containing 3
2.95676e-33	-0.268153	0.806	0.998	7.73548e-29	1	RPL15	ribosomal protein L15
3.63783e-31	-0.268258	0.81	0.996	9.51729e-27	1	RPL26	ribosomal protein L26
6.95676e-36	-0.268343	0.101	0.422	1.82003e-31	1	NAP1L4	nucleosome assembly protein 1 like 4
1.19467e-29	-0.268589	0.093	0.37	3.1255e-25	1	CD22	CD22 molecule
8.23475e-34	-0.268611	0.113	0.429	2.15438e-29	1	STARD7	StAR related lipid transfer domain containing 7
9.40202e-35	-0.268623	0.104	0.419	2.45976e-30	1	ENY2	ENY2 transcription and export complex 2 subunit
8.12847e-38	-0.268642	0.108	0.448	2.12657e-33	1	DYNC1H1	dynein cytoplasmic 1 heavy chain 1
5.9444e-36	-0.268737	0.108	0.43	1.55517e-31	1	MRPL40	mitochondrial ribosomal protein L40
1.2769e-35	-0.269305	0.096	0.412	3.34064e-31	1	LSM8	LSM8 homolog, U6 small nuclear RNA associated
2.50259e-31	-0.269475	0.138	0.462	6.54728e-27	1	STK17B	serine/threonine kinase 17b
2.38512e-36	-0.269483	0.158	0.523	6.23994e-32	1	ATRAID	all-trans retinoic acid induced differentiation factor
4.06061e-35	-0.269525	0.109	0.432	1.06234e-30	1	AK2	adenylate kinase 2
3.19447e-33	-0.269628	0.103	0.41	8.35737e-29	1	LY86	lymphocyte antigen 86
4.3989e-36	-0.2698	0.072	0.371	1.15084e-31	1	CLSTN1	calsyntenin 1
1.10177e-28	-0.26981	0.221	0.602	2.88244e-24	1	PGLS	6-phosphogluconolactonase
6.24658e-37	-0.269866	0.077	0.387	1.63423e-32	1	GANAB	glucosidase II alpha subunit
7.12223e-34	-0.269974	0.172	0.542	1.86332e-29	1	DNAJC4	DnaJ heat shock protein family (Hsp40) member C4
3.12967e-32	-0.269983	0.207	0.588	8.18784e-28	1	MRPS24	mitochondrial ribosomal protein S24
1.12585e-20	-0.270392	0.727	0.953	2.94544e-16	1	CD52	CD52 molecule
6.394e-12	-0.27055	0.689	0.979	1.6728e-07	1	EIF1	eukaryotic translation initiation factor 1
1.13392e-12	-0.270589	0.562	0.92	2.96657e-08	1	PABPC1	poly(A) binding protein cytoplasmic 1
1.07697e-54	-0.270623	0.852	0.999	2.81756e-50	1	RPL37A	ribosomal protein L37a
9.6981e-30	-0.270766	0.153	0.467	2.53722e-25	1	CD9	CD9 molecule
1.10206e-24	-0.27084	0.306	0.716	2.8832e-20	1	SCAND1	SCAN domain containing 1
2.99977e-35	-0.271045	0.167	0.537	7.84799e-31	1	UBE2L6	ubiquitin conjugating enzyme E2 L6
1.96741e-31	-0.271071	0.19	0.538	5.14714e-27	1	ANXA5	annexin A5
7.12577e-17	-0.271152	0.47	0.869	1.86424e-12	1	CLIC1	chloride intracellular channel 1
1.21896e-32	-0.271227	0.138	0.462	3.18905e-28	1	ZSCAN16-AS1	ZSCAN16 antisense RNA 1
1.41534e-36	-0.271613	0.13	0.483	3.7028e-32	1	PPP2R5C	protein phosphatase 2 regulatory subunit B'gamma
5.10254e-34	-0.271958	0.148	0.489	1.33493e-29	1	PSENEN	presenilin enhancer, gamma-secretase subunit
3.11858e-34	-0.272052	0.126	0.458	8.15882e-30	1	LSM5	LSM5 homolog, U6 small nuclear RNA and mRNA degradation associated
1.05056e-09	-0.272084	0.668	0.971	2.74847e-05	1	UQCR11	ubiquinol-cytochrome c reductase, complex III subunit XI
3.16671e-43	-0.27211	0.837	0.994	8.28474e-39	1	HLA-DRA	major histocompatibility complex, class II, DR alpha
1.10263e-30	-0.272346	0.195	0.552	2.88469e-26	1	TBCB	tubulin folding cofactor B
1.70076e-34	-0.272488	0.152	0.505	4.44953e-30	1	KDELR1	KDEL endoplasmic reticulum protein retention receptor 1
3.9126e-34	-0.272519	0.096	0.398	1.02362e-29	1	RASSF4	Ras association domain family member 4
1.40188e-34	-0.272586	0.146	0.495	3.66759e-30	1	PBXIP1	PBX homeobox interacting protein 1
1.46474e-33	-0.272642	0.177	0.543	3.83205e-29	1	DDX3X	DEAD-box helicase 3 X-linked
6.08527e-35	-0.272662	0.088	0.39	1.59203e-30	1	NDUFS3	NADH:ubiquinone oxidoreductase core subunit S3
1.71994e-35	-0.273298	0.131	0.472	4.49972e-31	1	RNF213	ring finger protein 213
1.90216e-19	-0.273328	0.742	0.988	4.97643e-15	1	ATP5F1E	ATP synthase F1 subunit epsilon
1.17693e-25	-0.273385	0.322	0.748	3.07907e-21	1	VPS28	VPS28 subunit of ESCRT-I
7.19642e-36	-0.273527	0.15	0.517	1.88273e-31	1	YBX1	Y-box binding protein 1
6.50223e-34	-0.273578	0.114	0.432	1.70111e-29	1	TMED3	transmembrane p24 trafficking protein 3
6.52892e-26	-0.274068	0.298	0.704	1.7081e-21	1	NDUFB10	NADH:ubiquinone oxidoreductase subunit B10
1.96914e-33	-0.27414	0.133	0.465	5.15167e-29	1	MS4A6A	membrane spanning 4-domains A6A
9.59537e-36	-0.274328	0.123	0.453	2.51034e-31	1	AKR1B1	aldo-keto reductase family 1 member B
7.06095e-37	-0.274344	0.133	0.479	1.84728e-32	1	SZRD1	SUZ RNA binding domain containing 1
3.51789e-39	-0.274375	0.089	0.42	9.2035e-35	1	SUMO3	small ubiquitin like modifier 3
6.51288e-35	-0.274512	0.109	0.431	1.7039e-30	1	PPP6R1	protein phosphatase 6 regulatory subunit 1
2.45893e-37	-0.274606	0.059	0.35	6.43304e-33	1	LSM6	LSM6 homolog, U6 small nuclear RNA and mRNA degradation associated
4.98158e-35	-0.274677	0.178	0.557	1.30328e-30	1	UFC1	ubiquitin-fold modifier conjugating enzyme 1
1.17075e-38	-0.274756	0.099	0.433	3.06293e-34	1	POLR1D	RNA polymerase I and III subunit D
1.33331e-29	-0.274895	0.143	0.442	3.48819e-25	1	KRT18	keratin 18
1.58092e-17	-0.274908	0.756	0.988	4.136e-13	1	RPS10	ribosomal protein S10
6.80795e-36	-0.275084	0.141	0.49	1.7811e-31	1	PAPOLA	poly(A) polymerase alpha
1.57038e-36	-0.275184	0.108	0.438	4.10844e-32	1	CCT6A	chaperonin containing TCP1 subunit 6A
2.58917e-32	-0.27521	0.207	0.585	6.77378e-28	1	CAPNS1	calpain small subunit 1
1.46926e-36	-0.275264	0.077	0.377	3.84389e-32	1	NDUFB5	NADH:ubiquinone oxidoreductase subunit B5
1.47038e-31	-0.275414	0.796	0.995	3.8468e-27	1	RPS16	ribosomal protein S16
1.54686e-36	-0.275538	0.108	0.436	4.04691e-32	1	BZW1	basic leucine zipper and W2 domains 1
1.90484e-27	-0.275819	0.286	0.69	4.98343e-23	1	CD59	CD59 molecule (CD59 blood group)
3.18642e-36	-0.276002	0.133	0.477	8.3363e-32	1	TNIP1	TNFAIP3 interacting protein 1
3.2159e-38	-0.276326	0.111	0.457	8.41344e-34	1	NDUFA5	NADH:ubiquinone oxidoreductase subunit A5
1.98715e-38	-0.276365	0.088	0.409	5.19877e-34	1	C9orf78	chromosome 9 open reading frame 78
1.85938e-37	-0.276431	0.091	0.412	4.86452e-33	1	RPA3	replication protein A3
5.06968e-26	-0.276744	0.31	0.723	1.32633e-21	1	LY6E	lymphocyte antigen 6 family member E
3.22104e-37	-0.276746	0.074	0.38	8.4269e-33	1	RELA	RELA proto-oncogene, NF-kB subunit
8.55097e-21	-0.276791	0.394	0.777	2.23711e-16	1	GMFG	glia maturation factor gamma
9.722e-37	-0.276796	0.081	0.387	2.54347e-32	1	SNHG3	small nucleolar RNA host gene 3
5.63966e-36	-0.276817	0.111	0.438	1.47545e-31	1	DDX39A	DExD-box helicase 39A
1.52836e-34	-0.27684	0.138	0.474	3.99849e-30	1	TEX264	testis expressed 264, ER-phagy receptor
2.64497e-34	-0.277194	0.173	0.542	6.91978e-30	1	NDUFV1	NADH:ubiquinone oxidoreductase core subunit V1
1.58636e-34	-0.277265	0.148	0.499	4.15025e-30	1	ACAP1	ArfGAP with coiled-coil, ankyrin repeat and PH domains 1
3.33505e-29	-0.277568	0.271	0.673	8.72515e-25	1	CD44	CD44 molecule (Indian blood group)
2.80533e-13	-0.277677	0.631	0.958	7.33932e-09	1	SNHG29	small nucleolar RNA host gene 29
1.38018e-37	-0.277816	0.076	0.386	3.61084e-33	1	HDAC1	histone deacetylase 1
2.18567e-35	-0.277875	0.189	0.576	5.71815e-31	1	POLR2F	RNA polymerase II, I and III subunit F
1.20286e-38	-0.278015	0.104	0.443	3.14692e-34	1	MRPL33	mitochondrial ribosomal protein L33
3.00043e-38	-0.278089	0.093	0.417	7.84973e-34	1	BUD31	BUD31 homolog
6.37827e-33	-0.278146	0.158	0.502	1.66868e-28	1	ITM2A	integral membrane protein 2A
1.12804e-36	-0.278201	0.152	0.522	2.95118e-32	1	GNB1	G protein subunit beta 1
2.8078e-12	-0.278247	0.658	0.974	7.34578e-08	1	EEF1B2	eukaryotic translation elongation factor 1 beta 2
4.33039e-32	-0.278261	0.197	0.563	1.13292e-27	1	ARPC4	actin related protein 2/3 complex subunit 4
1.2392e-28	-0.278329	0.251	0.647	3.24199e-24	1	BTG1	BTG anti-proliferation factor 1
1.30432e-38	-0.278869	0.133	0.507	3.41235e-34	1	CCT3	chaperonin containing TCP1 subunit 3
1.12779e-18	-0.278981	0.407	0.801	2.95053e-14	1	SELENOP	selenoprotein P
8.93365e-24	-0.279373	0.093	0.322	2.33722e-19	1	CXCL10	C-X-C motif chemokine ligand 10
1.01876e-35	-0.279508	0.153	0.512	2.66528e-31	1	LSM3	LSM3 homolog, U6 small nuclear RNA and mRNA degradation associated
3.66362e-35	-0.279801	0.12	0.449	9.58477e-31	1	SYF2	SYF2 pre-mRNA splicing factor
2.49896e-37	-0.279896	0.12	0.466	6.53778e-33	1	SUPT4H1	SPT4 homolog, DSIF elongation factor subunit
4.33362e-40	-0.279958	0.153	0.545	1.13376e-35	1	COPZ1	COPI coat complex subunit zeta 1
2.23089e-36	-0.280244	0.123	0.466	5.83645e-32	1	TIMM10	translocase of inner mitochondrial membrane 10
1.31538e-36	-0.280273	0.163	0.539	3.4413e-32	1	TMEM230	transmembrane protein 230
7.92198e-34	-0.280397	0.19	0.56	2.07255e-29	1	PIN1	peptidylprolyl cis/trans isomerase, NIMA-interacting 1
8.95341e-14	-0.280449	0.569	0.913	2.34239e-09	1	MZT2B	mitotic spindle organizing protein 2B
2.81324e-37	-0.281151	0.111	0.446	7.36e-33	1	EIF2S2	eukaryotic translation initiation factor 2 subunit beta
5.52741e-26	-0.281513	0.306	0.715	1.44608e-21	1	SPCS2	signal peptidase complex subunit 2
2.39684e-37	-0.28156	0.101	0.42	6.27062e-33	1	SVIP	small VCP interacting protein
1.39315e-37	-0.281609	0.138	0.5	3.64475e-33	1	OCIAD2	OCIA domain containing 2
1.68115e-35	-0.281689	0.173	0.549	4.39823e-31	1	GNB2	G protein subunit beta 2
1.77184e-30	-0.281728	0.259	0.672	4.63549e-26	1	SEM1	SEM1 26S proteasome complex subunit
2.59124e-37	-0.28236	0.106	0.436	6.7792e-33	1	RASSF5	Ras association domain family member 5
5.52538e-37	-0.28274	0.146	0.51	1.44555e-32	1	KXD1	KxDL motif containing 1
1.08842e-36	-0.282934	0.143	0.506	2.84753e-32	1	SRI	sorcin
4.38491e-39	-0.283016	0.123	0.475	1.14718e-34	1	ELOVL1	ELOVL fatty acid elongase 1
8.20494e-34	-0.283147	0.152	0.502	2.14658e-29	1	PRELID1	PRELI domain containing 1
3.19832e-38	-0.283534	0.14	0.503	8.36744e-34	1	CDV3	CDV3 homolog
1.19612e-13	-0.283545	0.569	0.929	3.12928e-09	1	UQCRQ	ubiquinol-cytochrome c reductase complex III subunit VII
1.69992e-38	-0.283608	0.111	0.457	4.44734e-34	1	SNX1	sorting nexin 1
1.2164e-14	-0.283697	0.525	0.914	3.18234e-10	1	SELENOW	selenoprotein W
1.59577e-36	-0.284191	0.14	0.496	4.17484e-32	1	SMIM26	small integral membrane protein 26
5.31016e-13	-0.28427	0.667	0.973	1.38924e-08	1	EEF2	eukaryotic translation elongation factor 2
1.64281e-22	-0.284415	0.359	0.768	4.29793e-18	1	COPE	COPI coat complex subunit epsilon
2.11332e-39	-0.284603	0.108	0.458	5.52886e-35	1	UQCRFS1	ubiquinol-cytochrome c reductase, Rieske iron-sulfur polypeptide 1
4.5625e-37	-0.284668	0.157	0.532	1.19364e-32	1	PLEKHJ1	pleckstrin homology domain containing J1
1.0445e-31	-0.284903	0.158	0.489	2.73261e-27	1	YPEL3	yippee like 3
3.46594e-35	-0.284913	0.153	0.507	9.06759e-31	1	RAP1A	RAP1A, member of RAS oncogene family
3.91738e-15	-0.285528	0.473	0.883	1.02487e-10	1	NDUFA11	NADH:ubiquinone oxidoreductase subunit A11
6.02984e-38	-0.285797	0.126	0.478	1.57753e-33	1	PSMB5	proteasome 20S subunit beta 5
1.07408e-35	-0.285812	0.185	0.572	2.81002e-31	1	PSMC5	proteasome 26S subunit, ATPase 5
9.20075e-38	-0.286128	0.072	0.377	2.4071e-33	1	LIPA	lipase A, lysosomal acid type
3.14119e-20	-0.28618	0.296	0.601	8.21799e-16	1	EGR1	early growth response 1
4.64406e-41	-0.286506	0.089	0.429	1.21498e-36	1	PSMC1	proteasome 26S subunit, ATPase 1
1.8674e-15	-0.286548	0.544	0.919	4.88548e-11	1	BTF3	basic transcription factor 3
1.64614e-37	-0.286565	0.131	0.485	4.30664e-33	1	BAX	BCL2 associated X, apoptosis regulator
5.16683e-39	-0.286608	0.093	0.423	1.35175e-34	1	APH1A	aph-1 homolog A, gamma-secretase subunit
3.26121e-34	-0.286621	0.114	0.435	8.53198e-30	1	H2AFV
2.33706e-21	-0.286726	0.322	0.676	6.11422e-17	1	NOP53	NOP53 ribosome biogenesis factor
2.81963e-41	-0.286773	0.096	0.442	7.37672e-37	1	ZFAND6	zinc finger AN1-type containing 6
1.43761e-31	-0.28695	0.217	0.6	3.76108e-27	1	GRK2	G protein-coupled receptor kinase 2
1.75428e-21	-0.286951	0.741	0.988	4.58955e-17	1	RPL23A	ribosomal protein L23a
1.25212e-31	-0.287211	0.231	0.629	3.27579e-27	1	ZNF706	zinc finger protein 706
2.6162e-32	-0.287347	0.259	0.683	6.84449e-28	1	ARHGDIA	Rho GDP dissociation inhibitor alpha
1.18882e-38	-0.287522	0.148	0.524	3.11019e-34	1	SERPINB1	serpin family B member 1
1.65179e-32	-0.287766	0.207	0.582	4.32142e-28	1	RAP1B	RAP1B, member of RAS oncogene family
1.22836e-12	-0.287816	0.618	0.953	3.21363e-08	1	SLC25A6	solute carrier family 25 member 6
3.59783e-37	-0.287947	0.143	0.498	9.41263e-33	1	ERH	ERH mRNA splicing and mitosis factor
4.11551e-39	-0.288141	0.091	0.42	1.0767e-34	1	RAC1	Rac family small GTPase 1
5.26854e-35	-0.288261	0.184	0.564	1.37835e-30	1	YWHAQ	tyrosine 3-monooxygenase/tryptophan 5-monooxygenase activation protein theta
5.22258e-38	-0.288364	0.162	0.55	1.36633e-33	1	RER1	retention in endoplasmic reticulum sorting receptor 1
5.60408e-33	-0.288377	0.237	0.636	1.46614e-28	1	TBC1D10C	TBC1 domain family member 10C
3.17713e-37	-0.288425	0.088	0.404	8.312e-33	1	PPP2CA	protein phosphatase 2 catalytic subunit alpha
3.67608e-37	-0.288461	0.077	0.384	9.61736e-33	1	ELOVL5	ELOVL fatty acid elongase 5
7.48553e-33	-0.288705	0.215	0.611	1.95836e-28	1	CDC42	cell division cycle 42
6.01366e-37	-0.288815	0.096	0.42	1.57329e-32	1	GGA2	golgi associated, gamma adaptin ear containing, ARF binding protein 2
8.94612e-29	-0.288847	0.096	0.361	2.34048e-24	1	PCP4	Purkinje cell protein 4
5.42651e-33	-0.289	0.202	0.57	1.41968e-28	1	VSIR	V-set immunoregulatory receptor
7.60901e-36	-0.289101	0.118	0.442	1.99067e-31	1	SAT2	spermidine/spermine N1-acetyltransferase family member 2
1.16415e-33	-0.289248	0.172	0.533	3.04566e-29	1	LBH	LBH regulator of WNT signaling pathway
7.3196e-38	-0.289281	0.114	0.458	1.91495e-33	1	PIK3IP1	phosphoinositide-3-kinase interacting protein 1
2.45594e-33	-0.289458	0.219	0.602	6.42524e-29	1	ERGIC3	ERGIC and golgi 3
2.44906e-29	-0.289558	0.236	0.617	6.40724e-25	1	ARHGAP45	Rho GTPase activating protein 45
1.00304e-27	-0.289625	0.323	0.745	2.62416e-23	1	NEAT1	nuclear paraspeckle assembly transcript 1
7.58662e-45	-0.28963	0.82	0.998	1.98481e-40	1	ACTG1	actin gamma 1
3.49203e-25	-0.29002	0.364	0.793	9.13586e-21	1	PSMB10	proteasome 20S subunit beta 10
6.7643e-36	-0.290128	0.187	0.572	1.76968e-31	1	SF3B1	splicing factor 3b subunit 1
1.90329e-37	-0.290256	0.153	0.519	4.97938e-33	1	DANCR	differentiation antagonizing non-protein coding RNA
8.85382e-40	-0.290274	0.077	0.397	2.31634e-35	1	SDHC	succinate dehydrogenase complex subunit C
2.52729e-38	-0.290334	0.066	0.367	6.61189e-34	1	RCSD1	RCSD domain containing 1
1.42663e-34	-0.290404	0.192	0.566	3.73236e-30	1	MEA1	male-enhanced antigen 1
6.15993e-16	-0.290568	0.483	0.889	1.61156e-11	1	PRDX5	peroxiredoxin 5
1.42442e-34	-0.290655	0.229	0.641	3.72655e-30	1	CDC37	cell division cycle 37, HSP90 cochaperone
1.96598e-36	-0.290762	0.111	0.443	5.14341e-32	1	LAMP1	lysosomal associated membrane protein 1
6.23062e-36	-0.290837	0.103	0.42	1.63006e-31	1	SMIM4	small integral membrane protein 4
4.34635e-39	-0.290908	0.052	0.349	1.13709e-34	1	PCNA	proliferating cell nuclear antigen
8.45115e-38	-0.291021	0.148	0.523	2.21099e-33	1	KIF22	kinesin family member 22
7.00831e-35	-0.291046	0.217	0.616	1.83351e-30	1	CCNI	cyclin I
1.55711e-31	-0.291211	0.258	0.657	4.07371e-27	1	REX1BD	required for excision 1-B domain containing
2.13284e-37	-0.291216	0.094	0.413	5.57995e-33	1	MRPL23	mitochondrial ribosomal protein L23
3.04316e-16	-0.291223	0.478	0.876	7.96151e-12	1	IFITM2	interferon induced transmembrane protein 2
3.12393e-38	-0.291245	0.088	0.412	8.17282e-34	1	PSMA3	proteasome 20S subunit alpha 3
4.05507e-33	-0.29133	0.21	0.601	1.06089e-28	1	POLR2I	RNA polymerase II subunit I
5.52599e-38	-0.29154	0.143	0.503	1.44571e-33	1	SSU72	SSU72 homolog, RNA polymerase II CTD phosphatase
1.56294e-34	-0.291677	0.194	0.574	4.08897e-30	1	UQCRC1	ubiquinol-cytochrome c reductase core protein 1
5.47621e-32	-0.291762	0.212	0.588	1.43269e-27	1	EIF3E	eukaryotic translation initiation factor 3 subunit E
5.34564e-31	-0.291959	0.249	0.65	1.39853e-26	1	PSMA7	proteasome 20S subunit alpha 7
2.55169e-37	-0.291971	0.108	0.432	6.67574e-33	1	DNAJC15	DnaJ heat shock protein family (Hsp40) member C15
4.05795e-17	-0.292381	0.668	0.97	1.06164e-12	1	TMA7	translation machinery associated 7 homolog
4.22097e-39	-0.292433	0.101	0.442	1.10429e-34	1	C1orf43	chromosome 1 open reading frame 43
3.90893e-37	-0.292541	0.121	0.463	1.02265e-32	1	TPP1	tripeptidyl peptidase 1
1.36176e-38	-0.292564	0.094	0.423	3.56264e-34	1	TNFAIP8	TNF alpha induced protein 8
6.39258e-27	-0.292571	0.145	0.426	1.67243e-22	1	CRYAB	crystallin alpha B
3.67521e-38	-0.292604	0.126	0.48	9.61508e-34	1	PDLIM1	PDZ and LIM domain 1
1.5856e-34	-0.292707	0.192	0.568	4.14824e-30	1	LSM2	LSM2 homolog, U6 small nuclear RNA and mRNA degradation associated
9.26115e-40	-0.293012	0.168	0.565	2.4229e-35	1	CHMP2A	charged multivesicular body protein 2A
2.62365e-34	-0.293145	0.221	0.622	6.864e-30	1	MRPL54	mitochondrial ribosomal protein L54
6.09769e-37	-0.293252	0.173	0.559	1.59528e-32	1	HADHA	hydroxyacyl-CoA dehydrogenase trifunctional multienzyme complex subunit alpha
5.32709e-23	-0.29351	0.379	0.78	1.39367e-18	1	HSP90B1	heat shock protein 90 beta family member 1
5.24718e-26	-0.29352	0.283	0.67	1.37277e-21	1	BTG2	BTG anti-proliferation factor 2
5.65461e-35	-0.294071	0.101	0.413	1.47936e-30	1	TCF7	transcription factor 7
6.39847e-25	-0.294266	0.338	0.761	1.67397e-20	1	RPS19BP1	ribosomal protein S19 binding protein 1
1.19724e-36	-0.294291	0.177	0.563	3.13222e-32	1	OTUB1	OTU deubiquitinase, ubiquitin aldehyde binding 1
5.86934e-16	-0.294298	0.623	0.926	1.53554e-11	1	TRBC2	T cell receptor beta constant 2
7.01808e-30	-0.294313	0.118	0.41	1.83607e-25	1	CLDN4	claudin 4
1.1203e-35	-0.294443	0.173	0.543	2.93094e-31	1	TMC6	transmembrane channel like 6
2.58999e-41	-0.294489	0.091	0.433	6.77593e-37	1	GTF3C6	general transcription factor IIIC subunit 6
1.39813e-39	-0.294608	0.14	0.52	3.6578e-35	1	RBMX	RNA binding motif protein X-linked
8.55579e-34	-0.294679	0.094	0.393	2.23836e-29	1	HMGB2	high mobility group box 2
4.62275e-40	-0.294871	0.103	0.44	1.2094e-35	1	TXNL1	thioredoxin like 1
2.20884e-37	-0.295485	0.167	0.548	5.77878e-33	1	CHURC1	churchill domain containing 1
1.14982e-38	-0.295495	0.185	0.587	3.00815e-34	1	TOMM20	translocase of outer mitochondrial membrane 20
2.42247e-37	-0.295825	0.062	0.357	6.33766e-33	1	AC004687.1
8.29687e-33	-0.296318	0.273	0.699	2.17063e-28	1	AP2M1	adaptor related protein complex 2 subunit mu 1
1.73655e-39	-0.296343	0.165	0.558	4.54317e-35	1	DYNLRB1	dynein light chain roadblock-type 1
1.12145e-36	-0.296354	0.195	0.587	2.93394e-32	1	VMP1	vacuole membrane protein 1
2.73655e-37	-0.296359	0.217	0.634	7.15936e-33	1	ECH1	enoyl-CoA hydratase 1
2.82537e-39	-0.296393	0.118	0.47	7.39174e-35	1	ST6GAL1	ST6 beta-galactoside alpha-2,6-sialyltransferase 1
9.2142e-31	-0.296461	0.241	0.628	2.41062e-26	1	CD27	CD27 molecule
3.51775e-11	-0.296594	0.658	0.973	9.20314e-07	1	OAZ1	ornithine decarboxylase antizyme 1
1.2958e-36	-0.296755	0.175	0.557	3.39008e-32	1	MRPS34	mitochondrial ribosomal protein S34
7.57123e-27	-0.297043	0.108	0.365	1.98078e-22	1	DAPL1	death associated protein like 1
1.27165e-32	-0.297173	0.224	0.616	3.32689e-28	1	GNAI2	G protein subunit alpha i2
1.06281e-37	-0.297235	0.109	0.445	2.78052e-33	1	DDX24	DEAD-box helicase 24
5.64935e-31	-0.297508	0.253	0.654	1.47798e-26	1	EIF5A	eukaryotic translation initiation factor 5A
6.59477e-17	-0.297602	0.662	0.968	1.72532e-12	1	RPL27A	ribosomal protein L27a
8.78033e-27	-0.297636	0.323	0.741	2.29711e-22	1	MYDGF	myeloid derived growth factor
1.36558e-39	-0.297938	0.135	0.503	3.57263e-35	1	SCP2	sterol carrier protein 2
1.38331e-30	-0.298203	0.167	0.49	3.61902e-26	1	MT1F	metallothionein 1F
2.19407e-40	-0.298581	0.093	0.43	5.74012e-36	1	HNRNPH3	heterogeneous nuclear ribonucleoprotein H3
4.81913e-40	-0.298628	0.126	0.488	1.26078e-35	1	SMIM7	small integral membrane protein 7
1.63576e-38	-0.298731	0.148	0.515	4.27948e-34	1	PSMA4	proteasome 20S subunit alpha 4
6.75166e-38	-0.298826	0.157	0.527	1.76637e-33	1	CHCHD5	coiled-coil-helix-coiled-coil-helix domain containing 5
3.40079e-23	-0.298878	0.719	0.993	8.89714e-19	1	PFDN5	prefoldin subunit 5
4.74518e-35	-0.29891	0.194	0.583	1.24143e-30	1	NDUFA12	NADH:ubiquinone oxidoreductase subunit A12
3.41817e-35	-0.298939	0.184	0.555	8.94262e-31	1	IRF1	interferon regulatory factor 1
2.26522e-35	-0.29907	0.205	0.608	5.92626e-31	1	ATP5PB	ATP synthase peripheral stalk-membrane subunit b
4.02852e-40	-0.299092	0.108	0.463	1.05394e-35	1	ILF3	interleukin enhancer binding factor 3
4.90806e-37	-0.299158	0.192	0.596	1.28405e-32	1	TIMM8B	translocase of inner mitochondrial membrane 8 homolog B
1.63639e-39	-0.299253	0.121	0.48	4.28112e-35	1	SNHG32	small nucleolar RNA host gene 32
6.69792e-41	-0.300117	0.114	0.472	1.75231e-36	1	PUF60	poly(U) binding splicing factor 60
9.31817e-39	-0.300245	0.158	0.545	2.43782e-34	1	MRPL43	mitochondrial ribosomal protein L43
2.42272e-38	-0.300583	0.136	0.494	6.33833e-34	1	YPEL5	yippee like 5
1.18762e-28	-0.300775	0.305	0.737	3.10704e-24	1	AURKAIP1	aurora kinase A interacting protein 1
3.12826e-38	-0.300891	0.133	0.492	8.18415e-34	1	VOPP1	VOPP1 WW domain binding protein
2.32945e-38	-0.300897	0.118	0.46	6.09429e-34	1	FERMT3	fermitin family member 3
1.53418e-15	-0.301218	0.621	0.966	4.01371e-11	1	UBB	ubiquitin B
1.32509e-15	-0.301319	0.591	0.947	3.4667e-11	1	RPL36AL	ribosomal protein L36a like
2.3015e-41	-0.301549	0.15	0.542	6.02119e-37	1	PRPF8	pre-mRNA processing factor 8
6.86125e-18	-0.301645	0.625	0.908	1.79504e-13	1	CCL19	C-C motif chemokine ligand 19
4.67943e-38	-0.301898	0.178	0.579	1.22423e-33	1	SELENOF	selenoprotein F
1.32224e-39	-0.301972	0.145	0.53	3.45924e-35	1	TSPAN3	tetraspanin 3
7.44604e-37	-0.301973	0.202	0.61	1.94803e-32	1	SH3BGRL	SH3 domain binding glutamate rich protein like
3.34779e-37	-0.302057	0.187	0.583	8.75848e-33	1	TLN1	talin 1
2.54487e-36	-0.30236	0.111	0.443	6.65789e-32	1	MARCKSL1	MARCKS like 1
1.6851e-27	-0.302691	0.333	0.75	4.40857e-23	1	P4HB	prolyl 4-hydroxylase subunit beta
1.23477e-35	-0.302796	0.199	0.591	3.2304e-31	1	NSA2	NSA2 ribosome biogenesis factor
2.08937e-20	-0.302799	0.448	0.874	5.4662e-16	1	SKP1	S-phase kinase associated protein 1
5.36723e-37	-0.302807	0.18	0.568	1.40417e-32	1	SEPTIN7	septin 7
6.23151e-39	-0.30287	0.185	0.593	1.63029e-34	1	EIF4H	eukaryotic translation initiation factor 4H
9.19741e-40	-0.30316	0.109	0.459	2.40623e-35	1	HSPA9	heat shock protein family A (Hsp70) member 9
1.16025e-41	-0.303284	0.079	0.408	3.03544e-37	1	M6PR	mannose-6-phosphate receptor, cation dependent
5.33419e-39	-0.303411	0.192	0.606	1.39553e-34	1	RAB5C	RAB5C, member RAS oncogene family
2.51059e-24	-0.303853	0.38	0.826	6.56821e-20	1	TLE5	TLE family member 5, transcriptional modulator
2.1048e-34	-0.303878	0.212	0.605	5.50657e-30	1	SEPTIN1	septin 1
6.54667e-16	-0.30389	0.525	0.916	1.71274e-11	1	SNRPD2	small nuclear ribonucleoprotein D2 polypeptide
2.46103e-38	-0.303935	0.14	0.503	6.43856e-34	1	EIF2S3	eukaryotic translation initiation factor 2 subunit gamma
5.9262e-42	-0.304168	0.108	0.472	1.55041e-37	1	SFPQ	splicing factor proline and glutamine rich
1.33883e-40	-0.304212	0.094	0.437	3.50266e-36	1	CCT5	chaperonin containing TCP1 subunit 5
5.16136e-39	-0.304293	0.143	0.509	1.35031e-34	1	SLC25A39	solute carrier family 25 member 39
5.03149e-30	-0.304544	0.261	0.66	1.31634e-25	1	ATP2A3	ATPase sarcoplasmic/endoplasmic reticulum Ca2+ transporting 3
5.24084e-35	-0.304624	0.222	0.633	1.37111e-30	1	SNX3	sorting nexin 3
5.59343e-31	-0.30491	0.273	0.686	1.46335e-26	1	CSNK2B	casein kinase 2 beta
1.1794e-39	-0.305627	0.114	0.468	3.08555e-35	1	SUMO1	small ubiquitin like modifier 1
1.23391e-40	-0.305732	0.158	0.555	3.22815e-36	1	PDCD4	programmed cell death 4
4.34783e-20	-0.305814	0.441	0.855	1.13748e-15	1	NDUFB11	NADH:ubiquinone oxidoreductase subunit B11
1.06097e-40	-0.306056	0.126	0.491	2.7757e-36	1	ATP6V1E1	ATPase H+ transporting V1 subunit E1
4.50778e-40	-0.306239	0.12	0.475	1.17932e-35	1	SELENOT	selenoprotein T
3.51794e-38	-0.306247	0.146	0.505	9.20363e-34	1	SRP9	signal recognition particle 9
7.63023e-30	-0.306613	0.308	0.748	1.99622e-25	1	KRTCAP2	keratinocyte associated protein 2
1.08665e-37	-0.306787	0.214	0.624	2.8429e-33	1	ATF4	activating transcription factor 4
9.37849e-39	-0.306867	0.153	0.533	2.4536e-34	1	FLOT2	flotillin 2
2.59353e-20	-0.306946	0.709	0.979	6.78519e-16	1	RPS17	ribosomal protein S17
1.46393e-36	-0.306959	0.158	0.523	3.82992e-32	1	SOD2	superoxide dismutase 2
1.8166e-28	-0.307008	0.316	0.733	4.7526e-24	1	SIVA1	SIVA1 apoptosis inducing factor
2.78112e-38	-0.307188	0.086	0.405	7.27596e-34	1	GBP1	guanylate binding protein 1
2.34208e-41	-0.307207	0.093	0.43	6.12736e-37	1	CHCHD1	coiled-coil-helix-coiled-coil-helix domain containing 1
8.01828e-41	-0.30734	0.118	0.479	2.09774e-36	1	ATP5F1C	ATP synthase F1 subunit gamma
7.75906e-20	-0.307377	0.446	0.866	2.02993e-15	1	TAGLN2	transgelin 2
7.76809e-29	-0.307394	0.758	0.99	2.03229e-24	1	RPL31	ribosomal protein L31
5.11914e-42	-0.307437	0.056	0.368	1.33927e-37	1	PFDN1	prefoldin subunit 1
8.43268e-30	-0.30756	0.311	0.753	2.20616e-25	1	BSG	basigin (Ok blood group)
7.0872e-40	-0.307605	0.133	0.497	1.85415e-35	1	POLR2G	RNA polymerase II subunit G
7.10386e-35	-0.308085	0.231	0.628	1.85851e-30	1	GLUL	glutamate-ammonia ligase
1.03312e-17	-0.308247	0.537	0.912	2.70284e-13	1	GNAS	GNAS complex locus
2.0438e-18	-0.308286	0.559	0.909	5.34698e-14	1	LAPTM5	lysosomal protein transmembrane 5
3.37163e-35	-0.308433	0.197	0.588	8.82085e-31	1	IL2RG	interleukin 2 receptor subunit gamma
1.72884e-41	-0.308468	0.178	0.586	4.523e-37	1	CD164	CD164 molecule
5.36788e-36	-0.308823	0.215	0.62	1.40435e-31	1	WBP1	WW domain binding protein 1
1.31374e-41	-0.308879	0.088	0.427	3.43702e-37	1	HIF1A	hypoxia inducible factor 1 subunit alpha
2.45244e-32	-0.308894	0.227	0.603	6.41608e-28	1	WIPF1	WAS/WASL interacting protein family member 1
2.49534e-39	-0.309073	0.15	0.528	6.52832e-35	1	DMAC1	distal membrane arm assembly complex 1
6.5632e-42	-0.309219	0.146	0.54	1.71706e-37	1	MRPS26	mitochondrial ribosomal protein S26
2.48401e-37	-0.309688	0.194	0.593	6.49868e-33	1	CKLF	chemokine like factor
1.66863e-37	-0.30996	0.077	0.384	4.36547e-33	1	VCAM1	vascular cell adhesion molecule 1
6.12765e-38	-0.310116	0.172	0.559	1.60312e-33	1	RAB7A	RAB7A, member RAS oncogene family
2.0904e-34	-0.310217	0.259	0.69	5.46892e-30	1	SF3B5	splicing factor 3b subunit 5
5.74934e-35	-0.310495	0.222	0.623	1.50414e-30	1	DDX17	DEAD-box helicase 17
3.37644e-42	-0.310514	0.114	0.476	8.83345e-38	1	RBM4	RNA binding motif protein 4
1.36074e-40	-0.310619	0.165	0.565	3.55998e-36	1	PSMA1	proteasome 20S subunit alpha 1
4.78047e-35	-0.310635	0.256	0.681	1.25067e-30	1	C17orf49	chromosome 17 open reading frame 49
9.35825e-16	-0.310791	0.655	0.979	2.4483e-11	1	COX4I1	cytochrome c oxidase subunit 4I1
2.54865e-32	-0.311081	0.273	0.691	6.66777e-28	1	TUFM	Tu translation elongation factor, mitochondrial
1.32026e-25	-0.311405	0.389	0.833	3.45406e-21	1	VAMP8	vesicle associated membrane protein 8
4.52062e-26	-0.311458	0.34	0.756	1.18268e-21	1	ISG20	interferon stimulated exonuclease gene 20
3.90466e-40	-0.311687	0.062	0.368	1.02154e-35	1	ANP32A	acidic nuclear phosphoprotein 32 family member A
1.35668e-38	-0.311947	0.152	0.53	3.54936e-34	1	GTF2I	general transcription factor IIi
2.1477e-38	-0.312224	0.131	0.484	5.61882e-34	1	EIF4G1	eukaryotic translation initiation factor 4 gamma 1
1.07922e-40	-0.312336	0.148	0.531	2.82346e-36	1	TALDO1	transaldolase 1
1.84136e-41	-0.312963	0.14	0.523	4.81737e-37	1	EIF3M	eukaryotic translation initiation factor 3 subunit M
6.97318e-35	-0.313078	0.146	0.481	1.82432e-30	1	MDK	midkine
8.39899e-41	-0.313234	0.13	0.5	2.19734e-36	1	SET	SET nuclear proto-oncogene
2.92306e-36	-0.313297	0.224	0.637	7.64731e-32	1	RNASET2	ribonuclease T2
3.36166e-38	-0.313369	0.165	0.553	8.79477e-34	1	ARHGEF1	Rho guanine nucleotide exchange factor 1
1.21027e-37	-0.313514	0.076	0.382	3.16631e-33	1	PTTG1	PTTG1 regulator of sister chromatid separation, securin
9.07566e-25	-0.313583	0.372	0.762	2.37437e-20	1	CXCR4	C-X-C motif chemokine receptor 4
2.03934e-26	-0.313691	0.34	0.771	5.33532e-22	1	SPCS1	signal peptidase complex subunit 1
4.20685e-25	-0.313994	0.391	0.826	1.1006e-20	1	HSPB1	heat shock protein family B (small) member 1
6.70585e-30	-0.313999	0.316	0.736	1.75438e-25	1	CAPZB	capping actin protein of muscle Z-line subunit beta
2.39458e-39	-0.314321	0.205	0.626	6.2647e-35	1	RPN2	ribophorin II
2.77046e-42	-0.314399	0.082	0.424	7.24807e-38	1	STMP1	short transmembrane mitochondrial protein 1
5.85906e-39	-0.314407	0.222	0.649	1.53285e-34	1	DAD1	defender against cell death 1
4.84583e-40	-0.314602	0.148	0.531	1.26777e-35	1	PHB	prohibitin
3.78671e-40	-0.3151	0.128	0.495	9.90678e-36	1	HSPD1	heat shock protein family D (Hsp60) member 1
4.29999e-32	-0.315266	0.244	0.628	1.12496e-27	1	LCP1	lymphocyte cytosolic protein 1
6.88718e-30	-0.315527	0.274	0.665	1.80182e-25	1	CD3E	CD3e molecule
1.12083e-34	-0.315536	0.214	0.61	2.93231e-30	1	COTL1	coactosin like F-actin binding protein 1
1.48526e-37	-0.315658	0.239	0.67	3.88575e-33	1	AKR1A1	aldo-keto reductase family 1 member A1
3.3968e-37	-0.315675	0.215	0.631	8.88672e-33	1	TNFRSF14	TNF receptor superfamily member 14
1.43177e-39	-0.315763	0.116	0.467	3.74581e-35	1	SEPTIN6	septin 6
2.57699e-40	-0.315902	0.108	0.453	6.74192e-36	1	CYSTM1	cysteine rich transmembrane module containing 1
2.561e-39	-0.315931	0.133	0.497	6.70009e-35	1	SNRPF	small nuclear ribonucleoprotein polypeptide F
1.33443e-41	-0.315947	0.13	0.507	3.49113e-37	1	SSBP1	single stranded DNA binding protein 1
4.03374e-29	-0.316286	0.31	0.735	1.05531e-24	1	PHPT1	phosphohistidine phosphatase 1
3.5737e-39	-0.31649	0.197	0.609	9.34952e-35	1	RNPS1	RNA binding protein with serine rich domain 1
4.47305e-37	-0.316696	0.173	0.562	1.17024e-32	1	ACTR3	actin related protein 3
1.37275e-37	-0.316803	0.194	0.593	3.59139e-33	1	UBE2D2	ubiquitin conjugating enzyme E2 D2
6.59183e-43	-0.316888	0.103	0.463	1.72455e-38	1	CD40	CD40 molecule
1.57647e-36	-0.317019	0.261	0.698	4.12436e-32	1	PAXX	PAXX non-homologous end joining factor
1.45886e-18	-0.31718	0.648	0.968	3.81667e-14	1	RPS20	ribosomal protein S20
8.22787e-21	-0.317545	0.375	0.746	2.15258e-16	1	JUNB	JunB proto-oncogene, AP-1 transcription factor subunit
2.27261e-34	-0.317892	0.229	0.624	5.94559e-30	1	CCND3	cyclin D3
3.10339e-33	-0.317949	0.241	0.643	8.11909e-29	1	UCP2	uncoupling protein 2
1.59011e-40	-0.317981	0.113	0.458	4.16004e-36	1	IRF9	interferon regulatory factor 9
1.15447e-42	-0.318501	0.114	0.483	3.02032e-38	1	HNRNPA0	heterogeneous nuclear ribonucleoprotein A0
4.55088e-21	-0.318595	0.441	0.862	1.1906e-16	1	CTSD	cathepsin D
1.32977e-41	-0.318603	0.113	0.466	3.47895e-37	1	POLR2K	RNA polymerase II, I and III subunit K
1.64692e-36	-0.318625	0.146	0.495	4.30866e-32	1	FABP5	fatty acid binding protein 5
8.21555e-44	-0.318769	0.133	0.527	2.14935e-39	1	OCIAD1	OCIA domain containing 1
3.80597e-40	-0.318905	0.163	0.555	9.95719e-36	1	SNRPC	small nuclear ribonucleoprotein polypeptide C
1.96102e-43	-0.318987	0.106	0.47	5.13041e-39	1	PA2G4	proliferation-associated 2G4
1.07927e-38	-0.319007	0.199	0.602	2.82358e-34	1	TMED9	transmembrane p24 trafficking protein 9
1.41964e-42	-0.31917	0.126	0.508	3.71407e-38	1	SYPL1	synaptophysin like 1
3.11081e-40	-0.319292	0.131	0.499	8.1385e-36	1	LSM4	LSM4 homolog, U6 small nuclear RNA and mRNA degradation associated
3.51768e-43	-0.319656	0.121	0.493	9.20296e-39	1	PCNP	PEST proteolytic signal containing nuclear protein
3.83882e-41	-0.319993	0.109	0.468	1.00431e-36	1	RHOF	ras homolog family member F, filopodia associated
3.04728e-23	-0.320074	0.438	0.848	7.97228e-19	1	FXYD5	FXYD domain containing ion transport regulator 5
2.06315e-38	-0.32013	0.165	0.546	5.3976e-34	1	RTRAF	RNA transcription, translation and transport factor
1.24859e-42	-0.320172	0.125	0.495	3.26657e-38	1	COX16	cytochrome c oxidase assembly factor COX16
3.25411e-35	-0.32024	0.17	0.528	8.51341e-31	1	SERPINA1	serpin family A member 1
3.24294e-44	-0.320282	0.082	0.432	8.48417e-40	1	H2AFY
5.15519e-43	-0.320331	0.109	0.471	1.3487e-38	1	HLA-DOA	major histocompatibility complex, class II, DO alpha
1.45451e-40	-0.320536	0.153	0.535	3.80529e-36	1	ILF2	interleukin enhancer binding factor 2
5.06803e-26	-0.320537	0.365	0.776	1.3259e-21	1	LSP1	lymphocyte specific protein 1
2.33209e-35	-0.320626	0.237	0.645	6.10122e-31	1	MGST3	microsomal glutathione S-transferase 3
8.32284e-41	-0.320796	0.13	0.496	2.17742e-36	1	ABRACL	ABRA C-terminal like
1.62208e-35	-0.32081	0.226	0.636	4.24368e-31	1	PSMB6	proteasome 20S subunit beta 6
1.61927e-41	-0.320845	0.096	0.443	4.23635e-37	1	PARP1	poly(ADP-ribose) polymerase 1
1.13293e-20	-0.320925	0.458	0.874	2.96397e-16	1	COX8A	cytochrome c oxidase subunit 8A
8.78713e-41	-0.320937	0.135	0.506	2.29889e-36	1	OXA1L	OXA1L mitochondrial inner membrane protein
1.40367e-42	-0.321196	0.091	0.434	3.67227e-38	1	NME1	NME/NM23 nucleoside diphosphate kinase 1
5.94814e-34	-0.321361	0.202	0.582	1.55615e-29	1	IL16	interleukin 16
1.22942e-33	-0.32144	0.264	0.688	3.2164e-29	1	ATP6V0C	ATPase H+ transporting V0 subunit c
1.08871e-27	-0.321835	0.348	0.778	2.84829e-23	1	JTB	jumping translocation breakpoint
2.00471e-37	-0.321995	0.219	0.64	5.24471e-33	1	SSR3	signal sequence receptor subunit 3
2.03073e-40	-0.32212	0.184	0.593	5.31279e-36	1	FBL	fibrillarin
4.79332e-43	-0.322179	0.121	0.494	1.25403e-38	1	CCDC12	coiled-coil domain containing 12
3.70039e-41	-0.322219	0.155	0.543	9.68096e-37	1	MGAT1	alpha-1,3-mannosyl-glycoprotein 2-beta-N-acetylglucosaminyltransferase
2.53701e-36	-0.322316	0.229	0.636	6.63731e-32	1	CAP1	cyclase associated actin cytoskeleton regulatory protein 1
1.44353e-19	-0.322658	0.532	0.924	3.77656e-15	1	PSMB9	proteasome 20S subunit beta 9
1.50249e-32	-0.322906	0.263	0.673	3.93081e-28	1	SLC25A5	solute carrier family 25 member 5
7.10367e-42	-0.32307	0.125	0.492	1.85846e-37	1	NOL7	nucleolar protein 7
1.1928e-33	-0.324117	0.086	0.376	3.12059e-29	1	MGST1	microsomal glutathione S-transferase 1
1.82509e-33	-0.324315	0.263	0.678	4.77481e-29	1	NAP1L1	nucleosome assembly protein 1 like 1
3.55342e-44	-0.324371	0.121	0.501	9.29646e-40	1	ANXA7	annexin A7
1.66065e-37	-0.324642	0.219	0.633	4.34458e-33	1	PSMD8	proteasome 26S subunit, non-ATPase 8
3.92923e-38	-0.324861	0.157	0.532	1.02796e-33	1	ANP32B	acidic nuclear phosphoprotein 32 family member B
3.9411e-43	-0.325178	0.113	0.48	1.03107e-38	1	SLIRP	SRA stem-loop interacting RNA binding protein
2.01592e-21	-0.325213	0.443	0.831	5.27405e-17	1	APOE	apolipoprotein E
7.78164e-43	-0.326025	0.123	0.497	2.03583e-38	1	MAT2B	methionine adenosyltransferase 2B
1.25006e-46	-0.326853	0.082	0.445	3.2704e-42	1	VDAC1	voltage dependent anion channel 1
4.96009e-38	-0.327442	0.163	0.537	1.29766e-33	1	PPP1CC	protein phosphatase 1 catalytic subunit gamma
1.52393e-19	-0.327706	0.5	0.924	3.98691e-15	1	TPI1	triosephosphate isomerase 1
3.08687e-26	-0.328003	0.38	0.809	8.07586e-22	1	SUB1	SUB1 regulator of transcription
3.28682e-39	-0.328382	0.212	0.63	8.59897e-35	1	POLR2J	RNA polymerase II subunit J
5.00496e-40	-0.328509	0.126	0.492	1.3094e-35	1	HNRNPD	heterogeneous nuclear ribonucleoprotein D
9.35251e-31	-0.328673	0.34	0.783	2.4468e-26	1	CUTA	cutA divalent cation tolerance homolog
3.23931e-37	-0.328806	0.234	0.658	8.47468e-33	1	RBX1	ring-box 1
1.67521e-42	-0.328854	0.118	0.489	4.38268e-38	1	GRB2	growth factor receptor bound protein 2
7.40122e-46	-0.328969	0.108	0.491	1.93631e-41	1	VAPA	VAMP associated protein A
2.54313e-37	-0.32904	0.214	0.626	6.65335e-33	1	CDK2AP2	cyclin dependent kinase 2 associated protein 2
9.88444e-31	-0.329562	0.332	0.773	2.58597e-26	1	ID3	inhibitor of DNA binding 3, HLH protein
1.47733e-40	-0.329784	0.19	0.6	3.86498e-36	1	TMBIM4	transmembrane BAX inhibitor motif containing 4
4.88193e-23	-0.330295	0.424	0.85	1.27721e-18	1	NDUFA1	NADH:ubiquinone oxidoreductase subunit A1
3.31309e-17	-0.330681	0.539	0.941	8.66771e-13	1	EDF1	endothelial differentiation related factor 1
8.34268e-42	-0.330727	0.17	0.582	2.18261e-37	1	C11orf58	chromosome 11 open reading frame 58
2.55249e-32	-0.330921	0.242	0.622	6.67781e-28	1	TPO	thyroid peroxidase
1.49808e-19	-0.331186	0.475	0.899	3.91928e-15	1	C12orf57	chromosome 12 open reading frame 57
6.70399e-33	-0.331275	0.2	0.552	1.7539e-28	1	KRT7	keratin 7
3.55983e-22	-0.331319	0.532	0.911	9.31323e-18	1	ATP5MC2	ATP synthase membrane subunit c locus 2
1.80079e-47	-0.331386	0.118	0.508	4.71123e-43	1	RAB11B	RAB11B, member RAS oncogene family
4.70524e-46	-0.33139	0.113	0.497	1.23098e-41	1	EMC4	ER membrane protein complex subunit 4
2.61686e-39	-0.331857	0.182	0.583	6.84623e-35	1	NDUFAB1	NADH:ubiquinone oxidoreductase subunit AB1
7.20997e-23	-0.331867	0.495	0.901	1.88627e-18	1	CD63	CD63 molecule
4.51532e-18	-0.332005	0.557	0.952	1.1813e-13	1	GABARAP	GABA type A receptor-associated protein
1.66376e-38	-0.332369	0.195	0.598	4.35273e-34	1	TMEM176B	transmembrane protein 176B
9.74301e-36	-0.332609	0.271	0.712	2.54897e-31	1	EIF4B	eukaryotic translation initiation factor 4B
2.7939e-36	-0.332636	0.258	0.692	7.3094e-32	1	EIF3H	eukaryotic translation initiation factor 3 subunit H
1.31258e-34	-0.33267	0.182	0.539	3.43398e-30	1	MT1X	metallothionein 1X
1.96551e-42	-0.332754	0.17	0.576	5.14217e-38	1	SRSF5	serine and arginine rich splicing factor 5
1.97065e-40	-0.332814	0.215	0.645	5.15561e-36	1	POLR2E	RNA polymerase II, I and III subunit E
2.59692e-28	-0.333243	0.35	0.758	6.79405e-24	1	S100A13	S100 calcium binding protein A13
1.45807e-30	-0.3334	0.323	0.767	3.81459e-26	1	CIAO2B	cytosolic iron-sulfur assembly component 2B
2.84352e-38	-0.33354	0.251	0.701	7.43923e-34	1	NDUFAF3	NADH:ubiquinone oxidoreductase complex assembly factor 3
2.97273e-22	-0.333803	0.444	0.889	7.77725e-18	1	NDUFA3	NADH:ubiquinone oxidoreductase subunit A3
1.05944e-34	-0.333985	0.29	0.736	2.77169e-30	1	IFI27L2	interferon alpha inducible protein 27 like 2
1.89506e-23	-0.334316	0.478	0.892	4.95786e-19	1	EIF3K	eukaryotic translation initiation factor 3 subunit K
1.47637e-44	-0.334653	0.14	0.535	3.86247e-40	1	CCT4	chaperonin containing TCP1 subunit 4
1.03954e-44	-0.334747	0.101	0.467	2.71964e-40	1	NONO	non-POU domain containing octamer binding
2.6164e-44	-0.334767	0.14	0.528	6.84503e-40	1	CTSA	cathepsin A
3.37986e-30	-0.335006	0.069	0.322	8.84239e-26	1	CCL18	C-C motif chemokine ligand 18
3.13591e-39	-0.33502	0.199	0.614	8.20417e-35	1	DBNL	drebrin like
4.734e-45	-0.335379	0.135	0.527	1.23851e-40	1	DNAJA1	DnaJ heat shock protein family (Hsp40) member A1
3.29258e-38	-0.335563	0.226	0.65	8.61404e-34	1	SEPTIN9	septin 9
2.59096e-39	-0.335877	0.128	0.49	6.77848e-35	1	FCMR	Fc fragment of IgM receptor
1.18995e-41	-0.336209	0.172	0.578	3.11315e-37	1	CYCS	cytochrome c, somatic
2.11417e-23	-0.336469	0.47	0.883	5.53108e-19	1	CD81	CD81 molecule
8.82972e-42	-0.336484	0.19	0.608	2.31003e-37	1	PDIA3	protein disulfide isomerase family A member 3
3.901e-43	-0.337396	0.098	0.45	1.02058e-38	1	TXNL4A	thioredoxin like 4A
5.29176e-21	-0.33748	0.599	0.959	1.38443e-16	1	H3F3B
4.34396e-41	-0.337856	0.215	0.654	1.13647e-36	1	SHISA5	shisa family member 5
1.00226e-27	-0.337965	0.673	0.969	2.6221e-23	1	PPIA	peptidylprolyl isomerase A
3.67833e-38	-0.338222	0.249	0.691	9.62325e-34	1	TMEM59	transmembrane protein 59
5.711e-32	-0.338406	0.315	0.74	1.49411e-27	1	HMGB1	high mobility group box 1
8.77821e-36	-0.338482	0.274	0.715	2.29656e-31	1	DRAP1	DR1 associated protein 1
6.97837e-41	-0.338503	0.226	0.666	1.82568e-36	1	PPP2R1A	protein phosphatase 2 scaffold subunit Aalpha
2.2869e-32	-0.338658	0.338	0.793	5.98299e-28	1	SEC61B	SEC61 translocon subunit beta
8.19595e-39	-0.339181	0.158	0.53	2.14423e-34	1	CHCHD10	coiled-coil-helix-coiled-coil-helix domain containing 10
4.68157e-40	-0.339405	0.237	0.681	1.22479e-35	1	ST13	ST13 Hsp70 interacting protein
9.76939e-43	-0.339757	0.192	0.613	2.55587e-38	1	VCP	valosin containing protein
6.79394e-42	-0.339908	0.17	0.571	1.77743e-37	1	RHOG	ras homolog family member G
7.58727e-42	-0.339934	0.202	0.624	1.98498e-37	1	SEC11A	SEC11 homolog A, signal peptidase complex subunit
3.39945e-29	-0.340193	0.687	0.982	8.89364e-25	1	RPL38	ribosomal protein L38
1.44995e-42	-0.340201	0.088	0.427	3.79336e-38	1	CTSL	cathepsin L
2.86898e-36	-0.340235	0.256	0.69	7.50583e-32	1	NDUFA2	NADH:ubiquinone oxidoreductase subunit A2
1.13035e-42	-0.340494	0.146	0.53	2.95722e-38	1	UBA1	ubiquitin like modifier activating enzyme 1
2.37921e-43	-0.340529	0.175	0.59	6.2245e-39	1	PDCD6	programmed cell death 6
9.8136e-38	-0.340603	0.253	0.683	2.56743e-33	1	SAP18	Sin3A associated protein 18
6.25621e-22	-0.340644	0.527	0.939	1.63675e-17	1	SRP14	signal recognition particle 14
3.01146e-41	-0.340687	0.215	0.651	7.87857e-37	1	ARL6IP5	ADP ribosylation factor like GTPase 6 interacting protein 5
5.9797e-37	-0.340971	0.251	0.684	1.56441e-32	1	PTGES3	prostaglandin E synthase 3
2.02786e-39	-0.341251	0.249	0.685	5.30528e-35	1	SNRPN	small nuclear ribonucleoprotein polypeptide N
1.13925e-45	-0.341458	0.13	0.529	2.98049e-41	1	SF3B6	splicing factor 3b subunit 6
8.85719e-45	-0.341696	0.125	0.511	2.31722e-40	1	PFDN2	prefoldin subunit 2
5.9519e-40	-0.341737	0.215	0.654	1.55714e-35	1	ANXA6	annexin A6
7.43241e-40	-0.341841	0.236	0.679	1.94447e-35	1	MRPL57	mitochondrial ribosomal protein L57
3.43304e-41	-0.342075	0.173	0.582	8.98151e-37	1	PPP1R18	protein phosphatase 1 regulatory subunit 18
1.49028e-29	-0.342353	0.355	0.809	3.89888e-25	1	TMBIM6	transmembrane BAX inhibitor motif containing 6
1.15985e-35	-0.342551	0.264	0.7	3.03439e-31	1	EIF3L	eukaryotic translation initiation factor 3 subunit L
7.13245e-35	-0.342839	0.298	0.752	1.86599e-30	1	CIB1	calcium and integrin binding 1
4.15274e-40	-0.342909	0.249	0.695	1.08644e-35	1	NDUFB8	NADH:ubiquinone oxidoreductase subunit B8
4.52723e-42	-0.342909	0.126	0.497	1.18441e-37	1	PLEK	pleckstrin
1.84695e-38	-0.343209	0.226	0.65	4.83199e-34	1	SNHG9	small nucleolar RNA host gene 9
3.89644e-46	-0.34322	0.172	0.603	1.01939e-41	1	RNF7	ring finger protein 7
4.8895e-37	-0.343274	0.135	0.472	1.27919e-32	1	STMN1	stathmin 1
5.11407e-42	-0.34334	0.143	0.524	1.33794e-37	1	MBNL1	muscleblind like splicing regulator 1
5.57816e-35	-0.343561	0.298	0.746	1.45936e-30	1	PPIB	peptidylprolyl isomerase B
3.42428e-39	-0.344172	0.205	0.617	8.95859e-35	1	GPSM3	G protein signaling modulator 3
1.7862e-35	-0.344185	0.29	0.739	4.67305e-31	1	CALM1	calmodulin 1
1.60598e-42	-0.344256	0.202	0.632	4.20156e-38	1	TRAPPC1	trafficking protein particle complex 1
1.86804e-42	-0.344258	0.135	0.522	4.88718e-38	1	SNRPD3	small nuclear ribonucleoprotein D3 polypeptide
1.6253e-46	-0.34437	0.15	0.576	4.25212e-42	1	MSN	moesin
1.47632e-29	-0.344981	0.335	0.731	3.86234e-25	1	EVL	Enah/Vasp-like
3.85642e-32	-0.345422	0.342	0.79	1.00892e-27	1	ISCU	iron-sulfur cluster assembly enzyme
1.84355e-41	-0.345433	0.217	0.662	4.82309e-37	1	EIF4A2	eukaryotic translation initiation factor 4A2
4.68064e-29	-0.346208	0.049	0.275	1.22455e-24	1	CR2	complement C3d receptor 2
1.35276e-41	-0.346244	0.192	0.61	3.53909e-37	1	GDI2	GDP dissociation inhibitor 2
9.10472e-46	-0.346388	0.17	0.592	2.38198e-41	1	ATP6AP2	ATPase H+ transporting accessory protein 2
9.27907e-34	-0.346826	0.323	0.785	2.42759e-29	1	BST2	bone marrow stromal cell antigen 2
6.57764e-46	-0.346935	0.141	0.545	1.72084e-41	1	VDAC2	voltage dependent anion channel 2
1.1861e-39	-0.346962	0.222	0.65	3.10307e-35	1	ATP1A1	ATPase Na+/K+ transporting subunit alpha 1
8.90434e-39	-0.347001	0.731	0.981	2.32955e-34	1	PFN1	profilin 1
8.33516e-38	-0.347074	0.263	0.706	2.18064e-33	1	HLA-F	major histocompatibility complex, class I, F
3.28195e-39	-0.347118	0.242	0.678	8.58624e-35	1	CALM3	calmodulin 3
2.79114e-20	-0.34778	0.527	0.913	7.30218e-16	1	GPX4	glutathione peroxidase 4
1.35421e-40	-0.348123	0.229	0.666	3.54288e-36	1	RNF181	ring finger protein 181
1.12132e-41	-0.348142	0.178	0.583	2.93361e-37	1	MOB1A	MOB kinase activator 1A
5.00574e-40	-0.348172	0.241	0.687	1.3096e-35	1	SNRPB	small nuclear ribonucleoprotein polypeptides B and B1
8.55665e-43	-0.348771	0.204	0.632	2.23859e-38	1	MRPL20	mitochondrial ribosomal protein L20
3.26377e-39	-0.349054	0.268	0.722	8.53868e-35	1	RBM3	RNA binding motif protein 3
5.2194e-46	-0.349162	0.17	0.598	1.3655e-41	1	YWHAE	tyrosine 3-monooxygenase/tryptophan 5-monooxygenase activation protein epsilon
8.89222e-49	-0.349322	0.118	0.521	2.32638e-44	1	XRCC5	X-ray repair cross complementing 5
1.07014e-42	-0.349449	0.18	0.596	2.79969e-38	1	PTBP1	polypyrimidine tract binding protein 1
5.04033e-48	-0.349485	0.089	0.463	1.31865e-43	1	MAGOH	mago homolog, exon junction complex subunit
2.43638e-41	-0.349615	0.197	0.62	6.37407e-37	1	MRPL51	mitochondrial ribosomal protein L51
7.87254e-41	-0.349745	0.224	0.654	2.05961e-36	1	PDIA6	protein disulfide isomerase family A member 6
2.80657e-41	-0.349875	0.212	0.643	7.34256e-37	1	CLTA	clathrin light chain A
5.13023e-27	-0.35047	0.414	0.862	1.34217e-22	1	SARAF	store-operated calcium entry associated regulatory factor
1.63432e-23	-0.350641	0.428	0.868	4.2757e-19	1	TMEM258	transmembrane protein 258
3.41999e-37	-0.351238	0.234	0.652	8.94739e-33	1	SERP1	stress associated endoplasmic reticulum protein 1
5.00924e-48	-0.351403	0.155	0.58	1.31052e-43	1	SLC9A3R1	SLC9A3 regulator 1
5.65566e-43	-0.351774	0.194	0.625	1.47963e-38	1	HMGN3	high mobility group nucleosomal binding domain 3
2.85402e-41	-0.351784	0.227	0.667	7.46668e-37	1	UBXN1	UBX domain protein 1
2.77775e-24	-0.351825	0.441	0.833	7.26716e-20	1	TRBC1	T cell receptor beta constant 1
4.71469e-45	-0.351968	0.153	0.558	1.23346e-40	1	CBX3	chromobox 3
5.54103e-39	-0.352436	0.246	0.699	1.44965e-34	1	C4orf3	chromosome 4 open reading frame 3
6.91583e-33	-0.352718	0.33	0.785	1.80932e-28	1	NDUFS5	NADH:ubiquinone oxidoreductase subunit S5
5.9341e-45	-0.352789	0.131	0.521	1.55248e-40	1	MRPS6	mitochondrial ribosomal protein S6
7.09105e-33	-0.352921	0.357	0.83	1.85516e-28	1	CNBP	CCHC-type zinc finger nucleic acid binding protein
3.98098e-31	-0.352927	0.342	0.781	1.0415e-26	1	ATP6V0B	ATPase H+ transporting V0 subunit b
2.96172e-39	-0.353048	0.229	0.648	7.74846e-35	1	ARPC5	actin related protein 2/3 complex subunit 5
1.3625e-44	-0.35317	0.204	0.646	3.56458e-40	1	RBIS	ribosomal biogenesis factor
7.74577e-48	-0.353507	0.136	0.539	2.02645e-43	1	PSMB2	proteasome 20S subunit beta 2
1.27402e-40	-0.35356	0.247	0.698	3.33308e-36	1	PNKD	PNKD metallo-beta-lactamase domain containing
4.03106e-32	-0.353888	0.325	0.744	1.05461e-27	1	WARS
1.20928e-44	-0.354782	0.175	0.601	3.16372e-40	1	HNRNPF	heterogeneous nuclear ribonucleoprotein F
1.11206e-40	-0.354785	0.12	0.483	2.90936e-36	1	SPIB	Spi-B transcription factor
4.97441e-26	-0.355026	0.455	0.879	1.3014e-21	1	PSME2	proteasome activator subunit 2
3.76893e-39	-0.355067	0.16	0.531	9.86028e-35	1	CSKMT	citrate synthase lysine methyltransferase
4.42499e-32	-0.355161	0.2	0.547	1.15767e-27	1	CXCL9	C-X-C motif chemokine ligand 9
1.39811e-36	-0.355254	0.3	0.77	3.65774e-32	1	NDUFB9	NADH:ubiquinone oxidoreductase subunit B9
9.18331e-34	-0.355554	0.31	0.755	2.40254e-29	1	SEC61G	SEC61 translocon subunit gamma
6.31814e-23	-0.355647	0.559	0.935	1.65295e-18	1	NME2	NME/NM23 nucleoside diphosphate kinase 2
1.15612e-34	-0.355926	0.313	0.773	3.02463e-30	1	HCST	hematopoietic cell signal transducer
1.66915e-21	-0.355981	0.561	0.949	4.36683e-17	1	RNASEK	ribonuclease K
1.29348e-39	-0.356529	0.229	0.665	3.38399e-35	1	YWHAB	tyrosine 3-monooxygenase/tryptophan 5-monooxygenase activation protein beta
1.69575e-43	-0.357026	0.195	0.63	4.43643e-39	1	LITAF	lipopolysaccharide induced TNF factor
3.66427e-43	-0.357059	0.16	0.568	9.58645e-39	1	SUN2	Sad1 and UNC84 domain containing 2
2.85536e-44	-0.357079	0.103	0.469	7.47019e-40	1	DUT	deoxyuridine triphosphatase
2.79251e-21	-0.357617	0.49	0.924	7.30576e-17	1	POLR2L	RNA polymerase II, I and III subunit L
2.56771e-36	-0.357631	0.301	0.753	6.71765e-32	1	GSTK1	glutathione S-transferase kappa 1
4.5079e-37	-0.358279	0.269	0.72	1.17936e-32	1	PHB2	prohibitin 2
1.22547e-25	-0.358386	0.453	0.886	3.20608e-21	1	COX6A1	cytochrome c oxidase subunit 6A1
2.47785e-43	-0.358584	0.172	0.582	6.48254e-39	1	ACTR2	actin related protein 2
7.15838e-23	-0.358759	0.618	0.966	1.87278e-18	1	TOMM7	translocase of outer mitochondrial membrane 7
2.8626e-45	-0.359018	0.116	0.5	7.48913e-41	1	RGS19	regulator of G protein signaling 19
8.74108e-26	-0.359266	0.466	0.896	2.28684e-21	1	COX7A2	cytochrome c oxidase subunit 7A2
2.20407e-48	-0.359403	0.104	0.49	5.76629e-44	1	CD247	CD247 molecule
1.71551e-49	-0.359787	0.121	0.533	4.48812e-45	1	APEX1	apurinic/apyrimidinic endodeoxyribonuclease 1
7.96938e-37	-0.359898	0.29	0.736	2.08495e-32	1	EIF4G2	eukaryotic translation initiation factor 4 gamma 2
2.23677e-47	-0.3601	0.123	0.52	5.85185e-43	1	UQCRC2	ubiquinol-cytochrome c reductase core protein 2
1.65127e-43	-0.360555	0.106	0.466	4.32005e-39	1	FUCA1	alpha-L-fucosidase 1
1.87934e-47	-0.361065	0.138	0.545	4.91673e-43	1	LAMTOR2	late endosomal/lysosomal adaptor, MAPK and MTOR activator 2
5.90676e-48	-0.361138	0.126	0.533	1.54533e-43	1	MDH1	malate dehydrogenase 1
2.69988e-46	-0.361333	0.135	0.533	7.06342e-42	1	MLF2	myeloid leukemia factor 2
2.23654e-30	-0.361356	0.328	0.724	5.85124e-26	1	NCF1	neutrophil cytosolic factor 1
9.55912e-35	-0.362048	0.327	0.776	2.50086e-30	1	ATP5PO	ATP synthase peripheral stalk subunit OSCP
8.78972e-24	-0.362062	0.551	0.886	2.29957e-19	1	IGHM	immunoglobulin heavy constant mu
2.72549e-38	-0.362348	0.273	0.724	7.13042e-34	1	HIGD2A	HIG1 hypoxia inducible domain family member 2A
5.65133e-43	-0.362472	0.093	0.438	1.4785e-38	1	CD19	CD19 molecule
1.13677e-39	-0.36271	0.3	0.766	2.97401e-35	1	PSMB1	proteasome 20S subunit beta 1
4.76482e-24	-0.362714	0.476	0.906	1.24657e-19	1	S100A11	S100 calcium binding protein A11
1.29667e-36	-0.363426	0.288	0.735	3.39236e-32	1	MRPL52	mitochondrial ribosomal protein L52
2.09269e-47	-0.363628	0.167	0.599	5.47488e-43	1	FKBP1A	FKBP prolyl isomerase 1A
1.58614e-43	-0.363656	0.237	0.692	4.14966e-39	1	GABARAPL2	GABA type A receptor associated protein like 2
9.15599e-22	-0.363697	0.545	0.938	2.39539e-17	1	UBL5	ubiquitin like 5
1.01949e-41	-0.363708	0.215	0.656	2.6672e-37	1	PCBP1	poly(rC) binding protein 1
1.32834e-35	-0.363936	0.33	0.79	3.47521e-31	1	ATP6V1G1	ATPase H+ transporting V1 subunit G1
5.05126e-36	-0.364264	0.295	0.73	1.32151e-31	1	DDT	D-dopachrome tautomerase
1.50095e-32	-0.364917	0.296	0.694	3.9268e-28	1	CD79B	CD79b molecule
8.81934e-28	-0.365349	0.468	0.901	2.30731e-23	1	PPDPF	pancreatic progenitor cell differentiation and proliferation factor
7.91396e-37	-0.365983	0.325	0.78	2.07045e-32	1	SNHG5	small nucleolar RNA host gene 5
1.11813e-40	-0.366488	0.219	0.648	2.92526e-36	1	ANXA2	annexin A2
5.17988e-39	-0.366559	0.222	0.637	1.35516e-34	1	PTPRC	protein tyrosine phosphatase receptor type C
3.97565e-40	-0.366604	0.194	0.6	1.04011e-35	1	APLP2	amyloid beta precursor like protein 2
4.387e-46	-0.366823	0.167	0.594	1.14773e-41	1	GHITM	growth hormone inducible transmembrane protein
6.87585e-26	-0.366911	0.498	0.924	1.79886e-21	1	COMMD6	COMM domain containing 6
3.36667e-46	-0.367239	0.18	0.603	8.80788e-42	1	TUBB4B	tubulin beta 4B class IVb
4.17111e-24	-0.367662	0.453	0.842	1.09124e-19	1	CD79A	CD79a molecule
2.06885e-43	-0.367914	0.199	0.623	5.41253e-39	1	PSMA2	proteasome 20S subunit alpha 2
3.42143e-44	-0.368168	0.184	0.608	8.95114e-40	1	RGS10	regulator of G protein signaling 10
2.07504e-44	-0.368635	0.162	0.565	5.42872e-40	1	LGMN	legumain
2.94024e-26	-0.368896	0.51	0.889	7.69226e-22	1	CORO1A	coronin 1A
4.46321e-47	-0.369227	0.13	0.521	1.16766e-42	1	SNX5	sorting nexin 5
3.58968e-43	-0.369228	0.219	0.661	9.39131e-39	1	NCL	nucleolin
2.31784e-41	-0.369296	0.249	0.708	6.06393e-37	1	NDUFS6	NADH:ubiquinone oxidoreductase subunit S6
6.20135e-29	-0.369496	0.667	0.968	1.6224e-24	1	CTSB	cathepsin B
2.69249e-30	-0.369621	0.377	0.822	7.0441e-26	1	POLD4	DNA polymerase delta 4, accessory subunit
8.01528e-29	-0.369887	0.638	0.972	2.09696e-24	1	RPL27	ribosomal protein L27
8.33917e-38	-0.369899	0.305	0.776	2.18169e-33	1	LAMTOR1	late endosomal/lysosomal adaptor, MAPK and MTOR activator 1
9.84061e-37	-0.3705	0.305	0.757	2.5745e-32	1	SYNGR2	synaptogyrin 2
3.12923e-34	-0.370508	0.333	0.789	8.18669e-30	1	MYH9	myosin heavy chain 9
2.81276e-39	-0.370846	0.293	0.771	7.35873e-35	1	SQSTM1	sequestosome 1
2.06924e-26	-0.370881	0.508	0.933	5.41355e-22	1	UQCRB	ubiquinol-cytochrome c reductase binding protein
3.59418e-46	-0.371187	0.177	0.61	9.4031e-42	1	PRMT1	protein arginine methyltransferase 1
2.17998e-38	-0.37217	0.261	0.698	5.70327e-34	1	PCED1B-AS1	PCED1B antisense RNA 1
2.31513e-38	-0.372382	0.236	0.661	6.05684e-34	1	PTPN6	protein tyrosine phosphatase non-receptor type 6
9.32948e-44	-0.37246	0.222	0.67	2.44078e-39	1	SMDT1	single-pass membrane protein with aspartate rich tail 1
2.22276e-43	-0.372612	0.242	0.705	5.81517e-39	1	TMED10	transmembrane p24 trafficking protein 10
5.55186e-45	-0.373329	0.236	0.693	1.45248e-40	1	REEP5	receptor accessory protein 5
3.00052e-42	-0.373402	0.219	0.648	7.84996e-38	1	HCLS1	hematopoietic cell-specific Lyn substrate 1
5.81223e-40	-0.373688	0.704	0.988	1.5206e-35	1	RPL10A	ribosomal protein L10a
9.5155e-31	-0.373937	0.406	0.854	2.48944e-26	1	LDHB	lactate dehydrogenase B
2.54971e-38	-0.374331	0.306	0.77	6.67056e-34	1	CNN2	calponin 2
3.32358e-36	-0.374426	0.31	0.746	8.69516e-32	1	CD3D	CD3d molecule
1.50466e-45	-0.374679	0.214	0.667	3.93649e-41	1	TAP1	transporter 1, ATP binding cassette subfamily B member
9.92998e-50	-0.375315	0.111	0.505	2.59788e-45	1	SNRPE	small nuclear ribonucleoprotein polypeptide E
7.13065e-34	-0.375491	0.375	0.836	1.86552e-29	1	PARK7	Parkinsonism associated deglycase
1.57137e-26	-0.375705	0.455	0.849	4.11101e-22	1	LYZ	lysozyme
8.50349e-32	-0.376083	0.402	0.839	2.22468e-27	1	PLAAT4	phospholipase A and acyltransferase 4
3.256e-45	-0.376147	0.207	0.66	8.51834e-41	1	CANX	calnexin
6.44555e-45	-0.376192	0.173	0.588	1.68628e-40	1	RBM8A	RNA binding motif protein 8A
4.24952e-31	-0.37688	0.62	0.965	1.11176e-26	1	PSAP	prosaposin
1.47128e-37	-0.376904	0.301	0.76	3.84917e-33	1	PSMB8	proteasome 20S subunit beta 8
3.61296e-38	-0.377211	0.338	0.819	9.45223e-34	1	CALM2	calmodulin 2
1.00595e-40	-0.378085	0.283	0.745	2.63176e-36	1	PRR13	proline rich 13
4.55385e-49	-0.378489	0.158	0.589	1.19138e-44	1	MIEN1	migration and invasion enhancer 1
2.83369e-44	-0.378639	0.187	0.616	7.4135e-40	1	TXN	thioredoxin
2.8261e-29	-0.378677	0.48	0.894	7.39365e-25	1	ARPC1B	actin related protein 2/3 complex subunit 1B
1.92314e-31	-0.378718	0.416	0.856	5.03133e-27	1	LSM7	LSM7 homolog, U6 small nuclear RNA and mRNA degradation associated
2.18035e-44	-0.379025	0.258	0.718	5.70422e-40	1	COX14	cytochrome c oxidase assembly factor COX14
5.02262e-49	-0.379562	0.14	0.556	1.31402e-44	1	SRSF7	serine and arginine rich splicing factor 7
3.53019e-29	-0.379573	0.443	0.862	9.23569e-25	1	TUBA1B	tubulin alpha 1b
6.36786e-37	-0.380265	0.32	0.77	1.66596e-32	1	SAT1	spermidine/spermine N1-acetyltransferase 1
8.82964e-40	-0.380718	0.283	0.743	2.31001e-35	1	GRN	granulin precursor
1.48419e-27	-0.381004	0.46	0.834	3.88293e-23	1	CD24	CD24 molecule
1.36082e-41	-0.381513	0.138	0.509	3.56018e-37	1	IER3	immediate early response 3
4.62804e-46	-0.381702	0.2	0.638	1.21079e-41	1	PRDX6	peroxiredoxin 6
3.0287e-45	-0.381774	0.215	0.663	7.92369e-41	1	NDUFB4	NADH:ubiquinone oxidoreductase subunit B4
4.79344e-47	-0.381914	0.19	0.628	1.25406e-42	1	NDUFC1	NADH:ubiquinone oxidoreductase subunit C1
1.1121e-48	-0.381914	0.111	0.507	2.90947e-44	1	SELL	selectin L
3.09061e-28	-0.382091	0.519	0.908	8.08564e-24	1	ARHGDIB	Rho GDP dissociation inhibitor beta
5.12125e-34	-0.383095	0.355	0.808	1.33982e-29	1	GAS5	growth arrest specific 5
1.96108e-29	-0.383219	0.465	0.908	5.13058e-25	1	ATP5MF	ATP synthase membrane subunit f
1.23759e-48	-0.383388	0.163	0.595	3.23778e-44	1	UBE2I	ubiquitin conjugating enzyme E2 I
1.16986e-38	-0.383699	0.33	0.812	3.06058e-34	1	ATP6V0E1	ATPase H+ transporting V0 subunit e1
9.11215e-50	-0.384314	0.173	0.626	2.38392e-45	1	NDUFA6	NADH:ubiquinone oxidoreductase subunit A6
1.56454e-45	-0.384636	0.205	0.656	4.09314e-41	1	HNRNPA3	heterogeneous nuclear ribonucleoprotein A3
4.12022e-30	-0.384951	0.387	0.851	1.07793e-25	1	C19orf53	chromosome 19 open reading frame 53
3.72092e-42	-0.385479	0.278	0.74	9.73466e-38	1	ARF1	ADP ribosylation factor 1
1.07061e-46	-0.387455	0.185	0.615	2.80093e-42	1	SERBP1	SERPINE1 mRNA binding protein 1
5.5138e-42	-0.387466	0.273	0.731	1.44252e-37	1	PGK1	phosphoglycerate kinase 1
6.75007e-32	-0.387727	0.387	0.839	1.76595e-27	1	HNRNPK	heterogeneous nuclear ribonucleoprotein K
5.48804e-41	-0.388362	0.258	0.691	1.43578e-36	1	CTSC	cathepsin C
7.761e-45	-0.388499	0.234	0.683	2.03043e-40	1	STAT1	signal transducer and activator of transcription 1
2.5631e-42	-0.388605	0.221	0.661	6.70557e-38	1	ZFP36L1	ZFP36 ring finger protein like 1
9.61524e-44	-0.388803	0.259	0.735	2.51554e-39	1	ATP6V1F	ATPase H+ transporting V1 subunit F
2.92e-42	-0.38938	0.258	0.705	7.6393e-38	1	HSPA5	heat shock protein family A (Hsp70) member 5
2.16463e-36	-0.390148	0.628	0.975	5.66311e-32	1	COX7C	cytochrome c oxidase subunit 7C
6.11478e-42	-0.390755	0.268	0.734	1.59975e-37	1	SNU13	small nuclear ribonucleoprotein 13
4.5539e-38	-0.390774	0.327	0.799	1.19139e-33	1	PPP1CA	protein phosphatase 1 catalytic subunit alpha
1.05874e-35	-0.391349	0.335	0.81	2.76989e-31	1	PET100	PET100 cytochrome c oxidase chaperone
4.03284e-40	-0.391591	0.298	0.768	1.05507e-35	1	DYNLL1	dynein light chain LC8-type 1
7.93042e-43	-0.39161	0.247	0.707	2.07476e-38	1	MZT2A	mitotic spindle organizing protein 2A
1.50557e-39	-0.392321	0.308	0.785	3.93887e-35	1	SSR2	signal sequence receptor subunit 2
3.55487e-33	-0.392412	0.423	0.89	9.30026e-29	1	MYL12B	myosin light chain 12B
3.37534e-44	-0.392781	0.273	0.752	8.83056e-40	1	MICOS10	mitochondrial contact site and cristae organizing system subunit 10
1.47336e-44	-0.393127	0.261	0.735	3.85462e-40	1	TIMM13	translocase of inner mitochondrial membrane 13
7.52421e-43	-0.39351	0.269	0.728	1.96848e-38	1	CSTB	cystatin B
2.57765e-48	-0.39378	0.121	0.513	6.74365e-44	1	HOPX	HOP homeobox
2.44021e-28	-0.393793	0.503	0.915	6.38408e-24	1	APOC1	apolipoprotein C1
1.90995e-37	-0.394177	0.354	0.833	4.99681e-33	1	BLOC1S1	biogenesis of lysosomal organelles complex 1 subunit 1
6.51795e-43	-0.394284	0.274	0.748	1.70523e-38	1	LDHA	lactate dehydrogenase A
2.52049e-30	-0.394776	0.471	0.911	6.59412e-26	1	DDX5	DEAD-box helicase 5
1.70803e-42	-0.395919	0.229	0.658	4.46855e-38	1	RPL22L1	ribosomal protein L22 like 1
1.30754e-32	-0.396457	0.441	0.886	3.42079e-28	1	ARPC3	actin related protein 2/3 complex subunit 3
8.95304e-41	-0.396526	0.308	0.78	2.34229e-36	1	SNHG8	small nucleolar RNA host gene 8
2.53802e-28	-0.39704	0.513	0.944	6.63996e-24	1	ATP5ME	ATP synthase membrane subunit e
1.67178e-50	-0.397168	0.172	0.61	4.37371e-46	1	NDUFB3	NADH:ubiquinone oxidoreductase subunit B3
1.01895e-45	-0.397189	0.261	0.735	2.66578e-41	1	PRDX2	peroxiredoxin 2
2.51497e-34	-0.397336	0.397	0.855	6.57968e-30	1	MYL12A	myosin light chain 12A
6.20397e-45	-0.397917	0.258	0.726	1.62308e-40	1	ATP5MC3	ATP synthase membrane subunit c locus 3
7.77432e-33	-0.398201	0.582	0.951	2.03392e-28	1	CFL1	cofilin 1
3.39723e-45	-0.398476	0.258	0.723	8.88784e-41	1	TSTD1	thiosulfate sulfurtransferase like domain containing 1
2.77519e-31	-0.398504	0.436	0.853	7.26046e-27	1	LIMD2	LIM domain containing 2
6.52561e-32	-0.398684	0.54	0.939	1.70723e-27	1	H3F3A
1.02615e-42	-0.39872	0.296	0.796	2.68462e-38	1	ANAPC16	anaphase promoting complex subunit 16
4.0981e-49	-0.399448	0.192	0.647	1.07214e-44	1	FUS	FUS RNA binding protein
4.27286e-48	-0.399602	0.194	0.638	1.11787e-43	1	HNRNPU	heterogeneous nuclear ribonucleoprotein U
1.07305e-32	-0.399728	0.412	0.859	2.80732e-28	1	CALR	calreticulin
2.91681e-43	-0.400588	0.296	0.768	7.63095e-39	1	TPM3	tropomyosin 3
5.12465e-46	-0.401408	0.204	0.638	1.34071e-41	1	LAP3	leucine aminopeptidase 3
4.10859e-42	-0.401432	0.264	0.723	1.07489e-37	1	HNRNPC	heterogeneous nuclear ribonucleoprotein C
3.7023e-49	-0.401446	0.227	0.695	9.68595e-45	1	MORF4L1	mortality factor 4 like 1
2.32786e-39	-0.401553	0.318	0.785	6.09016e-35	1	PCBP2	poly(rC) binding protein 2
2.42888e-36	-0.401739	0.367	0.817	6.35443e-32	1	YWHAZ	tyrosine 3-monooxygenase/tryptophan 5-monooxygenase activation protein zeta
1.00878e-33	-0.402116	0.397	0.823	2.63917e-29	1	RAC2	Rac family small GTPase 2
4.10962e-31	-0.402197	0.465	0.916	1.07516e-26	1	COX6B1	cytochrome c oxidase subunit 6B1
9.28831e-46	-0.402307	0.079	0.426	2.43001e-41	1	VPREB3	V-set pre-B cell surrogate light chain 3
4.85469e-50	-0.402538	0.185	0.641	1.27009e-45	1	XRCC6	X-ray repair cross complementing 6
3.074e-38	-0.402595	0.377	0.855	8.0422e-34	1	PEBP1	phosphatidylethanolamine binding protein 1
1.43247e-32	-0.402626	0.487	0.923	3.74763e-28	1	HSPA8	heat shock protein family A (Hsp70) member 8
9.55592e-54	-0.402913	0.157	0.607	2.50002e-49	1	SRSF3	serine and arginine rich splicing factor 3
8.89088e-47	-0.403219	0.229	0.698	2.32603e-42	1	EZR	ezrin
1.39645e-52	-0.403287	0.189	0.665	3.6534e-48	1	NDUFV2	NADH:ubiquinone oxidoreductase core subunit V2
3.92135e-40	-0.403888	0.308	0.768	1.0259e-35	1	ITGB2	integrin subunit beta 2
5.71474e-41	-0.404189	0.054	0.358	1.49509e-36	1	TCL1A	TCL1 family AKT coactivator A
1.50063e-48	-0.404354	0.192	0.637	3.92595e-44	1	PGAM1	phosphoglycerate mutase 1
3.62237e-44	-0.404586	0.273	0.731	9.47684e-40	1	EIF3F	eukaryotic translation initiation factor 3 subunit F
3.01664e-52	-0.405251	0.163	0.609	7.89213e-48	1	MDH2	malate dehydrogenase 2
5.59766e-49	-0.405658	0.219	0.676	1.46446e-44	1	BANF1	BAF nuclear assembly factor 1
1.33468e-47	-0.40582	0.215	0.68	3.49179e-43	1	HSBP1	heat shock factor binding protein 1
1.27505e-41	-0.4063	0.296	0.763	3.33579e-37	1	GNG5	G protein subunit gamma 5
2.2862e-46	-0.40659	0.215	0.674	5.98115e-42	1	COX17	cytochrome c oxidase copper chaperone COX17
1.68946e-49	-0.406834	0.135	0.54	4.41998e-45	1	SNRPD1	small nuclear ribonucleoprotein D1 polypeptide
7.99401e-52	-0.407096	0.178	0.637	2.09139e-47	1	NHP2	NHP2 ribonucleoprotein
3.69732e-51	-0.407148	0.195	0.658	9.67293e-47	1	POMP	proteasome maturation protein
6.8302e-36	-0.407196	0.374	0.82	1.78692e-31	1	TUBB	tubulin beta class I
3.05288e-46	-0.407309	0.279	0.761	7.98694e-42	1	SNHG6	small nucleolar RNA host gene 6
2.18313e-47	-0.407549	0.246	0.713	5.7115e-43	1	NOP10	NOP10 ribonucleoprotein
3.69381e-35	-0.408391	0.407	0.872	9.66375e-31	1	RHOA	ras homolog family member A
1.95394e-45	-0.408963	0.288	0.763	5.11191e-41	1	UXT	ubiquitously expressed prefoldin like chaperone
1.00195e-45	-0.409757	0.278	0.76	2.62131e-41	1	SOD1	superoxide dismutase 1
1.52267e-46	-0.410053	0.269	0.748	3.9836e-42	1	NDUFC2	NADH:ubiquinone oxidoreductase subunit C2
6.65092e-56	-0.410673	0.12	0.553	1.74001e-51	1	EIF3I	eukaryotic translation initiation factor 3 subunit I
3.82864e-35	-0.410756	0.493	0.909	1.00165e-30	1	HNRNPA2B1	heterogeneous nuclear ribonucleoprotein A2/B1
3.46104e-45	-0.410919	0.247	0.715	9.05478e-41	1	ANAPC11	anaphase promoting complex subunit 11
3.0874e-35	-0.411123	0.407	0.861	8.07725e-31	1	HNRNPA1	heterogeneous nuclear ribonucleoprotein A1
2.75376e-41	-0.411618	0.322	0.8	7.20438e-37	1	SUMO2	small ubiquitin like modifier 2
1.21028e-42	-0.412283	0.293	0.763	3.16634e-38	1	ATP5PF	ATP synthase peripheral stalk subunit F6
3.51614e-39	-0.412929	0.345	0.839	9.19893e-35	1	TRMT112	tRNA methyltransferase subunit 11-2
4.39299e-33	-0.413363	0.549	0.942	1.14929e-28	1	RPL23	ribosomal protein L23
1.03387e-32	-0.413367	0.574	0.956	2.7048e-28	1	HLA-DQB1	major histocompatibility complex, class II, DQ beta 1
5.41044e-37	-0.413577	0.352	0.806	1.41548e-32	1	ARPC2	actin related protein 2/3 complex subunit 2
3.90154e-38	-0.414034	0.269	0.698	1.02072e-33	1	CD37	CD37 molecule
2.09033e-53	-0.414913	0.173	0.64	5.46872e-49	1	WDR1	WD repeat domain 1
2.50896e-35	-0.415705	0.397	0.87	6.56394e-31	1	COPS9	COP9 signalosome subunit 9
2.88707e-43	-0.416942	0.143	0.517	7.55315e-39	1	MMP9	matrix metallopeptidase 9
1.46658e-24	-0.417103	0.48	0.757	3.83687e-20	1	CCL21	C-C motif chemokine ligand 21
1.2797e-52	-0.419495	0.199	0.666	3.34795e-48	1	LAMTOR5	late endosomal/lysosomal adaptor, MAPK and MTOR activator 5
6.51951e-42	-0.420946	0.187	0.568	1.70563e-37	1	WFDC2	WAP four-disulfide core domain 2
3.51839e-32	-0.421331	0.481	0.919	9.20482e-28	1	ATP5MG	ATP synthase membrane subunit g
7.48821e-35	-0.421822	0.443	0.903	1.95907e-30	1	COX5B	cytochrome c oxidase subunit 5B
1.9019e-49	-0.421959	0.259	0.743	4.97576e-45	1	SNRPG	small nuclear ribonucleoprotein polypeptide G
3.09726e-50	-0.422677	0.246	0.731	8.10305e-46	1	ATP5MC1	ATP synthase membrane subunit c locus 1
7.27662e-43	-0.423036	0.315	0.786	1.90371e-38	1	ATP5IF1	ATP synthase inhibitory factor subunit 1
5.22964e-38	-0.423747	0.552	0.933	1.36818e-33	1	HLA-DQA1	major histocompatibility complex, class II, DQ alpha 1
1.09646e-35	-0.423778	0.478	0.935	2.86855e-31	1	PSME1	proteasome activator subunit 1
1.38497e-42	-0.424678	0.328	0.798	3.62337e-38	1	RPS27L	ribosomal protein S27 like
3.41801e-56	-0.425006	0.167	0.629	8.94219e-52	1	NDUFA7	NADH:ubiquinone oxidoreductase subunit A7
2.90052e-53	-0.426315	0.163	0.618	7.58835e-49	1	HNRNPM	heterogeneous nuclear ribonucleoprotein M
4.70342e-50	-0.426534	0.182	0.621	1.23051e-45	1	SPINT2	serine peptidase inhibitor, Kunitz type 2
4.73726e-51	-0.426718	0.242	0.736	1.23936e-46	1	UBE2D3	ubiquitin conjugating enzyme E2 D3
2.63467e-33	-0.426998	0.46	0.916	6.89282e-29	1	OST4	oligosaccharyltransferase complex subunit 4, non-catalytic
2.10898e-47	-0.427743	0.279	0.753	5.51751e-43	1	COX5A	cytochrome c oxidase subunit 5A
1.55354e-41	-0.427816	0.357	0.843	4.06438e-37	1	ATP5MD	ATP synthase membrane subunit DAPIT
2.62491e-34	-0.427864	0.517	0.932	6.86728e-30	1	NPC2	NPC intracellular cholesterol transporter 2
4.98956e-37	-0.428341	0.404	0.874	1.30537e-32	1	CIRBP	cold inducible RNA binding protein
5.13396e-45	-0.428368	0.303	0.806	1.34315e-40	1	CAPG	capping actin protein, gelsolin like
7.25456e-56	-0.430311	0.197	0.681	1.89794e-51	1	PSMB4	proteasome 20S subunit beta 4
1.33652e-39	-0.431469	0.387	0.873	3.49659e-35	1	TAPBP	TAP binding protein
5.12937e-43	-0.431573	0.261	0.71	1.34195e-38	1	CD53	CD53 molecule
4.00988e-55	-0.432556	0.168	0.623	1.04907e-50	1	TOMM5	translocase of outer mitochondrial membrane 5
3.65258e-50	-0.43281	0.222	0.693	9.55588e-46	1	TBCA	tubulin folding cofactor A
5.71203e-37	-0.433123	0.402	0.836	1.49438e-32	1	TRAC	T cell receptor alpha constant
4.47289e-51	-0.433234	0.221	0.686	1.1702e-46	1	CTSS	cathepsin S
1.44326e-55	-0.435312	0.175	0.647	3.77586e-51	1	BRK1	BRICK1 subunit of SCAR/WAVE actin nucleating complex
7.64961e-45	-0.436607	0.305	0.795	2.00129e-40	1	IFITM1	interferon induced transmembrane protein 1
1.18376e-41	-0.43691	0.404	0.862	3.09696e-37	1	EIF4A1	eukaryotic translation initiation factor 4A1
1.64416e-46	-0.437216	0.295	0.766	4.30146e-42	1	RAN	RAN, member RAS oncogene family
1.79251e-45	-0.437545	0.315	0.809	4.68957e-41	1	HLA-DMA	major histocompatibility complex, class II, DM alpha
1.78018e-55	-0.437833	0.189	0.669	4.6573e-51	1	ASAH1	N-acylsphingosine amidohydrolase 1
1.15335e-46	-0.443146	0.298	0.774	3.01739e-42	1	TOMM6	translocase of outer mitochondrial membrane 6
2.05292e-36	-0.443316	0.466	0.913	5.37084e-32	1	CHCHD2	coiled-coil-helix-coiled-coil-helix domain containing 2
2.75311e-47	-0.444726	0.305	0.808	7.20268e-43	1	ERP29	endoplasmic reticulum protein 29
6.17017e-38	-0.444891	0.458	0.889	1.61424e-33	1	SNHG25	small nucleolar RNA host gene 25
5.99694e-48	-0.445321	0.285	0.786	1.56892e-43	1	NEDD8	NEDD8 ubiquitin like modifier
1.96384e-47	-0.448789	0.281	0.786	5.1378e-43	1	SLC25A3	solute carrier family 25 member 3
5.03788e-36	-0.448962	0.416	0.798	1.31801e-31	1	PTGDS	prostaglandin D2 synthase
6.89926e-52	-0.449062	0.253	0.75	1.80498e-47	1	COX7B	cytochrome c oxidase subunit 7B
3.37364e-44	-0.449189	0.367	0.846	8.82613e-40	1	NPM1	nucleophosmin 1
1.39679e-52	-0.455429	0.178	0.628	3.65427e-48	1	CSK	C-terminal Src kinase
3.28062e-42	-0.459804	0.524	0.949	8.58276e-38	1	HINT1	histidine triad nucleotide binding protein 1
4.25174e-41	-0.459982	0.446	0.894	1.11234e-36	1	IFI30	IFI30 lysosomal thiol reductase
2.02285e-43	-0.461967	0.394	0.88	5.29218e-39	1	NDUFA4	NDUFA4 mitochondrial complex associated
1.30301e-37	-0.463387	0.515	0.887	3.40893e-33	1	CLU	clusterin
1.85438e-46	-0.464297	0.37	0.849	4.85144e-42	1	HSP90AB1	heat shock protein 90 alpha family class B member 1
4.0206e-45	-0.466039	0.342	0.835	1.05187e-40	1	UQCRH	ubiquinol-cytochrome c reductase hinge protein
3.3548e-44	-0.466126	0.433	0.894	8.77682e-40	1	HMGN2	high mobility group nucleosomal binding domain 2
1.05102e-57	-0.466443	0.249	0.76	2.74968e-53	1	PSMB3	proteasome 20S subunit beta 3
1.92011e-56	-0.467024	0.197	0.682	5.02339e-52	1	HSPE1	heat shock protein family E (Hsp10) member 1
7.67556e-55	-0.467491	0.261	0.772	2.00808e-50	1	MRPS21	mitochondrial ribosomal protein S21
1.98124e-59	-0.469174	0.21	0.72	5.18331e-55	1	TMEM256	transmembrane protein 256
2.95282e-43	-0.470398	0.455	0.916	7.72518e-39	1	NDUFB2	NADH:ubiquinone oxidoreductase subunit B2
4.63397e-45	-0.473152	0.414	0.878	1.21234e-40	1	PRDX1	peroxiredoxin 1
2.59849e-42	-0.474211	0.098	0.43	6.79816e-38	1	CXCL13	C-X-C motif chemokine ligand 13
1.47699e-49	-0.476531	0.333	0.843	3.86409e-45	1	ATP5MPL	ATP synthase membrane subunit 6.8PL
2.19462e-63	-0.476946	0.155	0.64	5.74156e-59	1	PPA1	inorganic pyrophosphatase 1
1.69081e-44	-0.477159	0.205	0.612	4.4235e-40	1	MS4A1	membrane spanning 4-domains A1
1.17103e-50	-0.479843	0.416	0.9	3.06366e-46	1	COX6C	cytochrome c oxidase subunit 6C
7.31226e-58	-0.481354	0.234	0.738	1.91303e-53	1	ZFAS1	ZNFX1 antisense RNA 1
5.9149e-56	-0.483923	0.293	0.818	1.54746e-51	1	DAZAP2	DAZ associated protein 2
1.99018e-58	-0.486924	0.268	0.781	5.20672e-54	1	HLA-DMB	major histocompatibility complex, class II, DM beta
3.58166e-48	-0.487057	0.374	0.873	9.37034e-44	1	SELENOH	selenoprotein H
4.63077e-54	-0.489713	0.316	0.821	1.2115e-49	1	PKM	pyruvate kinase M1/2
1.23084e-55	-0.490063	0.271	0.772	3.22013e-51	1	DBI	diazepam binding inhibitor, acyl-CoA binding protein
7.11894e-60	-0.494004	0.197	0.681	1.86246e-55	1	HMGN1	high mobility group nucleosome binding domain 1
1.1678e-44	-0.497636	0.36	0.787	3.05521e-40	1	LTB	lymphotoxin beta
1.18641e-52	-0.498124	0.35	0.868	3.10388e-48	1	ENO1	enolase 1
2.48482e-56	-0.500371	0.32	0.829	6.50078e-52	1	ATOX1	antioxidant 1 copper chaperone
4.33457e-56	-0.513188	0.293	0.786	1.13401e-51	1	CTSH	cathepsin H
4.96361e-55	-0.513383	0.377	0.884	1.29858e-50	1	UQCR10	ubiquinol-cytochrome c reductase, complex III subunit X
5.24855e-65	-0.535717	0.266	0.804	1.37313e-60	1	ATP5F1B	ATP synthase F1 subunit beta
9.2524e-64	-0.536106	0.258	0.8	2.42061e-59	1	HSP90AA1	heat shock protein 90 alpha family class A member 1
2.357e-63	-0.541154	0.3	0.834	6.16639e-59	1	NDUFB1	NADH:ubiquinone oxidoreductase subunit B1
4.14821e-53	-0.642047	0.082	0.452	1.08526e-48	1	FDCSP	follicular dendritic cell secreted protein

## Sheet: I2
p_val	avg_log2FC	pct.1	pct.2	p_val_adj	cluster	gene	Gene_name
9.30488e-123	0.815205	0.9	0.416	2.43434e-118	2	TPO	thyroid peroxidase
1.31189e-64	0.785884	0.747	0.411	3.43218e-60	2	MT1G	metallothionein 1G
1.84751e-113	0.70101	0.974	0.639	4.83346e-109	2	GPX3	glutathione peroxidase 3
1.9397e-120	0.692744	0.977	0.667	5.07464e-116	2	CD24	CD24 molecule
1.09015e-94	0.66905	0.689	0.237	2.85204e-90	2	PAX8	paired box 8
4.13805e-91	0.663057	0.674	0.233	1.0826e-86	2	IYD	iodotyrosine deiodinase
1.07661e-151	0.653847	1	0.849	2.81662e-147	2	TG	thyroglobulin
1.53325e-80	0.640483	0.781	0.379	4.0113e-76	2	WFDC2	WAP four-disulfide core domain 2
8.68405e-81	0.625238	0.636	0.224	2.27192e-76	2	SLC26A4-AS1	SLC26A4 antisense RNA 1
5.65842e-84	0.625071	0.689	0.264	1.48035e-79	2	C16orf89	chromosome 16 open reading frame 89
6.6824e-63	0.611149	0.572	0.22	1.74825e-58	2	DAPL1	death associated protein like 1
6.84243e-77	0.609215	0.777	0.369	1.79012e-72	2	KRT7	keratin 7
2.3441e-86	0.60915	0.972	0.727	6.13264e-82	2	NUPR1	nuclear protein 1, transcriptional regulator
5.37002e-80	0.60616	0.626	0.208	1.40491e-75	2	MGST1	microsomal glutathione S-transferase 1
4.18579e-74	0.603651	0.645	0.245	1.09509e-69	2	CLDN4	claudin 4
4.11267e-75	0.595656	0.751	0.328	1.07596e-70	2	KRT8	keratin 8
4.21392e-64	0.594447	0.73	0.364	1.10245e-59	2	MT1X	metallothionein 1X
4.33514e-83	0.589477	0.66	0.23	1.13416e-78	2	S100A1	S100 calcium binding protein A1
5.95112e-68	0.588401	0.706	0.325	1.55693e-63	2	MT1E	metallothionein 1E
1.52352e-76	0.583175	0.691	0.271	3.98584e-72	2	KRT18	keratin 18
6.13305e-75	0.578403	0.615	0.221	1.60453e-70	2	SORD	sorbitol dehydrogenase
3.36151e-64	0.577053	0.636	0.272	8.79438e-60	2	CRYAB	crystallin alpha B
1.15833e-56	0.56275	0.7	0.361	3.03041e-52	2	TFF3	trefoil factor 3
9.80232e-74	0.555717	0.626	0.22	2.56448e-69	2	OTOS	otospiralin
1.28224e-68	0.552097	0.596	0.206	3.35459e-64	2	PCP4	Purkinje cell protein 4
2.11625e-67	0.539901	0.9	0.557	5.53654e-63	2	WARS
1.34824e-74	0.538884	0.547	0.159	3.52726e-70	2	TSHR	thyroid stimulating hormone receptor
3.50023e-51	0.538731	0.649	0.335	9.15729e-47	2	MT1F	metallothionein 1F
3.08267e-60	0.534494	0.685	0.33	8.06488e-56	2	BEX3	brain expressed X-linked 3
4.5806e-62	0.530684	0.76	0.432	1.19838e-57	2	SPINT2	serine peptidase inhibitor, Kunitz type 2
1.94401e-72	0.525728	0.896	0.58	5.08592e-68	2	S100A13	S100 calcium binding protein A13
1.47738e-57	0.499927	0.611	0.261	3.86512e-53	2	CLDN3	claudin 3
5.3703e-121	0.497161	0.998	0.856	1.40498e-116	2	CTSB	cathepsin B
1.87349e-51	0.485008	0.73	0.425	4.90143e-47	2	APLP2	amyloid beta precursor like protein 2
2.18332e-50	0.483696	0.664	0.337	5.71199e-46	2	HOPX	HOP homeobox
1.13259e-55	0.479545	0.515	0.188	2.96309e-51	2	DIO2	iodothyronine deiodinase 2
1.08123e-53	0.477773	0.66	0.306	2.8287e-49	2	CD9	CD9 molecule
1.71253e-58	0.477481	0.551	0.208	4.48031e-54	2	INPP5J	inositol polyphosphate-5-phosphatase J
1.00759e-44	0.477462	0.598	0.299	2.63605e-40	2	ATP1B1	ATPase Na+/K+ transporting subunit beta 1
8.05458e-41	0.454771	0.515	0.238	2.10724e-36	2	CLIC3	chloride intracellular channel 3
7.45149e-38	0.45462	0.323	0.097	1.94946e-33	2	MT1H	metallothionein 1H
7.4334e-83	0.454449	0.968	0.779	1.94473e-78	2	NPC2	NPC intracellular cholesterol transporter 2
6.01277e-50	0.44866	0.566	0.244	1.57306e-45	2	AK1	adenylate kinase 1
1.42381e-47	0.434908	0.615	0.29	3.72496e-43	2	CYSTM1	cysteine rich transmembrane module containing 1
6.78774e-59	0.434335	0.906	0.677	1.77581e-54	2	PEBP1	phosphatidylethanolamine binding protein 1
3.40449e-51	0.42783	0.838	0.561	8.90683e-47	2	PHPT1	phosphohistidine phosphatase 1
5.20734e-46	0.422245	0.772	0.475	1.36235e-41	2	ASAH1	N-acylsphingosine amidohydrolase 1
6.43762e-41	0.422187	0.519	0.234	1.68421e-36	2	PLPP3	phospholipid phosphatase 3
4.09068e-43	0.41585	0.457	0.174	1.0702e-38	2	ID4	inhibitor of DNA binding 4, HLH protein
3.93812e-45	0.415499	0.5	0.199	1.03029e-40	2	CKB	creatine kinase B
2.52788e-54	0.413992	0.928	0.687	6.61345e-50	2	CALR	calreticulin
6.75498e-56	0.412956	0.455	0.135	1.76724e-51	2	S100A14	S100 calcium binding protein A14
1.11737e-40	0.408522	0.796	0.516	2.92328e-36	2	IGFBP4	insulin like growth factor binding protein 4
8.2008e-40	0.404871	0.643	0.354	2.14549e-35	2	LGALS3BP	galectin 3 binding protein
1.96696e-43	0.402432	0.487	0.197	5.14596e-39	2	DMKN	dermokine
7.35071e-45	0.40068	0.517	0.214	1.92309e-40	2	SELENBP1	selenium binding protein 1
2.43525e-36	0.394841	0.738	0.479	6.37111e-32	2	ATP1A1	ATPase Na+/K+ transporting subunit alpha 1
1.58425e-61	0.393761	0.934	0.737	4.14472e-57	2	PRDX5	peroxiredoxin 5
9.54263e-42	0.391366	0.404	0.144	2.49654e-37	2	EPCAM	epithelial cell adhesion molecule
3.03319e-41	0.388024	0.432	0.16	7.93543e-37	2	CLDN7	claudin 7
9.53163e-32	0.384219	0.536	0.288	2.49366e-27	2	COX7A1	cytochrome c oxidase subunit 7A1
2.69971e-41	0.379298	0.474	0.188	7.06298e-37	2	ALDH1A1	aldehyde dehydrogenase 1 family member A1
4.12254e-36	0.377074	0.809	0.583	1.07854e-31	2	NEAT1	nuclear paraspeckle assembly transcript 1
2.582e-31	0.376768	0.562	0.313	6.75502e-27	2	METTL7A	methyltransferase like 7A
1.56862e-35	0.372327	0.726	0.465	4.10383e-31	2	GLUL	glutamate-ammonia ligase
9.57783e-39	0.372203	0.921	0.758	2.50575e-34	2	MT2A	metallothionein 2A
6.34639e-24	0.364846	0.436	0.198	1.66034e-19	2	HLA-DRB5	major histocompatibility complex, class II, DR beta 5
2.51768e-35	0.363133	0.409	0.161	6.58676e-31	2	SLC25A29	solute carrier family 25 member 29
1.78651e-36	0.35902	0.423	0.173	4.67387e-32	2	SPINT1-AS1	SPINT1 antisense RNA 1
8.20112e-36	0.358681	0.406	0.161	2.14558e-31	2	SDC2	syndecan 2
1.74462e-30	0.356806	0.391	0.166	4.56428e-26	2	FCGBP	Fc fragment of IgG binding protein
5.69502e-35	0.353911	0.819	0.602	1.48993e-30	2	SAT1	spermidine/spermine N1-acetyltransferase 1
4.26731e-46	0.351411	0.921	0.755	1.11641e-41	2	NDUFB2	NADH:ubiquinone oxidoreductase subunit B2
4.28009e-37	0.350146	0.389	0.141	1.11976e-32	2	TSPAN1	tetraspanin 1
1.01244e-30	0.349708	0.751	0.539	2.64875e-26	2	HSPA5	heat shock protein family A (Hsp70) member 5
2.55884e-34	0.348796	0.826	0.581	6.69445e-30	2	BSG	basigin (Ok blood group)
3.19136e-34	0.348443	0.843	0.624	8.34924e-30	2	HSP90B1	heat shock protein 90 beta family member 1
1.10578e-23	0.348122	0.536	0.322	2.89295e-19	2	MT-ND4L
3.92776e-27	0.34758	0.445	0.226	1.02758e-22	2	APP	amyloid beta precursor protein
1.56149e-30	0.34653	0.613	0.369	4.08518e-26	2	KIF22	kinesin family member 22
7.90598e-37	0.346053	0.37	0.13	2.06836e-32	2	COL23A1	collagen type XXIII alpha 1 chain
2.16328e-30	0.345767	0.585	0.339	5.65956e-26	2	RRBP1	ribosome binding protein 1
1.63384e-48	0.341493	0.334	0.081	4.27445e-44	2	LCN12	lipocalin 12
4.06972e-36	0.341056	0.37	0.131	1.06472e-31	2	NTRK2	neurotrophic receptor tyrosine kinase 2
1.95441e-40	0.33946	0.37	0.118	5.11314e-36	2	ASS1	argininosuccinate synthase 1
6.10836e-30	0.338949	0.523	0.264	1.59807e-25	2	TIMP3	TIMP metallopeptidase inhibitor 3
1.68711e-28	0.337952	0.709	0.5	4.41381e-24	2	TMEM141	transmembrane protein 141
3.14317e-19	0.336928	0.4	0.22	8.22316e-15	2	IGFBP5	insulin like growth factor binding protein 5
1.94026e-44	0.334717	0.362	0.104	5.07611e-40	2	KCNJ15	potassium inwardly rectifying channel subfamily J member 15
2.0323e-42	0.331385	0.94	0.751	5.31689e-38	2	CD63	CD63 molecule
4.52726e-42	0.329656	0.919	0.75	1.18442e-37	2	SELENOM	selenoprotein M
3.03299e-27	0.329551	0.464	0.237	7.93492e-23	2	MXRA7	matrix remodeling associated 7
4.72848e-39	0.323247	0.332	0.101	1.23707e-34	2	RAP1GAP	RAP1 GTPase activating protein
7.26273e-37	0.322874	0.947	0.787	1.90007e-32	2	IFITM3	interferon induced transmembrane protein 3
4.21781e-31	0.321144	0.364	0.146	1.10346e-26	2	GCSH	glycine cleavage system protein H
1.50018e-35	0.319582	0.936	0.776	3.92477e-31	2	GNAS	GNAS complex locus
4.79595e-31	0.31935	0.351	0.134	1.25472e-26	2	MMP15	matrix metallopeptidase 15
4.68524e-37	0.318772	0.34	0.11	1.22575e-32	2	ADGRG1	adhesion G protein-coupled receptor G1
1.05113e-23	0.317885	0.398	0.2	2.74996e-19	2	ID1	inhibitor of DNA binding 1, HLH protein
1.50675e-28	0.317487	0.309	0.112	3.94195e-24	2	SLC26A7	solute carrier family 26 member 7
7.05335e-27	0.312549	0.328	0.133	1.8453e-22	2	MATN2	matrilin 2
6.33605e-29	0.310642	0.804	0.591	1.65764e-24	2	P4HB	prolyl 4-hydroxylase subunit beta
1.40803e-26	0.30973	0.851	0.685	3.68369e-22	2	PLAAT4	phospholipase A and acyltransferase 4
1.11236e-25	0.309655	0.86	0.644	2.91017e-21	2	MGP	matrix Gla protein
2.15252e-21	0.309433	0.402	0.217	5.63143e-17	2	SNTA1	syntrophin alpha 1
1.28756e-31	0.308801	0.317	0.107	3.36851e-27	2	NPNT	nephronectin
7.48913e-21	0.306047	0.891	0.762	1.9593e-16	2	IGHG2	immunoglobulin heavy constant gamma 2 (G2m marker)
2.18862e-26	0.304673	0.674	0.444	5.72586e-22	2	NINJ1	ninjurin 1
2.76629e-21	0.304277	0.594	0.391	7.23717e-17	2	MTCH1	mitochondrial carrier 1
1.13863e-29	0.303249	0.972	0.853	2.97888e-25	2	MT-ND1
1.19358e-26	0.303183	0.764	0.551	3.12263e-22	2	TSTD1	thiosulfate sulfurtransferase like domain containing 1
5.05692e-38	0.302986	0.298	0.08	1.32299e-33	2	SFTA3	surfactant associated 3
1.34277e-24	0.302714	0.443	0.223	3.51296e-20	2	IFI6	interferon alpha inducible protein 6
4.15267e-23	0.298888	0.604	0.395	1.08642e-18	2	DSTN	destrin, actin depolymerizing factor
9.25176e-22	0.295545	0.911	0.752	2.42045e-17	2	CLU	clusterin
3.69284e-31	0.295478	0.326	0.116	9.6612e-27	2	PEBP4	phosphatidylethanolamine binding protein 4
2.38696e-18	0.293826	0.53	0.352	6.24477e-14	2	MDK	midkine
5.55612e-33	0.293671	0.266	0.074	1.45359e-28	2	CRABP1	cellular retinoic acid binding protein 1
1.35693e-22	0.29264	0.723	0.508	3.55e-18	2	HSBP1	heat shock factor binding protein 1
5.15921e-21	0.291922	0.604	0.384	1.34975e-16	2	SERPINA1	serpin family A member 1
4.90585e-25	0.291921	0.798	0.599	1.28347e-20	2	SQSTM1	sequestosome 1
8.74362e-17	0.285562	0.849	0.714	2.28751e-12	2	MT-ND2
2.0257e-23	0.285262	0.764	0.579	5.29963e-19	2	NDUFC2	NADH:ubiquinone oxidoreductase subunit C2
4.94382e-28	0.28506	0.313	0.115	1.2934e-23	2	CDH1	cadherin 1
1.20217e-23	0.282841	0.787	0.58	3.14511e-19	2	PPIB	peptidylprolyl isomerase B
1.44152e-22	0.281278	0.4	0.205	3.77131e-18	2	CPQ	carboxypeptidase Q
1.38311e-27	0.281067	0.264	0.086	3.6185e-23	2	SLC26A4	solute carrier family 26 member 4
2.96233e-67	0.280046	0.996	0.918	7.75004e-63	2	S100A6	S100 calcium binding protein A6
1.13469e-13	0.279968	0.598	0.467	2.96857e-09	2	MT-ND5
5.29529e-21	0.279728	0.506	0.307	1.38535e-16	2	PCBD1	pterin-4 alpha-carbinolamine dehydratase 1
4.81865e-31	0.278551	0.338	0.121	1.26065e-26	2	DDR1	discoidin domain receptor tyrosine kinase 1
6.63016e-21	0.276835	0.691	0.492	1.73458e-16	2	MGST3	microsomal glutathione S-transferase 3
1.57562e-19	0.27664	0.645	0.454	4.12214e-15	2	PDIA3	protein disulfide isomerase family A member 3
1.55122e-32	0.27603	0.981	0.886	4.05831e-28	2	MT-ND3
3.31255e-18	0.274837	0.468	0.297	8.6663e-14	2	SMIM4	small integral membrane protein 4
1.33337e-25	0.271563	0.974	0.861	3.48836e-21	2	MT-ATP6
6.14688e-20	0.270223	0.7	0.494	1.60815e-15	2	SERPING1	serpin family G member 1
2.98388e-25	0.269642	0.411	0.191	7.80644e-21	2	ISLR	immunoglobulin superfamily containing leucine rich repeat
2.51939e-20	0.268517	0.394	0.209	6.59124e-16	2	PARM1	prostate androgen-regulated mucin-like protein 1
1.69816e-23	0.26499	0.281	0.108	4.44272e-19	2	RBM47	RNA binding motif protein 47
1.38765e-20	0.264499	0.817	0.631	3.63038e-16	2	RPS27L	ribosomal protein S27 like
1.83933e-12	0.26415	0.428	0.281	4.81206e-08	2	MTRNR2L8	MT-RNR2 like 8
2.14154e-17	0.263376	0.755	0.565	5.60271e-13	2	IFI27	interferon alpha inducible protein 27
3.79164e-18	0.262741	0.374	0.203	9.91969e-14	2	FHL1	four and a half LIM domains 1
8.29354e-24	0.262709	0.887	0.711	2.16976e-19	2	NDUFA4	NDUFA4 mitochondrial complex associated
3.76909e-18	0.26232	0.411	0.235	9.86069e-14	2	RTN3	reticulon 3
1.2003e-23	0.262275	0.315	0.128	3.14023e-19	2	PDZK1IP1	PDZK1 interacting protein 1
1.04594e-30	0.261953	0.274	0.082	2.7364e-26	2	KCNJ16	potassium inwardly rectifying channel subfamily J member 16
2.7748e-25	0.26162	0.281	0.102	7.25942e-21	2	FNDC1	fibronectin type III domain containing 1
1.28932e-27	0.260872	0.253	0.079	3.37312e-23	2	ECRG4	ECRG4 augurin precursor
2.75632e-17	0.260057	0.666	0.478	7.21108e-13	2	MYL9	myosin light chain 9
1.39053e-16	0.255902	0.643	0.467	3.63792e-12	2	CRIP2	cysteine rich protein 2
3.77866e-17	0.255583	0.406	0.231	9.88572e-13	2	CYBRD1	cytochrome b reductase 1
5.80919e-18	0.255218	0.887	0.718	1.5198e-13	2	C1QB	complement C1q B chain
1.00785e-20	0.255009	0.755	0.541	2.63673e-16	2	RHOC	ras homolog family member C
7.60252e-24	0.254625	0.928	0.752	1.98897e-19	2	S100A11	S100 calcium binding protein A11
1.12967e-31	0.253436	0.264	0.075	2.95543e-27	2	LINC01315	long intergenic non-protein coding RNA 1315
3.83484e-17	0.253223	0.406	0.235	1.00327e-12	2	BEX2	brain expressed X-linked 2
2.50535e-16	0.251399	0.885	0.774	6.55449e-12	2	JCHAIN	joining chain of multimeric IgA and IgM
1.36821e-18	0.250088	0.698	0.534	3.57951e-14	2	REEP5	receptor accessory protein 5
1.69623e-28	0.250032	0.268	0.083	4.43767e-24	2	CAV2	caveolin 2
1.62358e-14	-0.250795	0.206	0.391	4.2476e-10	2	DENND2D	DENN domain containing 2D
1.09129e-12	-0.250835	0.434	0.569	2.85504e-08	2	BTG1	BTG anti-proliferation factor 1
1.4557e-12	-0.250905	0.434	0.562	3.80841e-08	2	UCP2	uncoupling protein 2
4.11429e-13	-0.253117	0.37	0.53	1.07638e-08	2	GRK2	G protein-coupled receptor kinase 2
7.73335e-13	-0.253267	0.4	0.545	2.0232e-08	2	ARHGAP45	Rho GTPase activating protein 45
6.22958e-15	-0.255884	0.234	0.427	1.62978e-10	2	CD247	CD247 molecule
2.81498e-13	-0.25666	0.217	0.384	7.36456e-09	2	GPR183	G protein-coupled receptor 183
8.41685e-14	-0.256727	0.304	0.481	2.20202e-09	2	TMC6	transmembrane channel like 6
5.03611e-11	-0.256745	0.268	0.411	1.31755e-06	2	STMN1	stathmin 1
8.32991e-16	-0.259502	0.132	0.317	2.17927e-11	2	DGKA	diacylglycerol kinase alpha
6.12852e-14	-0.265603	0.249	0.426	1.60334e-09	2	GIMAP4	GTPase, IMAP family member 4
2.34798e-20	-0.267264	0.719	0.79	6.14279e-16	2	CD99	CD99 molecule (Xg blood group)
8.49634e-14	-0.271874	0.287	0.463	2.22281e-09	2	GIMAP5	GTPase, IMAP family member 5
5.96156e-15	-0.272407	0.377	0.541	1.55966e-10	2	CSK	C-terminal Src kinase
4.82698e-19	-0.273038	0.072	0.265	1.26283e-14	2	LINC01781	long intergenic non-protein coding RNA 1781
2.26641e-17	-0.278997	0.17	0.372	5.92938e-13	2	TCF7	transcription factor 7
6.11292e-17	-0.279618	0.394	0.57	1.59926e-12	2	HCLS1	hematopoietic cell-specific Lyn substrate 1
9.0376e-18	-0.27999	0.155	0.352	2.36442e-13	2	RHOH	ras homolog family member H
5.72896e-16	-0.281419	0.394	0.561	1.49881e-11	2	PTPRC	protein tyrosine phosphatase receptor type C
9.88475e-17	-0.281622	0.202	0.403	2.58605e-12	2	ETS1	ETS proto-oncogene 1, transcription factor
4.7144e-15	-0.282586	0.255	0.445	1.23338e-10	2	GIMAP7	GTPase, IMAP family member 7
3.61407e-15	-0.286413	0.247	0.431	9.45514e-11	2	ALOX5AP	arachidonate 5-lipoxygenase activating protein
6.86204e-17	-0.28781	0.349	0.543	1.79525e-12	2	WIPF1	WAS/WASL interacting protein family member 1
7.80064e-26	-0.28836	0.679	0.752	2.0408e-21	2	CD79A	CD79a molecule
6.62706e-18	-0.289998	0.14	0.337	1.73377e-13	2	CD22	CD22 molecule
1.34039e-21	-0.292637	0.102	0.318	3.50672e-17	2	HVCN1	hydrogen voltage gated channel 1
6.48276e-18	-0.299276	0.289	0.504	1.69602e-13	2	LCK	LCK proto-oncogene, Src family tyrosine kinase
5.77285e-37	-0.301601	0.755	0.83	1.51029e-32	2	LAPTM5	lysosomal protein transmembrane 5
2.04391e-19	-0.302706	0.236	0.459	5.34728e-15	2	PSMB8-AS1	PSMB8 antisense RNA 1 (head to head)
8.1108e-19	-0.30602	0.217	0.435	2.12195e-14	2	TRAF3IP3	TRAF3 interacting protein 3
7.19101e-19	-0.309518	0.379	0.564	1.88131e-14	2	LCP1	lymphocyte cytosolic protein 1
1.7324e-18	-0.316233	0.332	0.519	4.53231e-14	2	IL16	interleukin 16
1.88213e-19	-0.316929	0.353	0.547	4.92402e-15	2	GPSM3	G protein signaling modulator 3
1.58848e-18	-0.317003	0.198	0.41	4.15577e-14	2	IL7R	interleukin 7 receptor
8.7154e-24	-0.319795	0.538	0.699	2.28012e-19	2	LSP1	lymphocyte specific protein 1
1.02399e-19	-0.321598	0.323	0.525	2.67897e-15	2	IL2RG	interleukin 2 receptor subunit gamma
2.17097e-21	-0.323242	0.268	0.497	5.6797e-17	2	ARHGEF1	Rho guanine nucleotide exchange factor 1
1.12692e-19	-0.325228	0.336	0.543	2.94825e-15	2	SEPTIN1	septin 1
1.8919e-22	-0.333214	0.498	0.664	4.94959e-18	2	CD3D	CD3d molecule
3.61902e-22	-0.334983	0.472	0.62	9.46807e-18	2	CD53	CD53 molecule
8.29479e-23	-0.337372	0.164	0.394	2.17008e-18	2	CD19	CD19 molecule
2.92574e-22	-0.338239	0.443	0.617	7.65432e-18	2	PCED1B-AS1	PCED1B antisense RNA 1
5.72549e-25	-0.339504	0.138	0.388	1.4979e-20	2	RASGRP2	RAS guanyl releasing protein 2
4.39254e-20	-0.339654	0.157	0.379	1.14918e-15	2	CXCL14	C-X-C motif chemokine ligand 14
6.99827e-16	-0.344647	0.117	0.291	1.83089e-11	2	CCL18	C-C motif chemokine ligand 18
4.92123e-22	-0.34775	0.591	0.718	1.28749e-17	2	H2AFZ
8.3587e-22	-0.347837	0.264	0.49	2.1868e-17	2	SMAP2	small ArfGAP2
6.13297e-23	-0.348955	0.387	0.59	1.60451e-18	2	PTPN6	protein tyrosine phosphatase non-receptor type 6
1.17847e-33	-0.350175	0.643	0.763	3.0831e-29	2	FXYD5	FXYD domain containing ion transport regulator 5
6.62324e-21	-0.353914	0.06	0.256	1.73277e-16	2	CR2	complement C3d receptor 2
8.06693e-13	-0.355977	0.226	0.371	2.11047e-08	2	CXCL13	C-X-C motif chemokine ligand 13
1.17098e-24	-0.356867	0.191	0.447	3.06351e-20	2	FCMR	Fc fragment of IgM receptor
8.98756e-50	-0.364642	0.738	0.82	2.35133e-45	2	ARHGDIB	Rho GDP dissociation inhibitor beta
1.64359e-35	-0.375901	0.655	0.795	4.29996e-31	2	SRGN	serglycin
2.50343e-26	-0.388242	0.379	0.609	6.54946e-22	2	CD3E	CD3e molecule
3.4875e-32	-0.389652	0.536	0.711	9.124e-28	2	GMFG	glia maturation factor gamma
1.22015e-29	-0.39122	0.181	0.459	3.19214e-25	2	SELL	selectin L
1.04411e-27	-0.39185	0.183	0.44	2.73159e-23	2	SPIB	Spi-B transcription factor
3.36905e-48	-0.395762	0.7	0.81	8.81411e-44	2	CORO1A	coronin 1A
7.64714e-30	-0.399052	0.466	0.658	2.00064e-25	2	NCF1	neutrophil cytosolic factor 1
4.09077e-30	-0.400502	0.347	0.592	1.07023e-25	2	CD48	CD48 molecule
6.96626e-45	-0.402367	0.636	0.769	1.82251e-40	2	LIMD2	LIM domain containing 2
5.42927e-27	-0.406974	0.4	0.631	1.42041e-22	2	GZMK	granzyme K
4.2038e-30	-0.413031	0.121	0.39	1.0998e-25	2	VPREB3	V-set pre-B cell surrogate light chain 3
9.41917e-66	-0.414262	0.779	0.862	2.46424e-61	2	TRBC2	T cell receptor beta constant 2
1.01847e-28	-0.419537	0.538	0.737	2.66451e-24	2	PTGDS	prostaglandin D2 synthase
1.12511e-31	-0.419796	0.455	0.67	2.94351e-27	2	EVL	Enah/Vasp-like
1.16773e-14	-0.422194	0.202	0.355	3.05501e-10	2	RPS4Y1	ribosomal protein S4 Y-linked 1
6.3345e-28	-0.422887	0.083	0.328	1.65723e-23	2	TCL1A	TCL1 family AKT coactivator A
1.67636e-92	-0.424947	0.847	0.904	4.3857e-88	2	CD52	CD52 molecule
4.61129e-41	-0.425113	0.594	0.752	1.20641e-36	2	TRAC	T cell receptor alpha constant
1.69064e-42	-0.425597	0.579	0.743	4.42306e-38	2	RAC2	Rac family small GTPase 2
2.0069e-34	-0.434012	0.481	0.704	5.25046e-30	2	CXCR4	C-X-C motif chemokine receptor 4
1.55386e-42	-0.442015	0.587	0.765	4.06521e-38	2	TRBC1	T cell receptor beta constant 1
1.81551e-33	-0.453054	0.419	0.632	4.74974e-29	2	CD79B	CD79b molecule
1.83592e-32	-0.465746	0.296	0.574	4.80314e-28	2	CD69	CD69 molecule
2.15021e-23	-0.484639	0.536	0.722	5.62539e-19	2	CCL21	C-C motif chemokine ligand 21
1.02013e-40	-0.496932	0.379	0.637	2.66886e-36	2	CD37	CD37 molecule
1.09629e-25	-0.560264	0.168	0.402	2.86812e-21	2	FDCSP	follicular dendritic cell secreted protein
6.15954e-55	-0.570091	0.474	0.725	1.61146e-50	2	LTB	lymphotoxin beta
1.35873e-47	-0.605374	0.245	0.572	3.55471e-43	2	MS4A1	membrane spanning 4-domains A1

## Sheet: I3
p_val	avg_log2FC	pct.1	pct.2	p_val_adj	cluster	gene	Gene_name
7.25723e-34	0.501218	0.919	0.63	1.89864e-29	3	CXCR4	C-X-C motif chemokine receptor 4
7.70812e-29	0.457465	0.924	0.646	2.0166e-24	3	LTB	lymphotoxin beta
1.03088e-22	0.455657	0.793	0.473	2.69699e-18	3	MS4A1	membrane spanning 4-domains A1
1.46606e-11	0.425112	0.374	0.198	3.83551e-07	3	CR2	complement C3d receptor 2
2.86337e-22	0.419399	0.838	0.561	7.49114e-18	3	CD79B	CD79b molecule
1.17211e-21	0.413695	0.848	0.555	3.06647e-17	3	CD37	CD37 molecule
8.63713e-16	0.402001	0.702	0.496	2.25965e-11	3	CD69	CD69 molecule
3.09161e-12	0.393693	0.929	0.657	8.08826e-08	3	CCL21	C-C motif chemokine ligand 21
1.6742e-18	0.391955	0.556	0.306	4.38005e-14	3	TCF7	transcription factor 7
8.91775e-19	0.378181	0.763	0.525	2.33306e-14	3	PTPN6	protein tyrosine phosphatase non-receptor type 6
3.79981e-14	0.366058	0.53	0.312	9.94107e-10	3	VPREB3	V-set pre-B cell surrogate light chain 3
8.32347e-16	0.365744	0.601	0.372	2.17759e-11	3	FCMR	Fc fragment of IgM receptor
3.38392e-16	0.359562	0.611	0.379	8.85301e-12	3	SELL	selectin L
7.18512e-19	0.353646	0.929	0.698	1.87977e-14	3	TRAC	T cell receptor alpha constant
1.86941e-18	0.351409	0.939	0.706	4.89075e-14	3	TRBC1	T cell receptor beta constant 1
3.55824e-14	0.334411	0.652	0.438	9.30907e-10	3	SUN2	Sad1 and UNC84 domain containing 2
7.58142e-12	0.327224	0.753	0.563	1.98345e-07	3	NOP53	NOP53 ribosome biogenesis factor
8.7271e-15	0.326843	0.813	0.605	2.28318e-10	3	EVL	Enah/Vasp-like
6.7294e-18	0.322921	0.894	0.721	1.76055e-13	3	CD79A	CD79a molecule
7.45964e-15	0.321877	0.813	0.61	1.95159e-10	3	CD3D	CD3d molecule
3.21665e-11	0.319195	0.929	0.671	8.41541e-07	3	PTGDS	prostaglandin D2 synthase
1.28634e-11	0.317931	0.545	0.37	3.36532e-07	3	CD247	CD247 molecule
4.71673e-07	0.315051	0.495	0.338	0.0123399	3	FDCSP	follicular dendritic cell secreted protein
1.36473e-22	0.314844	0.99	0.83	3.57041e-18	3	TRBC2	T cell receptor beta constant 2
1.32714e-11	0.313849	0.51	0.317	3.47205e-07	3	RASGRP2	RAS guanyl releasing protein 2
2.70476e-12	0.311957	0.672	0.498	7.07618e-08	3	ARHGAP45	Rho GTPase activating protein 45
3.83228e-12	0.300267	0.662	0.483	1.0026e-07	3	SEPTIN1	septin 1
1.15436e-09	0.299293	0.49	0.334	3.02004e-05	3	GPR183	G protein-coupled receptor 183
1.96348e-11	0.296746	0.727	0.543	5.13685e-07	3	CD3E	CD3e molecule
3.51886e-15	0.296538	0.904	0.721	9.20605e-11	3	FXYD5	FXYD domain containing ion transport regulator 5
7.74974e-12	0.295265	0.46	0.265	2.02749e-07	3	BLK	BLK proto-oncogene, Src family tyrosine kinase
2.19842e-11	0.294866	0.535	0.343	5.7515e-07	3	ETS1	ETS proto-oncogene 1, transcription factor
2.41892e-27	0.293357	0.995	0.882	6.32838e-23	3	CD52	CD52 molecule
2.34628e-14	0.287262	0.869	0.692	6.13833e-10	3	RAC2	Rac family small GTPase 2
4.73006e-10	0.283539	0.505	0.328	1.23748e-05	3	CD19	CD19 molecule
1.96246e-07	0.2812	0.495	0.352	0.0051342	3	IL7R	interleukin 7 receptor
2.49886e-11	0.28003	0.687	0.509	6.53753e-07	3	PTPRC	protein tyrosine phosphatase receptor type C
1.85734e-13	0.28001	0.944	0.771	4.85918e-09	3	CORO1A	coronin 1A
3.494e-10	0.279602	0.641	0.466	9.14099e-06	3	IL2RG	interleukin 2 receptor subunit gamma
7.84891e-10	0.277692	0.631	0.464	2.05343e-05	3	IL16	interleukin 16
3.71424e-12	0.277152	0.919	0.783	9.71719e-08	3	IGHM	immunoglobulin heavy constant mu
4.23782e-09	0.274651	0.53	0.374	0.00011087	3	TRAF3IP3	TRAF3 interacting protein 3
6.2934e-17	0.26848	0.965	0.827	1.64648e-12	3	TXNIP	thioredoxin interacting protein
9.67111e-14	0.266229	0.944	0.789	2.53015e-09	3	ARHGDIB	Rho GDP dissociation inhibitor beta
5.7806e-10	0.265637	0.727	0.565	1.51232e-05	3	PCED1B-AS1	PCED1B antisense RNA 1
3.47462e-10	0.264704	0.758	0.603	9.0903e-06	3	NCF1	neutrophil cytosolic factor 1
2.43298e-10	0.264403	0.682	0.513	6.36516e-06	3	TBC1D10C	TBC1 domain family member 10C
5.35489e-07	0.263842	0.394	0.277	0.0140095	3	TMC8	transmembrane channel like 8
2.05443e-08	0.262717	0.465	0.312	0.00053748	3	SPOCK2	SPARC (osteonectin), cwcv and kazal like domains proteoglycan 2
2.03215e-09	0.261628	0.753	0.572	5.31652e-05	3	CD53	CD53 molecule
1.93702e-11	0.259508	0.894	0.725	5.06764e-07	3	LIMD2	LIM domain containing 2
7.29619e-08	0.258142	0.803	0.63	0.00190883	3	JUNB	JunB proto-oncogene, AP-1 transcription factor subunit
5.23665e-13	0.257595	0.965	0.799	1.37001e-08	3	LAPTM5	lysosomal protein transmembrane 5
3.15822e-09	0.256925	0.551	0.369	8.26253e-05	3	SPIB	Spi-B transcription factor
2.36045e-08	0.256824	0.364	0.21	0.00061754	3	LINC01781	long intergenic non-protein coding RNA 1781
7.51657e-09	0.256133	0.545	0.39	0.000196649	3	ACAP1	ArfGAP with coiled-coil, ankyrin repeat and PH domains 1
1.36873e-07	-0.250071	0.146	0.329	0.00358086	3	AK1	adenylate kinase 1
1.67535e-07	-0.250427	0.182	0.378	0.00438305	3	CYSTM1	cysteine rich transmembrane module containing 1
7.52489e-07	-0.253505	0.268	0.449	0.0196866	3	DERL3	derlin 3
5.3119e-07	-0.25388	0.146	0.321	0.013897	3	SORD	sorbitol dehydrogenase
6.6995e-06	-0.254293	0.293	0.445	0.175272	3	SERPINA1	serpin family A member 1
3.63373e-06	-0.256438	0.187	0.349	0.0950656	3	PAX8	paired box 8
6.16076e-07	-0.260829	0.187	0.356	0.0161178	3	COX7A1	cytochrome c oxidase subunit 7A1
4.04981e-07	-0.266243	0.131	0.306	0.0105951	3	FN1	fibronectin 1
1.9658e-07	-0.266816	0.495	0.662	0.00514292	3	S100A13	S100 calcium binding protein A13
4.9976e-07	-0.267845	0.157	0.321	0.0130747	3	OTOS	otospiralin
1.8844e-06	-0.275139	0.586	0.724	0.0492996	3	GPX3	glutathione peroxidase 3
8.38392e-09	-0.275764	0.722	0.8	0.00021934	3	MT2A	metallothionein 2A
3.45076e-08	-0.277839	0.571	0.713	0.000902789	3	TYROBP	transmembrane immune signaling adaptor TYROBP
4.16625e-14	-0.282698	0.773	0.824	1.08997e-09	3	NPC2	NPC intracellular cholesterol transporter 2
7.55785e-07	-0.285952	0.712	0.797	0.0197728	3	IGHG2	immunoglobulin heavy constant gamma 2 (G2m marker)
2.37706e-06	-0.286625	0.121	0.273	0.0621885	3	CXCL10	C-X-C motif chemokine ligand 10
1.27887e-07	-0.287819	0.414	0.592	0.00334578	3	IGFBP4	insulin like growth factor binding protein 4
3.52171e-12	-0.288077	0.884	0.939	9.21351e-08	3	IGHG4	immunoglobulin heavy constant gamma 4 (G4m marker)
1.60046e-09	-0.292722	0.626	0.773	4.18713e-05	3	C1QA	complement C1q A chain
7.0193e-08	-0.298949	0.152	0.328	0.00183639	3	SLC26A4-AS1	SLC26A4 antisense RNA 1
4.74939e-09	-0.303077	0.162	0.381	0.000124254	3	KRT18	keratin 18
3.77006e-08	-0.308679	0.227	0.424	0.000986323	3	MT1E	metallothionein 1E
7.01205e-08	-0.308777	0.172	0.347	0.00183449	3	CLDN4	claudin 4
5.56061e-08	-0.30977	0.167	0.344	0.00145477	3	IYD	iodotyrosine deiodinase
5.27073e-08	-0.313836	0.141	0.313	0.00137893	3	MGST1	microsomal glutathione S-transferase 1
9.43626e-10	-0.317029	0.131	0.341	2.46871e-05	3	S100A1	S100 calcium binding protein A1
1.13599e-14	-0.318877	0.722	0.831	2.97199e-10	3	IFITM3	interferon induced transmembrane protein 3
5.74847e-14	-0.32013	0.828	0.887	1.50392e-09	3	TG	thyroglobulin
4.23131e-12	-0.331987	0.631	0.767	1.10699e-07	3	C1QB	complement C1q B chain
6.00374e-09	-0.339257	0.172	0.368	0.00015707	3	CRYAB	crystallin alpha B
5.26083e-08	-0.340535	0.343	0.537	0.00137634	3	TPO	thyroid peroxidase
7.64659e-11	-0.340959	0.626	0.744	2.0005e-06	3	CD24	CD24 molecule
2.39707e-10	-0.345862	0.101	0.308	6.27121e-06	3	PCP4	Purkinje cell protein 4
1.93685e-09	-0.352107	0.232	0.437	5.06719e-05	3	KRT8	keratin 8
1.51584e-11	-0.364764	0.141	0.376	3.96574e-07	3	C16orf89	chromosome 16 open reading frame 89
1.10782e-10	-0.369417	0.101	0.314	2.89828e-06	3	DAPL1	death associated protein like 1
3.58989e-09	-0.384871	0.076	0.266	9.39186e-05	3	HLA-DRB5	major histocompatibility complex, class II, DR beta 5
3.65026e-13	-0.396341	0.379	0.628	9.5498e-09	3	IFI27	interferon alpha inducible protein 27
1.87635e-11	-0.401141	0.258	0.485	4.90892e-07	3	WFDC2	WAP four-disulfide core domain 2
6.5414e-13	-0.420264	0.444	0.649	1.71136e-08	3	WARS
1.3924e-11	-0.433055	0.242	0.474	3.6428e-07	3	CXCL9	C-X-C motif chemokine ligand 9
1.14461e-15	-0.446869	0.621	0.795	2.99453e-11	3	NUPR1	nuclear protein 1, transcriptional regulator
1.33732e-12	-0.565526	0.268	0.504	3.49871e-08	3	MT1G	metallothionein 1G

## Sheet: I4
p_val	avg_log2FC	pct.1	pct.2	p_val_adj	cluster	gene	Gene_name
4.98935e-45	0.926716	0.731	0.23	1.30531e-40	4	CXCL10	C-X-C motif chemokine ligand 10
3.54118e-47	0.878455	0.915	0.424	9.26444e-43	4	CXCL9	C-X-C motif chemokine ligand 9
7.18522e-60	0.851673	0.962	0.398	1.8798e-55	4	SERPINA1	serpin family A member 1
4.34172e-90	0.797669	0.7	0.097	1.13588e-85	4	C15orf48	chromosome 15 open reading frame 48
5.203e-50	0.787116	0.977	0.609	1.36121e-45	4	WARS
1.56014e-44	0.775962	0.869	0.396	4.08163e-40	4	SOD2	superoxide dismutase 2
3.04295e-53	0.728466	0.877	0.261	7.96097e-49	4	MGST1	microsomal glutathione S-transferase 1
1.60517e-38	0.71103	0.9	0.437	4.19946e-34	4	WFDC2	WAP four-disulfide core domain 2
1.12195e-46	0.694638	0.808	0.257	2.93524e-42	4	PCP4	Purkinje cell protein 4
2.88901e-30	0.691978	0.685	0.265	7.55822e-26	4	FN1	fibronectin 1
1.56584e-43	0.663354	0.708	0.216	4.09654e-39	4	CFB	complement factor B
3.83285e-33	0.659581	0.8	0.322	1.00275e-28	4	CRYAB	crystallin alpha B
1.03136e-39	0.64433	0.946	0.506	2.69824e-35	4	ANXA2	annexin A2
5.92593e-51	0.630073	0.631	0.138	1.55034e-46	4	SLC34A2	solute carrier family 34 member 2
3.86801e-35	0.629818	0.892	0.389	1.01195e-30	4	KRT8	keratin 8
4.03372e-36	0.628275	0.923	0.495	1.0553e-31	4	LAP3	leucine aminopeptidase 3
3.22352e-36	0.615653	0.477	0.109	8.43339e-32	4	SPP1	secreted phosphoprotein 1
1.61307e-70	0.613281	0.477	0.051	4.22012e-66	4	CXCL11	C-X-C motif chemokine ligand 11
8.09177e-37	0.605081	0.862	0.352	2.11697e-32	4	CD9	CD9 molecule
1.16478e-36	0.603874	0.969	0.586	3.04729e-32	4	ANXA1	annexin A1
1.01588e-50	0.596368	1	0.776	2.65775e-46	4	S100A11	S100 calcium binding protein A11
6.47137e-36	0.589387	1	0.716	1.69304e-31	4	CD24	CD24 molecule
1.06499e-47	0.577218	0.723	0.186	2.78623e-43	4	CLDN7	claudin 7
9.97142e-31	0.571919	0.715	0.294	2.60872e-26	4	GBP1	guanylate binding protein 1
1.52656e-49	0.565072	0.515	0.092	3.99379e-45	4	SLPI	secretory leukocyte peptidase inhibitor
3.51742e-21	0.563585	0.592	0.227	9.20226e-17	4	HLA-DRB5	major histocompatibility complex, class II, DR beta 5
2.22214e-29	0.562354	0.792	0.334	5.81356e-25	4	KRT18	keratin 18
1.62035e-27	0.552428	0.946	0.557	4.23916e-23	4	FCER1G	Fc fragment of IgE receptor Ig
2.52318e-51	0.549574	0.646	0.138	6.60114e-47	4	PDZK1IP1	PDZK1 interacting protein 1
1.3858e-29	0.54584	0.915	0.454	3.62553e-25	4	LGALS3	galectin 3
3.12558e-31	0.544831	0.8	0.301	8.17713e-27	4	CLDN4	claudin 4
1.37916e-46	0.541326	1	0.808	3.60815e-42	4	NPC2	NPC intracellular cholesterol transporter 2
6.48308e-39	0.535118	0.346	0.051	1.6961e-34	4	SFTPB	surfactant protein B
3.712e-39	0.529251	0.977	0.76	9.71132e-35	4	IFI30	IFI30 lysosomal thiol reductase
1.07098e-28	0.524738	0.938	0.583	2.8019e-24	4	CSTB	cystatin B
8.58214e-29	0.522218	0.954	0.706	2.24526e-24	4	PLAAT4	phospholipase A and acyltransferase 4
5.68765e-25	0.519525	0.685	0.271	1.488e-20	4	DAPL1	death associated protein like 1
7.50286e-37	0.509077	0.546	0.136	1.9629e-32	4	IDO1	indoleamine 2,3-dioxygenase 1
1.52115e-27	0.507162	0.969	0.683	3.97963e-23	4	TYROBP	transmembrane immune signaling adaptor TYROBP
4.94204e-46	0.502827	1	0.879	1.29294e-41	4	CTSB	cathepsin B
1.03342e-27	0.500118	0.938	0.538	2.70362e-23	4	STAT1	signal transducer and activator of transcription 1
2.22218e-38	0.49829	0.654	0.175	5.81367e-34	4	S100A14	S100 calcium binding protein A14
5.2079e-24	0.495512	0.815	0.381	1.36249e-19	4	MT1E	metallothionein 1E
4.77691e-35	0.49292	1	0.81	1.24974e-30	4	IFITM3	interferon induced transmembrane protein 3
1.24405e-21	0.487926	0.838	0.432	3.25468e-17	4	KRT7	keratin 7
1.15657e-24	0.486624	0.938	0.63	3.02581e-20	4	SAT1	spermidine/spermine N1-acetyltransferase 1
1.60402e-28	0.479692	1	0.791	4.19643e-24	4	APOC1	apolipoprotein C1
2.47082e-23	0.479028	0.877	0.498	6.46416e-19	4	GLUL	glutamate-ammonia ligase
4.73031e-38	0.476077	1	0.778	1.23754e-33	4	CD63	CD63 molecule
8.98e-23	0.470625	0.977	0.781	2.34935e-18	4	MT2A	metallothionein 2A
1.73151e-41	0.465685	0.4	0.065	4.52998e-37	4	S100A8	S100 calcium binding protein A8
6.42184e-35	0.462674	0.431	0.089	1.68008e-30	4	KRT19	keratin 19
5.59203e-18	0.455748	0.977	0.774	1.46299e-13	4	CLU	clusterin
4.12305e-30	0.455709	0.692	0.232	1.07867e-25	4	DMKN	dermokine
3.54362e-22	0.453919	0.977	0.74	9.27082e-18	4	C1QB	complement C1q B chain
4.42929e-23	0.452166	0.723	0.311	1.15879e-18	4	CTSL	cathepsin L
1.48607e-20	0.449894	0.954	0.584	3.88784e-16	4	IFI27	interferon alpha inducible protein 27
7.70528e-25	0.447122	0.715	0.299	2.01586e-20	4	GBP2	guanylate binding protein 2
2.93084e-37	0.446961	0.592	0.146	7.66766e-33	4	ASS1	argininosuccinate synthase 1
3.12288e-32	0.446717	0.6	0.169	8.17008e-28	4	TSPAN1	tetraspanin 1
2.61674e-22	0.445008	0.938	0.53	6.84592e-18	4	HSBP1	heat shock factor binding protein 1
9.05419e-21	0.443121	0.977	0.627	2.36876e-16	4	S100A13	S100 calcium binding protein A13
8.01221e-21	0.441643	0.931	0.689	2.09615e-16	4	S100A10	S100 calcium binding protein A10
4.31281e-22	0.441417	0.931	0.653	1.12832e-17	4	CAPG	capping actin protein, gelsolin like
9.29667e-27	0.441343	0.992	0.738	2.43219e-22	4	PRDX1	peroxiredoxin 1
1.195e-27	0.439076	0.677	0.243	3.12636e-23	4	TUBA1C	tubulin alpha 1c
8.41375e-21	0.437294	0.946	0.617	2.20121e-16	4	DBI	diazepam binding inhibitor, acyl-CoA binding protein
1.95642e-28	0.437246	0.523	0.151	5.11838e-24	4	S100A9	S100 calcium binding protein A9
7.13305e-20	0.43687	0.862	0.524	1.86615e-15	4	TAP1	transporter 1, ATP binding cassette subfamily B member
3.22534e-20	0.436598	0.777	0.384	8.43814e-16	4	HOPX	HOP homeobox
1.26995e-20	0.434245	0.962	0.728	3.32245e-16	4	LYZ	lysozyme
7.06711e-18	0.428673	0.815	0.433	1.8489e-13	4	LGMN	legumain
4.46957e-58	0.427694	0.446	0.056	1.16933e-53	4	CTSE	cathepsin E
7.83724e-20	0.423712	0.715	0.338	2.05038e-15	4	CYSTM1	cysteine rich transmembrane module containing 1
3.41714e-27	0.41999	0.654	0.224	8.93992e-23	4	TGM2	transglutaminase 2
3.36559e-11	0.419871	0.746	0.466	8.80506e-07	4	MT1G	metallothionein 1G
2.35244e-18	0.418647	0.854	0.542	6.15445e-14	4	CTSS	cathepsin S
3.29738e-25	0.415226	0.631	0.218	8.6266e-21	4	TSHR	thyroid stimulating hormone receptor
5.05669e-15	0.411744	0.754	0.423	1.32293e-10	4	MT1X	metallothionein 1X
2.85591e-19	0.410433	0.885	0.512	7.47163e-15	4	MGST3	microsomal glutathione S-transferase 3
2.09699e-45	0.40064	1	0.93	5.48616e-41	4	S100A6	S100 calcium binding protein A6
1.47179e-29	0.399325	0.569	0.161	3.85051e-25	4	ABCA3	ATP binding cassette subfamily A member 3
1.08902e-15	0.398733	0.823	0.479	2.84908e-11	4	TXN	thioredoxin
2.29403e-15	0.398081	0.869	0.497	6.00164e-11	4	TPO	thyroid peroxidase
1.22972e-21	0.397343	0.615	0.24	3.21719e-17	4	CNN3	calponin 3
9.02319e-17	0.396914	0.808	0.49	2.36065e-12	4	PPA1	inorganic pyrophosphatase 1
3.56701e-18	0.395204	0.677	0.299	9.332e-14	4	S100A1	S100 calcium binding protein A1
5.49913e-38	0.394907	0.485	0.1	1.43868e-33	4	FBP1	fructose-bisphosphatase 1
1.08041e-41	0.392705	0.415	0.068	2.82657e-37	4	CLDN1	claudin 1
8.36377e-17	0.391231	0.792	0.425	2.18813e-12	4	CD68	CD68 molecule
7.04379e-15	0.390971	0.846	0.495	1.8428e-10	4	C1R	complement C1r
8.60277e-26	0.390854	0.554	0.17	2.25066e-21	4	ITGA3	integrin subunit alpha 3
2.41383e-39	0.387931	0.362	0.055	6.31506e-35	4	CHI3L1	chitinase 3 like 1
2.64583e-30	0.382844	0.538	0.143	6.92203e-26	4	CXCL16	C-X-C motif chemokine ligand 16
7.5525e-20	0.381335	0.7	0.312	1.97588e-15	4	DYNLT1	dynein light chain Tctex-type 1
2.85349e-21	0.380871	0.554	0.2	7.4653e-17	4	TGFBI	transforming growth factor beta induced
1.77323e-30	0.380694	0.992	0.82	4.63912e-26	4	HLA-DQA1	major histocompatibility complex, class II, DQ alpha 1
2.08451e-15	0.380014	0.838	0.472	5.45348e-11	4	C1QC	complement C1q C chain
1.72906e-17	0.37985	0.938	0.654	4.52358e-13	4	RPS27L	ribosomal protein S27 like
6.12318e-13	0.378326	0.585	0.308	1.60195e-08	4	GPNMB	glycoprotein nmb
1.62994e-24	0.376934	0.454	0.127	4.26424e-20	4	TNFRSF12A	TNF receptor superfamily member 12A
5.36273e-16	0.37607	0.785	0.422	1.403e-11	4	ANXA5	annexin A5
1.34182e-15	0.372746	0.838	0.481	3.51048e-11	4	SPINT2	serine peptidase inhibitor, Kunitz type 2
2.30808e-14	0.37179	0.854	0.512	6.0384e-10	4	POMP	proteasome maturation protein
1.64025e-14	0.368173	0.854	0.519	4.29121e-10	4	ASAH1	N-acylsphingosine amidohydrolase 1
7.95103e-33	0.367089	0.454	0.1	2.08015e-28	4	GPRC5A	G protein-coupled receptor class C group 5 member A
6.72996e-15	0.367049	0.738	0.402	1.76069e-10	4	SERPINB1	serpin family B member 1
1.07407e-27	0.365369	0.454	0.112	2.80998e-23	4	FCGR3A	Fc fragment of IgG receptor IIIa
4.94055e-14	0.360952	0.977	0.767	1.29255e-09	4	NUPR1	nuclear protein 1, transcriptional regulator
3.66163e-18	0.358751	0.577	0.239	9.57954e-14	4	LTA4H	leukotriene A4 hydrolase
3.83396e-12	0.352288	0.931	0.659	1.00304e-07	4	TIMP1	TIMP metallopeptidase inhibitor 1
5.04036e-14	0.350902	0.915	0.559	1.31866e-09	4	CD59	CD59 molecule (CD59 blood group)
3.64288e-16	0.350857	0.631	0.296	9.5305e-12	4	RASSF4	Ras association domain family member 4
6.01651e-14	0.350608	0.838	0.468	1.57404e-09	4	APLP2	amyloid beta precursor like protein 2
6.02509e-15	0.349177	0.777	0.41	1.57629e-10	4	CD151	CD151 molecule (Raph blood group)
5.69005e-16	0.348493	0.631	0.285	1.48863e-11	4	SORD	sorbitol dehydrogenase
5.16414e-14	0.345546	0.877	0.505	1.35104e-09	4	CLTA	clathrin light chain A
4.27931e-20	0.345123	0.523	0.192	1.11955e-15	4	GBP4	guanylate binding protein 4
3.14796e-27	0.343943	0.408	0.094	8.23569e-23	4	TREM2	triggering receptor expressed on myeloid cells 2
3.88311e-14	0.343112	0.962	0.676	1.0159e-09	4	LGALS1	galectin 1
1.77585e-15	0.342871	0.777	0.393	4.64597e-11	4	LGALS3BP	galectin 3 binding protein
7.67247e-15	0.342311	0.654	0.315	2.00727e-10	4	CDKN1A	cyclin dependent kinase inhibitor 1A
3.91825e-13	0.341191	0.892	0.603	1.02509e-08	4	LDHA	lactate dehydrogenase A
3.1318e-17	0.340913	0.662	0.292	8.19341e-13	4	CTNNA1	catenin alpha 1
5.4717e-12	0.340211	0.808	0.517	1.43151e-07	4	ATP1A1	ATPase Na+/K+ transporting subunit alpha 1
2.14097e-12	0.338808	0.685	0.372	5.6012e-08	4	MDK	midkine
9.18286e-15	0.338756	0.615	0.291	2.40242e-10	4	ICAM1	intercellular adhesion molecule 1
1.05956e-13	0.335733	0.931	0.623	2.77201e-09	4	SQSTM1	sequestosome 1
4.28888e-14	0.333788	0.585	0.276	1.12206e-09	4	LIPA	lipase A, lysosomal acid type
8.38865e-18	0.333643	0.969	0.78	2.19464e-13	4	NDUFB2	NADH:ubiquinone oxidoreductase subunit B2
7.73189e-18	0.333222	0.608	0.252	2.02282e-13	4	DEGS1	delta 4-desaturase, sphingolipid 1
2.48106e-15	0.332563	0.669	0.322	6.49094e-11	4	SDCBP	syndecan binding protein
2.07866e-14	0.332396	0.562	0.252	5.43819e-10	4	IFI6	interferon alpha inducible protein 6
1.81715e-14	0.331768	0.746	0.375	4.75403e-10	4	PSENEN	presenilin enhancer, gamma-secretase subunit
5.87775e-13	0.330459	0.931	0.643	1.53774e-08	4	BST2	bone marrow stromal cell antigen 2
1.61023e-17	0.329271	0.546	0.216	4.21268e-13	4	LILRB4	leukocyte immunoglobulin like receptor B4
3.66898e-13	0.329033	0.862	0.528	9.59879e-09	4	RNF181	ring finger protein 181
2.97456e-14	0.327365	0.962	0.697	7.78205e-10	4	VAMP8	vesicle associated membrane protein 8
2.72212e-14	0.327282	0.654	0.307	7.1216e-10	4	IYD	iodotyrosine deiodinase
6.88012e-22	0.324349	0.515	0.167	1.79998e-17	4	ITGAV	integrin subunit alpha V
3.71442e-15	0.324348	0.7	0.342	9.71765e-11	4	SNX1	sorting nexin 1
4.16194e-13	0.323091	0.877	0.533	1.08885e-08	4	AKR1A1	aldo-keto reductase family 1 member A1
4.26639e-14	0.322168	0.708	0.361	1.11617e-09	4	ECHS1	enoyl-CoA hydratase, short chain 1
4.60468e-12	0.321994	0.9	0.62	1.20468e-07	4	GNG5	G protein subunit gamma 5
7.73568e-16	0.321827	0.654	0.292	2.02381e-11	4	AK1	adenylate kinase 1
7.74116e-12	0.320845	0.908	0.602	2.02524e-07	4	PHPT1	phosphohistidine phosphatase 1
3.0243e-12	0.320144	0.877	0.529	7.91217e-08	4	AIF1	allograft inflammatory factor 1
2.18555e-11	0.319969	0.808	0.493	5.71783e-07	4	LITAF	lipopolysaccharide induced TNF factor
1.12705e-12	0.319934	0.708	0.387	2.94858e-08	4	BEX3	brain expressed X-linked 3
5.05276e-13	0.318958	0.946	0.725	1.3219e-08	4	CALR	calreticulin
4.04628e-15	0.318768	0.977	0.755	1.05859e-10	4	COX6A1	cytochrome c oxidase subunit 6A1
1.15029e-12	0.318706	0.962	0.735	3.00938e-08	4	CTSD	cathepsin D
1.13061e-20	0.316642	0.992	0.864	2.95789e-16	4	PSAP	prosaposin
3.56369e-24	0.313862	0.469	0.137	9.32331e-20	4	IL4I1	interleukin 4 induced 1
2.6251e-14	0.312559	0.615	0.279	6.86778e-10	4	PTTG1	PTTG1 regulator of sister chromatid separation, securin
3.3729e-13	0.312454	0.708	0.372	8.82419e-09	4	TXNDC17	thioredoxin domain containing 17
2.50856e-11	0.310258	0.977	0.668	6.56289e-07	4	TMBIM6	transmembrane BAX inhibitor motif containing 6
1.74287e-11	0.309735	0.892	0.594	4.55971e-07	4	LY6E	lymphocyte antigen 6 family member E
2.16225e-19	0.309097	0.446	0.143	5.65689e-15	4	MUC1	mucin 1, cell surface associated
2.51703e-11	0.308317	0.815	0.507	6.58506e-07	4	PSMB6	proteasome 20S subunit beta 6
4.88707e-23	0.308073	0.392	0.102	1.27855e-18	4	PLAUR	plasminogen activator, urokinase receptor
9.33279e-13	0.306651	0.769	0.419	2.44164e-08	4	DSTN	destrin, actin depolymerizing factor
1.21789e-21	0.306391	1	0.843	3.18624e-17	4	HLA-DQB1	major histocompatibility complex, class II, DQ beta 1
3.10682e-12	0.30632	0.777	0.448	8.12807e-08	4	CYCS	cytochrome c, somatic
4.96918e-11	0.305918	0.938	0.676	1.30004e-06	4	ATOX1	antioxidant 1 copper chaperone
7.51154e-16	0.305148	0.515	0.205	1.96517e-11	4	S100A16	S100 calcium binding protein A16
4.63048e-12	0.30509	0.954	0.696	1.21143e-07	4	ATP5MD	ATP synthase membrane subunit DAPIT
1.05699e-10	0.304532	0.846	0.568	2.76529e-06	4	HSPA5	heat shock protein family A (Hsp70) member 5
2.05656e-12	0.304268	0.938	0.694	5.38036e-08	4	HSPB1	heat shock protein family B (small) member 1
3.9737e-16	0.303782	0.462	0.174	1.0396e-11	4	TMEM265	transmembrane protein 265
2.38711e-10	0.303324	0.946	0.644	6.24515e-06	4	ATP6V0B	ATPase H+ transporting V0 subunit b
4.14427e-24	0.302729	0.523	0.155	1.08423e-19	4	SPINT1	serine peptidase inhibitor, Kunitz type 1
8.31676e-14	0.301924	0.615	0.277	2.17583e-09	4	CLIC3	chloride intracellular channel 3
1.48433e-19	0.301705	0.438	0.14	3.8833e-15	4	SPATS2L	spermatogenesis associated serine rich 2 like
1.94457e-11	0.301505	0.592	0.308	5.08738e-07	4	ACP5	acid phosphatase 5, tartrate resistant
2.3052e-12	0.299757	0.754	0.417	6.03085e-08	4	UBE2L6	ubiquitin conjugating enzyme E2 L6
2.27239e-11	0.299735	0.9	0.576	5.94503e-07	4	GSN	gelsolin
3.43249e-20	0.29931	0.531	0.179	8.98008e-16	4	EPCAM	epithelial cell adhesion molecule
1.29868e-08	0.299042	0.908	0.677	0.000339761	4	MGP	matrix Gla protein
1.08108e-10	0.298147	0.892	0.588	2.82832e-06	4	ATP6V1F	ATPase H+ transporting V1 subunit F
1.5226e-10	0.297785	0.762	0.472	3.98343e-06	4	TUBB4B	tubulin beta 4B class IVb
8.72584e-14	0.297781	1	0.874	2.28285e-09	4	TG	thyroglobulin
3.85029e-19	0.297307	0.438	0.139	1.00731e-14	4	SDC4	syndecan 4
2.5368e-16	0.296872	0.554	0.222	6.63677e-12	4	TRIM69	tripartite motif containing 69
1.65151e-11	0.296715	0.985	0.75	4.32067e-07	4	PSME2	proteasome activator subunit 2
5.8401e-12	0.295963	0.631	0.332	1.52789e-07	4	PCBD1	pterin-4 alpha-carbinolamine dehydratase 1
2.38872e-10	0.295724	0.7	0.382	6.24938e-06	4	FABP5	fatty acid binding protein 5
6.44826e-11	0.29556	0.854	0.506	1.68699e-06	4	SSR3	signal sequence receptor subunit 3
8.50628e-11	0.292645	0.846	0.523	2.22541e-06	4	NDUFB4	NADH:ubiquinone oxidoreductase subunit B4
4.97506e-10	0.29205	0.908	0.607	1.30157e-05	4	PPIB	peptidylprolyl isomerase B
4.15097e-22	0.291931	0.408	0.109	1.08598e-17	4	SFTA3	surfactant associated 3
2.01046e-10	0.290969	0.908	0.661	5.25975e-06	4	HLA-DMA	major histocompatibility complex, class II, DM alpha
3.90562e-13	0.290895	0.654	0.316	1.02179e-08	4	TMBIM1	transmembrane BAX inhibitor motif containing 1
1.91074e-09	0.290366	0.885	0.551	4.99888e-05	4	A2M	alpha-2-macroglobulin
1.67998e-15	0.290221	0.454	0.174	4.39516e-11	4	SCARB2	scavenger receptor class B member 2
7.6386e-11	0.289378	0.638	0.337	1.99841e-06	4	C16orf89	chromosome 16 open reading frame 89
3.28704e-12	0.288116	0.708	0.374	8.59955e-08	4	IFNGR2	interferon gamma receptor 2
2.65887e-12	0.28782	0.538	0.246	6.95614e-08	4	CKB	creatine kinase B
1.3605e-14	0.287184	0.592	0.259	3.55934e-10	4	SCPEP1	serine carboxypeptidase 1
7.30144e-09	0.285375	0.862	0.603	0.00019102	4	GRN	granulin precursor
3.03473e-09	0.285128	0.9	0.569	7.93947e-05	4	ANAPC11	anaphase promoting complex subunit 11
2.94793e-14	0.284699	0.692	0.326	7.71236e-10	4	TMEM147	transmembrane protein 147
2.33268e-09	0.284595	0.869	0.599	6.10276e-05	4	COX7B	cytochrome c oxidase subunit 7B
7.84841e-11	0.284475	0.792	0.475	2.0533e-06	4	NINJ1	ninjurin 1
9.08101e-11	0.283622	0.731	0.404	2.37577e-06	4	MDH1	malate dehydrogenase 1
1.32567e-09	0.283449	0.769	0.472	3.46821e-05	4	TMEM176B	transmembrane protein 176B
3.42951e-09	0.283266	0.931	0.669	8.9723e-05	4	PKM	pyruvate kinase M1/2
5.1349e-11	0.282757	0.623	0.318	1.34339e-06	4	CLDN3	claudin 3
1.18714e-09	0.282246	0.892	0.601	3.10579e-05	4	NDUFC2	NADH:ubiquinone oxidoreductase subunit C2
2.9043e-08	0.281667	0.954	0.696	0.000759823	4	GPX3	glutathione peroxidase 3
1.06861e-10	0.281461	0.985	0.75	2.7957e-06	4	MYL12B	myosin light chain 12B
1.844e-13	0.281335	0.523	0.232	4.82428e-09	4	SQOR	sulfide quinone oxidoreductase
1.6372e-09	0.281118	0.631	0.346	4.28325e-05	4	ATP1B1	ATPase Na+/K+ transporting subunit beta 1
9.56872e-12	0.280997	0.585	0.297	2.50337e-07	4	ETHE1	ETHE1 persulfide dioxygenase
8.94688e-11	0.279363	0.662	0.357	2.34068e-06	4	MS4A6A	membrane spanning 4-domains A6A
1.82733e-09	0.278826	0.831	0.553	4.78066e-05	4	REEP5	receptor accessory protein 5
1.3374e-22	0.27878	0.385	0.098	3.49891e-18	4	PERP	p53 apoptosis effector related to PMP22
2.91749e-16	0.278281	0.469	0.173	7.63274e-12	4	APOL6	apolipoprotein L6
2.19811e-16	0.27811	0.462	0.165	5.7507e-12	4	GBP5	guanylate binding protein 5
1.68333e-13	0.277938	0.431	0.17	4.40393e-09	4	RRAD	RRAD, Ras related glycolysis inhibitor and calcium channel regulator
2.35133e-09	0.277763	0.815	0.521	6.15155e-05	4	SERPING1	serpin family G member 1
1.1634e-08	0.277009	0.9	0.625	0.000304368	4	DYNLL1	dynein light chain LC8-type 1
2.06372e-15	0.276276	0.585	0.238	5.39911e-11	4	DIO2	iodothyronine deiodinase 2
5.38324e-09	0.274406	0.915	0.616	0.000140836	4	SEC61G	SEC61 translocon subunit gamma
2.32369e-11	0.274196	0.608	0.303	6.07922e-07	4	CPVL	carboxypeptidase vitellogenic like
5.56309e-09	0.273285	0.646	0.381	0.000145542	4	PLEK	pleckstrin
2.37983e-08	0.272979	0.908	0.625	0.000622612	4	HLA-DMB	major histocompatibility complex, class II, DM beta
3.59839e-11	0.272809	0.6	0.294	9.4141e-07	4	SLC26A4-AS1	SLC26A4 antisense RNA 1
1.10067e-07	0.272312	0.923	0.636	0.00287958	4	HSP90AA1	heat shock protein 90 alpha family class A member 1
2.14391e-09	0.2723	0.815	0.528	5.60888e-05	4	EIF5A	eukaryotic translation initiation factor 5A
5.25951e-12	0.272067	0.992	0.798	1.37599e-07	4	SELENOW	selenoprotein W
1.85029e-08	0.270374	0.954	0.747	0.000484073	4	C1QA	complement C1q A chain
4.58831e-11	0.269267	0.708	0.391	1.20039e-06	4	KDELR1	KDEL endoplasmic reticulum protein retention receptor 1
5.29969e-10	0.268749	0.777	0.459	1.38651e-05	4	ATP6AP2	ATPase H+ transporting accessory protein 2
1.76801e-09	0.268666	0.938	0.674	4.62546e-05	4	CALM2	calmodulin 2
2.55101e-08	0.268647	0.831	0.558	0.000667395	4	CTSC	cathepsin C
1.53768e-25	0.267531	0.323	0.065	4.02289e-21	4	IFIT3	interferon induced protein with tetratricopeptide repeats 3
2.27703e-08	0.267303	0.854	0.556	0.000595715	4	ATP6V0C	ATPase H+ transporting V0 subunit c
1.93071e-09	0.267161	0.8	0.491	5.05112e-05	4	GSTO1	glutathione S-transferase omega 1
8.62234e-09	0.265492	0.869	0.624	0.000225578	4	TSPO	translocator protein
5.7506e-09	0.264304	0.731	0.436	0.000150447	4	LAPTM4A	lysosomal protein transmembrane 4 alpha
1.4633e-08	0.264262	0.877	0.582	0.000382829	4	ATP5MC3	ATP synthase membrane subunit c locus 3
8.99303e-28	0.264231	0.346	0.067	2.35276e-23	4	COL8A1	collagen type VIII alpha 1 chain
2.56487e-08	0.26401	0.915	0.61	0.000671022	4	MYDGF	myeloid derived growth factor
9.5005e-09	0.263736	0.838	0.582	0.000248552	4	TMEM219	transmembrane protein 219
4.39361e-08	0.263703	0.885	0.621	0.00114946	4	P4HB	prolyl 4-hydroxylase subunit beta
3.69886e-10	0.263453	0.338	0.133	9.67695e-06	4	MT1H	metallothionein 1H
1.75099e-08	0.263159	0.846	0.544	0.000458093	4	SLC25A5	solute carrier family 25 member 5
2.37077e-11	0.262935	0.638	0.334	6.20242e-07	4	ARF4	ADP ribosylation factor 4
7.53131e-40	0.262762	0.231	0.02	1.97034e-35	4	TACSTD2	tumor associated calcium signal transducer 2
8.94064e-09	0.262694	0.8	0.521	0.000233905	4	PDIA6	protein disulfide isomerase family A member 6
1.07057e-09	0.262653	0.631	0.354	2.80082e-05	4	APMAP	adipocyte plasma membrane associated protein
2.02221e-14	0.262261	0.531	0.216	5.2905e-10	4	PLAAT3	phospholipase A and acyltransferase 3
8.31673e-10	0.261489	0.815	0.451	2.17582e-05	4	PSMA6	proteasome 20S subunit alpha 6
9.60287e-09	0.261198	0.838	0.563	0.00025123	4	TMED10	transmembrane p24 trafficking protein 10
2.59924e-12	0.2603	0.523	0.235	6.80013e-08	4	TAPBPL	TAP binding protein like
6.23267e-09	0.259062	0.962	0.735	0.000163059	4	NDUFA4	NDUFA4 mitochondrial complex associated
2.77423e-14	0.258786	0.485	0.188	7.25795e-10	4	TSC22D1	TSC22 domain family member 1
7.04944e-14	0.258631	0.7	0.311	1.84427e-09	4	PAX8	paired box 8
2.08654e-10	0.258524	0.5	0.246	5.45881e-06	4	CTSZ	cathepsin Z
1.2142e-10	0.258512	0.638	0.331	3.1766e-06	4	TXNL1	thioredoxin like 1
1.18112e-09	0.257605	0.485	0.233	3.09005e-05	4	CCL3	C-C motif chemokine ligand 3
3.66262e-09	0.2573	0.631	0.365	9.58214e-05	4	SLIRP	SRA stem-loop interacting RNA binding protein
2.98625e-11	0.256812	0.562	0.266	7.81262e-07	4	FGL2	fibrinogen like 2
2.65387e-09	0.25661	0.869	0.524	6.94305e-05	4	TMEM141	transmembrane protein 141
5.44325e-09	0.25593	0.723	0.437	0.000142406	4	RAB7A	RAB7A, member RAS oncogene family
1.25942e-08	0.255853	0.777	0.486	0.00032949	4	NDUFA6	NADH:ubiquinone oxidoreductase subunit A6
7.66524e-08	0.255782	0.938	0.714	0.00200538	4	ENO1	enolase 1
1.34034e-09	0.255517	0.715	0.416	3.50659e-05	4	LST1	leukocyte specific transcript 1
4.93094e-25	0.255452	0.315	0.062	1.29003e-20	4	MPZL2	myelin protein zero like 2
8.19931e-08	0.255451	0.877	0.583	0.0021451	4	ATP5MC1	ATP synthase membrane subunit c locus 1
4.82685e-10	0.255337	0.669	0.36	1.2628e-05	4	PDCD5	programmed cell death 5
5.11019e-12	0.255209	0.515	0.236	1.33693e-07	4	GNG10	G protein subunit gamma 10
1.33218e-20	0.254938	0.4	0.11	3.48526e-16	4	FAM20A	FAM20A golgi associated secretory pathway pseudokinase
8.63983e-09	0.254856	0.762	0.464	0.000226035	4	YWHAE	tyrosine 3-monooxygenase/tryptophan 5-monooxygenase activation protein epsilon
1.96712e-13	0.254037	0.492	0.204	5.14637e-09	4	EPSTI1	epithelial stromal interaction 1
4.87186e-13	0.253138	0.538	0.239	1.27458e-08	4	RAB10	RAB10, member RAS oncogene family
2.84057e-11	0.252942	0.638	0.324	7.4315e-07	4	CIAO2A	cytosolic iron-sulfur assembly component 2A
1.28285e-09	0.252843	0.669	0.38	3.35619e-05	4	NDUFB6	NADH:ubiquinone oxidoreductase subunit B6
1.23475e-09	0.252102	0.715	0.391	3.23034e-05	4	SLC25A39	solute carrier family 25 member 39
2.65664e-08	0.25187	0.777	0.478	0.000695031	4	POLR2I	RNA polymerase II subunit I
9.74616e-08	0.25163	0.938	0.737	0.00254979	4	TUBA1B	tubulin alpha 1b
7.42075e-09	0.251224	0.977	0.756	0.000194142	4	COX6C	cytochrome c oxidase subunit 6C
1.26963e-06	0.250385	0.938	0.674	0.033216	4	NDUFB1	NADH:ubiquinone oxidoreductase subunit B1
5.07874e-05	-0.256671	0.246	0.401	1	4	FCMR	Fc fragment of IgM receptor
0.00167842	-0.2576	0.492	0.516	1	4	CD69	CD69 molecule
6.67426e-05	-0.261032	0.162	0.304	1	4	CD22	CD22 molecule
0.0013125	-0.266992	0.369	0.445	1	4	DCN	decorin
0.000396581	-0.269511	0.1	0.221	1	4	CR2	complement C3d receptor 2
0.000166485	-0.270086	0.331	0.437	1	4	KLF2	Kruppel like factor 2
1.68037e-08	-0.271519	0.792	0.795	0.000439618	4	IGHM	immunoglobulin heavy constant mu
0.000289758	-0.274019	0.346	0.449	1	4	CXCL12	C-X-C motif chemokine ligand 12
3.19749e-06	-0.275003	0.669	0.656	0.0836528	4	CXCR4	C-X-C motif chemokine receptor 4
9.39926e-05	-0.280263	0.523	0.584	1	4	NOP53	NOP53 ribosome biogenesis factor
1.57214e-06	-0.280826	0.638	0.615	0.0411303	4	NCF1	neutrophil cytosolic factor 1
3.43659e-05	-0.280919	0.277	0.407	0.89908	4	SELL	selectin L
1.92293e-05	-0.284232	0.554	0.588	0.503078	4	CD79B	CD79b molecule
1.66283e-06	-0.291845	0.154	0.346	0.043503	4	RASGRP2	RAS guanyl releasing protein 2
6.93471e-05	-0.292829	0.192	0.34	1	4	CXCL14	C-X-C motif chemokine ligand 14
2.04994e-06	-0.306879	0.215	0.396	0.0536305	4	SPIB	Spi-B transcription factor
8.10677e-07	-0.311527	0.154	0.34	0.0212089	4	TCF7	transcription factor 7
3.10394e-08	-0.324459	0.654	0.673	0.000812053	4	LTB	lymphotoxin beta
3.23986e-07	-0.334833	0.515	0.586	0.00847611	4	CD37	CD37 molecule
1.32009e-07	-0.352424	0.138	0.344	0.00345362	4	VPREB3	V-set pre-B cell surrogate light chain 3
1.28889e-07	-0.36755	0.085	0.288	0.00337199	4	TCL1A	TCL1 family AKT coactivator A
1.32395e-06	-0.370048	0.392	0.509	0.0346371	4	MS4A1	membrane spanning 4-domains A1
0.000152589	-0.379512	0.223	0.36	1	4	FDCSP	follicular dendritic cell secreted protein
2.21443e-09	-0.42348	0.538	0.704	5.79339e-05	4	PTGDS	prostaglandin D2 synthase
9.92945e-14	-0.702367	0.385	0.701	2.59774e-09	4	CCL21	C-C motif chemokine ligand 21

## Sheet: I5
p_val	avg_log2FC	pct.1	pct.2	p_val_adj	cluster	gene	Gene_name
3.00604e-23	0.528837	0.989	0.745	7.86441e-19	5	C1QB	complement C1q B chain
6.79703e-17	0.501041	0.843	0.479	1.77824e-12	5	C1QC	complement C1q C chain
4.22821e-18	0.474884	0.978	0.75	1.10618e-13	5	C1QA	complement C1q A chain
2.12155e-16	0.46559	0.944	0.69	5.55039e-12	5	TYROBP	transmembrane immune signaling adaptor TYROBP
6.88204e-12	0.417274	0.73	0.42	1.80048e-07	5	DERL3	derlin 3
1.02455e-13	0.41237	0.955	0.733	2.68043e-09	5	LYZ	lysozyme
1.02101e-08	0.406421	0.989	0.781	0.000267117	5	IGHG2	immunoglobulin heavy constant gamma 2 (G2m marker)
1.00559e-10	0.395049	0.719	0.48	2.63082e-06	5	CD14	CD14 molecule
7.6472e-14	0.393641	0.955	0.738	2.00066e-09	5	MZB1	marginal zone B and B1 cell specific protein
1.69938e-18	0.391867	1	0.95	4.44591e-14	5	IGLC3	immunoglobulin lambda constant 3 (Kern-Oz+ marker)
5.94681e-09	0.389122	0.73	0.442	0.00015558	5	CXCL9	C-X-C motif chemokine ligand 9
1.33588e-16	0.387896	1	0.931	3.49494e-12	5	IGHG4	immunoglobulin heavy constant gamma 4 (G4m marker)
1.6194e-09	0.36347	0.854	0.569	4.23667e-05	5	FCER1G	Fc fragment of IgE receptor Ig
4.53956e-10	0.362405	0.753	0.529	1.18764e-05	5	XBP1	X-box binding protein 1
5.68772e-12	0.360621	0.989	0.821	1.48802e-07	5	IGHGP	immunoglobulin heavy constant gamma P (non-functional)
3.02962e-11	0.356124	0.944	0.753	7.92609e-07	5	CCL5	C-C motif chemokine ligand 5
7.98636e-06	0.347497	0.449	0.24	0.208939	5	HLA-DRB5	major histocompatibility complex, class II, DR beta 5
2.1388e-08	0.339391	0.562	0.314	0.000559554	5	GPNMB	glycoprotein nmb
8.14053e-07	0.339221	0.461	0.245	0.0212973	5	CCL18	C-C motif chemokine ligand 18
4.92874e-07	0.336826	0.764	0.51	0.0128946	5	RNASE1	ribonuclease A family member 1, pancreatic
3.4503e-09	0.332782	0.652	0.363	9.02667e-05	5	MS4A6A	membrane spanning 4-domains A6A
3.7108e-09	0.328002	0.91	0.616	9.70819e-05	5	MYDGF	myeloid derived growth factor
2.08411e-08	0.327529	0.685	0.424	0.000545246	5	LST1	leukocyte specific transcript 1
1.45516e-08	0.322471	0.685	0.435	0.0003807	5	PRDX4	peroxiredoxin 4
2.14511e-08	0.321153	0.91	0.638	0.000561203	5	HCST	hematopoietic cell signal transducer
3.07945e-08	0.320891	0.663	0.405	0.000805645	5	CST7	cystatin F
4.26584e-08	0.320236	0.775	0.54	0.00111603	5	AIF1	allograft inflammatory factor 1
7.23651e-26	0.318477	1	0.981	1.89322e-21	5	IGHG1	immunoglobulin heavy constant gamma 1 (G1m marker)
1.59279e-09	0.317415	0.989	0.796	4.16707e-05	5	APOC1	apolipoprotein C1
3.98895e-09	0.309353	0.551	0.272	0.000104359	5	FGL2	fibrinogen like 2
1.38094e-07	0.308606	0.753	0.51	0.00361281	5	NKG7	natural killer cell granule protein 7
9.48271e-08	0.308378	0.562	0.316	0.00248087	5	CD8B	CD8b molecule
5.06592e-07	0.302641	0.652	0.429	0.0132535	5	GZMA	granzyme A
5.80179e-07	0.302403	0.652	0.438	0.0151787	5	CD68	CD68 molecule
5.12968e-07	0.298808	0.888	0.686	0.0134203	5	SELENOP	selenoprotein P
1.15276e-06	0.291615	0.742	0.51	0.0301584	5	PLD3	phospholipase D family member 3
4.14811e-08	0.290926	0.483	0.243	0.00108523	5	GAA	glucosidase alpha, acid
2.0111e-14	0.288407	1	0.964	5.26144e-10	5	IGLC1	immunoglobulin lambda constant 1
1.08724e-07	0.285452	0.899	0.694	0.00284443	5	HERPUD1	homocysteine inducible ER protein with ubiquitin like domain 1
5.92904e-15	0.282516	1	0.91	1.55116e-10	5	SSR4	signal sequence receptor subunit 4
1.19354e-06	0.282369	0.798	0.574	0.0312254	5	FCGRT	Fc fragment of IgG receptor and transporter
2.25015e-06	0.281038	0.82	0.572	0.0588684	5	GZMK	granzyme K
1.79133e-18	0.280595	1	0.981	4.68647e-14	5	IGLC2	immunoglobulin lambda constant 2
3.21903e-06	0.280115	0.764	0.562	0.0842163	5	A2M	alpha-2-macroglobulin
3.90884e-06	0.275017	0.843	0.668	0.102263	5	TIMP1	TIMP metallopeptidase inhibitor 1
1.21249e-07	0.27429	0.955	0.801	0.00317212	5	IL32	interleukin 32
1.33903e-06	0.269903	0.899	0.684	0.0350316	5	LGALS1	galectin 1
7.37412e-06	0.269334	0.82	0.597	0.192922	5	IFI27	interferon alpha inducible protein 27
5.27343e-06	0.263603	0.787	0.553	0.137963	5	LIME1	Lck interacting transmembrane adaptor 1
3.37805e-06	0.261036	0.73	0.483	0.0883765	5	RGS10	regulator of G protein signaling 10
1.55036e-06	0.258359	0.854	0.674	0.0405605	5	RABAC1	Rab acceptor 1
3.97578e-06	0.255258	0.472	0.251	0.104014	5	CXCL10	C-X-C motif chemokine ligand 10
7.20733e-06	0.252597	0.888	0.696	0.188558	5	S100A10	S100 calcium binding protein A10
1.57645e-07	0.250583	0.404	0.187	0.00412431	5	LRP1	LDL receptor related protein 1
0.00159823	-0.252071	0.169	0.311	1	5	CCN1	cellular communication network factor 1
0.000325258	-0.252411	0.124	0.302	1	5	PLPP3	phospholipid phosphatase 3
0.00146794	-0.254297	0.438	0.538	1	5	ATP1A1	ATPase Na+/K+ transporting subunit alpha 1
8.15683e-05	-0.256239	0.079	0.261	1	5	FCRLA	Fc receptor like A
0.000765962	-0.256464	0.213	0.397	1	5	JUN	Jun proto-oncogene, AP-1 transcription factor subunit
3.73682e-05	-0.25762	0.045	0.233	0.977627	5	FCER2	Fc fragment of IgE receptor II
0.000122357	-0.259967	0.798	0.786	1	5	CLU	clusterin
0.00018452	-0.263562	0.213	0.408	1	5	EWSR1	EWS RNA binding protein 1
0.000450846	-0.264882	0.101	0.265	1	5	IGFBP5	insulin like growth factor binding protein 5
0.000222114	-0.266246	0.18	0.361	1	5	MARCKSL1	MARCKS like 1
0.00188995	-0.268506	0.146	0.281	1	5	TCL1A	TCL1 family AKT coactivator A
0.000114595	-0.282229	0.056	0.22	1	5	LINC01641	long intergenic non-protein coding RNA 1641
6.37386e-05	-0.287547	0.708	0.745	1	5	MT-ND2
6.61484e-05	-0.287711	0.112	0.303	1	5	CD22	CD22 molecule
0.000360774	-0.28931	0.18	0.339	1	5	VPREB3	V-set pre-B cell surrogate light chain 3
0.0020252	-0.289935	0.416	0.523	1	5	EGR1	early growth response 1
1.34611e-06	-0.302799	0.045	0.281	0.0352168	5	BANK1	B cell scaffold protein with ankyrin repeats 1
0.000276544	-0.304743	0.169	0.341	1	5	PAX8	paired box 8
7.3507e-05	-0.309496	0.27	0.479	1	5	JUND	JunD proto-oncogene, AP-1 transcription factor subunit
8.05438e-05	-0.340458	0.337	0.509	1	5	MS4A1	membrane spanning 4-domains A1
1.81339e-05	-0.341214	0.034	0.222	0.474418	5	CR2	complement C3d receptor 2
8.19287e-05	-0.341284	0.348	0.523	1	5	IER2	immediate early response 2
2.15377e-06	-0.349036	0.404	0.601	0.0563469	5	EIF4B	eukaryotic translation initiation factor 4B
1.70262e-08	-0.357055	0.697	0.775	0.00044544	5	SNHG25	small nucleolar RNA host gene 25
3.88742e-06	-0.358098	0.629	0.737	0.101703	5	CD24	CD24 molecule
0.000296971	-0.369929	0.629	0.684	1	5	CCL21	C-C motif chemokine ligand 21
0.000783335	-0.404529	0.213	0.358	1	5	FDCSP	follicular dendritic cell secreted protein
