# Supplementary material for: Unraveling the molecular architecture of autoimmune thyroid diseases at spatial resolution
Source: Nat Commun. 2024 Jul 13;15:5895. doi: 10.1038/s41467-024-50192-5 (PMC11246508; doi:10.1038/s41467-024-50192-5)
Supplement: Supplementary file 11 — Supplementary Data 8 [file 41467_2024_50192_MOESM11_ESM.xlsx]

## Sheet: 0
p_val	avg_log2FC	pct.1	pct.2	p_val_adj	cluster	gene	Gene_name
1.52428e-22	0.467871	0.933	0.872	3.98783e-18	0	MALAT1	metastasis associated lung adenocarcinoma transcript 1
6.4937e-38	0.445605	0.996	0.956	1.69888e-33	0	CCL19	C-C motif chemokine ligand 19
1.56071e-21	0.412147	0.841	0.783	4.08313e-17	0	C1QB	complement C1q B chain
6.77547e-28	0.400123	0.967	0.897	1.7726e-23	0	FOS	Fos proto-oncogene, AP-1 transcription factor subunit
1.01637e-18	0.383848	0.945	0.921	2.65903e-14	0	CCL21	C-C motif chemokine ligand 21
9.36048e-19	0.379186	0.841	0.759	2.44889e-14	0	C1QA	complement C1q A chain
9.58975e-11	0.371631	0.562	0.389	2.50887e-06	0	CCL2	C-C motif chemokine ligand 2
1.06569e-22	0.361105	0.924	0.872	2.78805e-18	0	CCL5	C-C motif chemokine ligand 5
5.692e-16	0.357847	0.744	0.606	1.48914e-11	0	FCGRT	Fc fragment of IgG receptor and transporter
2.51707e-38	0.348636	0.992	0.985	6.58516e-34	0	CST3	cystatin C
1.11831e-19	0.347022	0.869	0.813	2.92571e-15	0	ZFP36	ZFP36 ring finger protein
6.8099e-13	0.341537	0.701	0.596	1.7816e-08	0	GIMAP7	GTPase, IMAP family member 7
4.31527e-10	0.314447	0.667	0.552	1.12896e-05	0	C7	complement C7
1.07129e-13	0.312555	0.708	0.64	2.80271e-09	0	ANXA1	annexin A1
3.58106e-19	0.310169	0.91	0.897	9.36878e-15	0	IFITM3	interferon induced transmembrane protein 3
6.7975e-08	0.304915	0.597	0.537	0.00177836	0	RAMP3	receptor activity modifying protein 3
1.02042e-10	0.298632	0.677	0.606	2.66962e-06	0	IER3	immediate early response 3
4.7182e-08	0.295353	0.566	0.468	0.00123437	0	C1QC	complement C1q C chain
2.87636e-07	0.288584	0.589	0.493	0.00752514	0	TAGLN	transgelin
3.5325e-07	0.283979	0.53	0.424	0.00924172	0	NR4A1	nuclear receptor subfamily 4 group A member 1
0.000552451	0.278936	0.436	0.369	1	0	ACKR1	atypical chemokine receptor 1 (Duffy blood group)
4.52241e-11	0.274984	0.81	0.764	1.18315e-06	0	DUSP1	dual specificity phosphatase 1
6.84026e-08	0.274584	0.593	0.463	0.00178955	0	LUM	lumican
6.14806e-12	0.271585	0.816	0.768	1.60845e-07	0	TYROBP	transmembrane immune signaling adaptor TYROBP
3.28256e-09	0.265535	0.638	0.601	8.58784e-05	0	C1R	complement C1r
3.37361e-06	0.264358	0.532	0.478	0.0882604	0	ENG	endoglin
6.34573e-05	0.263792	0.423	0.355	1	0	VWF	von Willebrand factor
9.14974e-05	0.259597	0.523	0.458	1	0	CXCL9	C-X-C motif chemokine ligand 9
4.1458e-07	0.257901	0.646	0.64	0.0108462	0	ADIRF	adipogenesis regulatory factor
6.0627e-06	0.256555	0.403	0.286	0.158612	0	PLVAP	plasmalemma vesicle associated protein
3.01084e-06	0.254891	0.454	0.34	0.0787695	0	CCN1	cellular communication network factor 1
1.39439e-07	0.253923	0.64	0.611	0.003648	0	IL7R	interleukin 7 receptor
5.25794e-19	0.251459	0.963	0.966	1.37558e-14	0	IL32	interleukin 32
2.09294e-10	-0.251409	0.45	0.764	5.47555e-06	0	CCT5	chaperonin containing TCP1 subunit 5
3.67248e-10	-0.251946	0.54	0.833	9.60794e-06	0	CCT8	chaperonin containing TCP1 subunit 8
2.80037e-30	-0.252378	0.01	0.276	7.32632e-26	0	AC023590.1
2.38666e-10	-0.252382	0.659	0.931	6.24398e-06	0	SPIB	Spi-B transcription factor
8.60398e-15	-0.252872	0.824	0.99	2.25097e-10	0	CD53	CD53 molecule
5.03817e-11	-0.252965	0.65	0.901	1.31808e-06	0	ATP5PB	ATP synthase peripheral stalk-membrane subunit b
4.71137e-11	-0.253112	0.356	0.67	1.23259e-06	0	MCTS1	MCTS1 re-initiation and release factor
6.50869e-14	-0.25356	0.284	0.616	1.7028e-09	0	LYPLA1	lysophospholipase 1
3.32034e-10	-0.253624	0.532	0.818	8.68668e-06	0	ERH	ERH mRNA splicing and mitosis factor
2.0715e-11	-0.253893	0.558	0.833	5.41945e-07	0	CCT3	chaperonin containing TCP1 subunit 3
1.65093e-09	-0.255483	0.384	0.655	4.31917e-05	0	BCL2A1	BCL2 related protein A1
4.64574e-19	-0.255707	0.147	0.498	1.21542e-14	0	LMO2	LIM domain only 2
1.12437e-15	-0.255801	0.254	0.631	2.94159e-11	0	TPD52	tumor protein D52
9.19419e-12	-0.258181	0.348	0.67	2.40538e-07	0	IMP4	IMP U3 small nucleolar ribonucleoprotein 4
5.42187e-14	-0.259217	0.239	0.557	1.41847e-09	0	BASP1	brain abundant membrane attached signal protein 1
7.23583e-11	-0.259346	0.503	0.793	1.89304e-06	0	CD40	CD40 molecule
1.59049e-11	-0.259808	0.634	0.901	4.16103e-07	0	MRPL20	mitochondrial ribosomal protein L20
6.10479e-13	-0.26205	0.346	0.695	1.59714e-08	0	SNRNP25	small nuclear ribonucleoprotein U11/U12 subunit 25
2.04829e-13	-0.262341	0.284	0.611	5.35874e-09	0	IL4R	interleukin 4 receptor
3.76543e-11	-0.262411	0.446	0.739	9.85112e-07	0	VDAC1	voltage dependent anion channel 1
2.54057e-11	-0.262673	0.423	0.759	6.64663e-07	0	ENY2	ENY2 transcription and export complex 2 subunit
2.76564e-21	-0.262924	0.137	0.507	7.23548e-17	0	CKS1B	CDC28 protein kinase regulatory subunit 1B
1.24538e-10	-0.263342	0.728	0.906	3.25816e-06	0	SLC25A5	solute carrier family 25 member 5
5.4788e-21	-0.263468	0.127	0.478	1.43336e-16	0	BCL2L12	BCL2 like 12
2.05521e-10	-0.265984	0.56	0.872	5.37683e-06	0	SNRPF	small nuclear ribonucleoprotein polypeptide F
3.63135e-10	-0.266046	0.523	0.773	9.50033e-06	0	DANCR	differentiation antagonizing non-protein coding RNA
1.6632e-11	-0.266262	0.579	0.862	4.35125e-07	0	TUBB4B	tubulin beta 4B class IVb
3.23229e-13	-0.26821	0.329	0.7	8.45633e-09	0	TNFRSF13C	TNF receptor superfamily member 13C
1.32996e-11	-0.268986	0.568	0.852	3.47944e-07	0	ILF2	interleukin enhancer binding factor 2
1.28603e-09	-0.268995	0.458	0.729	3.36452e-05	0	GCHFR	GTP cyclohydrolase I feedback regulator
2.88802e-13	-0.269399	0.278	0.601	7.55563e-09	0	NANS	N-acetylneuraminate synthase
3.46325e-15	-0.269699	0.27	0.635	9.06055e-11	0	CD72	CD72 molecule
1.36404e-12	-0.2697	0.646	0.906	3.56861e-08	0	GDI2	GDP dissociation inhibitor 2
7.58653e-15	-0.269961	0.742	0.946	1.98479e-10	0	NOP10	NOP10 ribonucleoprotein
1.7901e-12	-0.27196	0.675	0.882	4.68327e-08	0	TOMM5	translocase of outer mitochondrial membrane 5
1.13937e-14	-0.27206	0.309	0.68	2.98081e-10	0	ANKRD13A	ankyrin repeat domain 13A
5.47665e-12	-0.273268	0.444	0.773	1.4328e-07	0	POLR2K	RNA polymerase II, I and III subunit K
1.13349e-10	-0.274349	0.544	0.813	2.96544e-06	0	SNRPE	small nuclear ribonucleoprotein polypeptide E
2.13206e-24	-0.274476	0.086	0.424	5.57789e-20	0	GINS2	GINS complex subunit 2
1.883e-15	-0.275144	0.804	0.946	4.92631e-11	0	SNRPG	small nuclear ribonucleoprotein polypeptide G
9.72022e-16	-0.276101	0.237	0.576	2.543e-11	0	CPNE5	copine 5
1.16509e-12	-0.277256	0.462	0.803	3.04812e-08	0	SELENOT	selenoprotein T
1.2069e-13	-0.277344	0.687	0.946	3.15749e-09	0	HNRNPA3	heterogeneous nuclear ribonucleoprotein A3
9.69757e-16	-0.279069	0.247	0.591	2.53708e-11	0	MTHFD2	methylenetetrahydrofolate dehydrogenase (NADP+ dependent) 2, methenyltetrahydrofolate cyclohydrolase
9.10303e-13	-0.279747	0.624	0.911	2.38153e-08	0	MOB1A	MOB kinase activator 1A
6.06125e-12	-0.282321	0.468	0.783	1.58574e-07	0	GRHPR	glyoxylate and hydroxypyruvate reductase
4.48895e-15	-0.282447	0.675	0.906	1.1744e-10	0	RBM8A	RNA binding motif protein 8A
1.48347e-34	-0.283381	0.932	0.995	3.88105e-30	0	CD79A	CD79a molecule
4.75484e-16	-0.283721	0.28	0.65	1.24396e-11	0	PIK3AP1	phosphoinositide-3-kinase adaptor protein 1
6.91005e-13	-0.284327	0.319	0.64	1.80781e-08	0	IGHD	immunoglobulin heavy constant delta
4.15187e-26	-0.286232	0.088	0.443	1.08621e-21	0	PLK1	polo like kinase 1
5.45698e-23	-0.286948	0.863	0.985	1.42765e-18	0	PRDX1	peroxiredoxin 1
7.93395e-13	-0.287183	0.634	0.862	2.07568e-08	0	CBX3	chromobox 3
1.53431e-18	-0.287847	0.871	0.98	4.01407e-14	0	RAN	RAN, member RAS oncogene family
2.27536e-14	-0.291624	0.36	0.719	5.95279e-10	0	RFTN1	raftlin, lipid raft linker 1
1.31706e-14	-0.293166	0.877	0.98	3.4457e-10	0	CLU	clusterin
6.85614e-14	-0.294008	0.564	0.852	1.7937e-09	0	SNRPD3	small nuclear ribonucleoprotein D3 polypeptide
5.44063e-14	-0.294889	0.397	0.729	1.42338e-09	0	SMIM14	small integral membrane protein 14
4.6316e-15	-0.295058	0.71	0.936	1.21172e-10	0	COX17	cytochrome c oxidase copper chaperone COX17
7.13673e-15	-0.295462	0.313	0.67	1.86711e-10	0	DCK	deoxycytidine kinase
9.32076e-13	-0.296107	0.65	0.857	2.4385e-08	0	SNRPD1	small nuclear ribonucleoprotein D1 polypeptide
2.28901e-24	-0.296462	0.892	0.98	5.98852e-20	0	TUBB	tubulin beta class I
7.62603e-23	-0.296815	0.098	0.424	1.99512e-18	0	CDC20	cell division cycle 20
4.02125e-25	-0.297589	0.121	0.507	1.05204e-20	0	STAP1	signal transducing adaptor family member 1
1.61627e-15	-0.298368	0.348	0.739	4.2285e-11	0	NASP	nuclear autoantigenic sperm protein
3.45229e-16	-0.298468	0.239	0.586	9.03188e-12	0	CENPM	centromere protein M
7.27587e-14	-0.2992	0.382	0.739	1.90351e-09	0	CD83	CD83 molecule
3.8627e-13	-0.299818	0.468	0.778	1.01056e-08	0	H2AFV
3.04106e-14	-0.300143	0.53	0.857	7.95602e-10	0	SYPL1	synaptophysin like 1
1.41079e-20	-0.300366	0.83	0.985	3.69091e-16	0	CD79B	CD79b molecule
1.46116e-16	-0.301022	0.295	0.68	3.82269e-12	0	SWAP70	switching B cell complex subunit SWAP70
4.8532e-15	-0.301181	0.658	0.897	1.26969e-10	0	POMP	proteasome maturation protein
2.29786e-14	-0.302876	0.405	0.754	6.01166e-10	0	ZBTB8OS	zinc finger and BTB domain containing 8 opposite strand
4.4005e-26	-0.30342	0.1	0.468	1.15126e-21	0	TOP2A	DNA topoisomerase II alpha
1.10235e-23	-0.306239	0.084	0.404	2.88398e-19	0	DHRS9	dehydrogenase/reductase 9
7.28348e-18	-0.307161	0.816	0.966	1.9055e-13	0	HMGB1	high mobility group box 1
4.93412e-14	-0.309103	0.436	0.759	1.29086e-09	0	RPA3	replication protein A3
1.55797e-15	-0.310028	0.642	0.887	4.07595e-11	0	MRPL51	mitochondrial ribosomal protein L51
7.78016e-14	-0.310633	0.458	0.803	2.03544e-09	0	LSM5	LSM5 homolog, U6 small nuclear RNA and mRNA degradation associated
2.88885e-14	-0.311603	0.595	0.892	7.55782e-10	0	ANP32B	acidic nuclear phosphoprotein 32 family member B
1.79132e-20	-0.311673	0.164	0.517	4.68646e-16	0	BIRC5	baculoviral IAP repeat containing 5
1.26176e-16	-0.312601	0.759	0.911	3.30103e-12	0	HSPE1	heat shock protein family E (Hsp10) member 1
6.72809e-16	-0.312751	0.407	0.764	1.7602e-11	0	LAT2	linker for activation of T cells family member 2
3.02747e-25	-0.313116	0.084	0.419	7.92048e-21	0	ZWINT	ZW10 interacting kinetochore protein
6.8524e-16	-0.314161	0.613	0.901	1.79273e-11	0	ACTR3	actin related protein 3
2.78141e-32	-0.315746	0.957	1	7.27672e-28	0	HMGN2	high mobility group nucleosomal binding domain 2
7.46731e-24	-0.3167	0.832	0.995	1.9536e-19	0	MS4A1	membrane spanning 4-domains A1
2.80706e-14	-0.31717	0.476	0.783	7.34383e-10	0	RANBP1	RAN binding protein 1
3.79498e-15	-0.319432	0.489	0.828	9.92843e-11	0	TXNDC17	thioredoxin domain containing 17
2.29994e-18	-0.32096	0.303	0.704	6.01711e-14	0	DEF8	differentially expressed in FDCP 8 homolog
1.56674e-14	-0.324269	0.491	0.842	4.09891e-10	0	ARPC5L	actin related protein 2/3 complex subunit 5 like
1.14796e-19	-0.324558	0.72	0.966	3.00329e-15	0	EZR	ezrin
6.56498e-17	-0.324879	0.411	0.798	1.71753e-12	0	RBBP4	RB binding protein 4, chromatin remodeling factor
1.39726e-29	-0.324946	0.068	0.429	3.65551e-25	0	PCLAF	PCNA clamp associated factor
1.23641e-16	-0.327535	0.575	0.901	3.23469e-12	0	CD19	CD19 molecule
3.86853e-25	-0.32979	0.129	0.507	1.01209e-20	0	CCNB1	cyclin B1
2.33111e-26	-0.33057	0.082	0.429	6.09865e-22	0	CDKN3	cyclin dependent kinase inhibitor 3
6.92401e-19	-0.331544	0.247	0.606	1.81146e-14	0	KPNA2	karyopherin subunit alpha 2
4.1469e-17	-0.331908	0.335	0.714	1.08491e-12	0	MCM7	minichromosome maintenance complex component 7
3.82726e-21	-0.332272	0.791	0.97	1.00129e-16	0	HMGN1	high mobility group nucleosome binding domain 1
4.42542e-17	-0.333364	0.205	0.527	1.15778e-12	0	UBE2C	ubiquitin conjugating enzyme E2 C
8.75894e-18	-0.33338	0.389	0.783	2.29151e-13	0	HMGA1	high mobility group AT-hook 1
3.25506e-16	-0.339139	0.38	0.729	8.51589e-12	0	FCER2	Fc fragment of IgE receptor II
1.18542e-15	-0.340766	0.452	0.783	3.10129e-11	0	MARCKSL1	MARCKS like 1
1.62508e-17	-0.341163	0.423	0.803	4.25153e-13	0	SLIRP	SRA stem-loop interacting RNA binding protein
1.03407e-19	-0.341824	0.72	0.946	2.70532e-15	0	RPL22L1	ribosomal protein L22 like 1
1.21551e-34	-0.343962	0.9	1	3.18002e-30	0	TUBA1B	tubulin alpha 1b
2.61878e-17	-0.34457	0.448	0.803	6.85125e-13	0	NME1	NME/NM23 nucleoside diphosphate kinase 1
5.77503e-19	-0.349986	0.497	0.872	1.51086e-14	0	PARP1	poly(ADP-ribose) polymerase 1
1.00242e-22	-0.351869	0.192	0.586	2.62253e-18	0	HMCES	5-hydroxymethylcytosine binding, ES cell specific
7.40931e-17	-0.35322	0.513	0.862	1.93842e-12	0	JPT1	Jupiter microtubule associated homolog 1
1.18487e-21	-0.358363	0.129	0.463	3.09986e-17	0	SERPINE2	serpin family E member 2
6.40437e-27	-0.362463	0.106	0.468	1.67551e-22	0	CCNB2	cyclin B2
1.52348e-15	-0.364693	0.558	0.847	3.98573e-11	0	FABP5	fatty acid binding protein 5
2.97528e-25	-0.371112	0.746	0.97	7.78393e-21	0	DBI	diazepam binding inhibitor, acyl-CoA binding protein
2.72833e-22	-0.376266	0.139	0.478	7.13786e-18	0	GMDS	GDP-mannose 4,6-dehydratase
3.86667e-20	-0.380801	0.477	0.857	1.0116e-15	0	POU2AF1	POU class 2 homeobox associating factor 1
5.07235e-34	-0.385385	0.092	0.517	1.32703e-29	0	CDK1	cyclin dependent kinase 1
1.2446e-22	-0.38946	0.262	0.67	3.25611e-18	0	EAF2	ELL associated factor 2
1.34639e-22	-0.398606	0.38	0.783	3.52244e-18	0	PCNA	proliferating cell nuclear antigen
3.85744e-23	-0.399647	0.401	0.818	1.00918e-18	0	FCRLA	Fc receptor like A
1.13025e-22	-0.40547	0.36	0.778	2.95697e-18	0	BCAS4	breast carcinoma amplified sequence 4
7.24572e-26	-0.407881	0.231	0.65	1.89563e-21	0	CKS2	CDC28 protein kinase regulatory subunit 2
9.60893e-26	-0.410976	0.186	0.586	2.51389e-21	0	STAG3	stromal antigen 3
3.0206e-22	-0.41472	0.313	0.704	7.90248e-18	0	PTTG1	PTTG1 regulator of sister chromatid separation, securin
6.41086e-21	-0.41551	0.346	0.724	1.67721e-16	0	CSTA	cystatin A
5.45445e-25	-0.434685	0.519	0.897	1.42699e-20	0	DUT	deoxyuridine triphosphatase
6.89734e-34	-0.445849	0.916	1	1.80448e-29	0	H2AFZ
1.8065e-22	-0.446334	0.462	0.823	4.72616e-18	0	HMGB2	high mobility group box 2
5.11579e-28	-0.450152	0.258	0.7	1.33839e-23	0	RRM2	ribonucleotide reductase regulatory subunit M2
3.94513e-30	-0.466879	0.462	0.897	1.03212e-25	0	CD22	CD22 molecule
2.51081e-31	-0.467849	0.571	0.956	6.56879e-27	0	VPREB3	V-set pre-B cell surrogate light chain 3
1.23572e-30	-0.486195	0.254	0.709	3.23288e-26	0	LRMP
1.35878e-47	-0.500733	0.086	0.601	3.55485e-43	0	ELL3	elongation factor for RNA polymerase II 3
2.10569e-25	-0.503593	0.162	0.532	5.5089e-21	0	LTF	lactotransferrin
3.51302e-33	-0.506531	0.202	0.655	9.19075e-29	0	MEF2B	myocyte enhancer factor 2B
3.84362e-33	-0.511277	0.117	0.522	1.00557e-28	0	RGS13	regulator of G protein signaling 13
1.65264e-28	-0.519994	0.56	0.906	4.32364e-24	0	STMN1	stathmin 1
2.27371e-37	-0.572469	0.213	0.69	5.94849e-33	0	BIK	BCL2 interacting killer
1.11793e-29	-0.652675	0.452	0.842	2.92472e-25	0	CXCL13	C-X-C motif chemokine ligand 13
9.28159e-49	-0.700747	0.456	0.946	2.42825e-44	0	TCL1A	TCL1 family AKT coactivator A
3.41824e-52	-0.831426	0.295	0.847	8.94281e-48	0	CR2	complement C3d receptor 2
6.74896e-46	-0.878919	0.601	0.946	1.76566e-41	0	FDCSP	follicular dendritic cell secreted protein

## Sheet: 1
p_val	avg_log2FC	pct.1	pct.2	p_val_adj	cluster	gene	Gene_name
6.74896e-46	0.878919	0.946	0.601	1.76566e-41	1	FDCSP	follicular dendritic cell secreted protein
3.41824e-52	0.831426	0.847	0.295	8.94281e-48	1	CR2	complement C3d receptor 2
9.28159e-49	0.700747	0.946	0.456	2.42825e-44	1	TCL1A	TCL1 family AKT coactivator A
1.11793e-29	0.652675	0.842	0.452	2.92472e-25	1	CXCL13	C-X-C motif chemokine ligand 13
2.27371e-37	0.572469	0.69	0.213	5.94849e-33	1	BIK	BCL2 interacting killer
1.65264e-28	0.519994	0.906	0.56	4.32364e-24	1	STMN1	stathmin 1
3.84362e-33	0.511277	0.522	0.117	1.00557e-28	1	RGS13	regulator of G protein signaling 13
3.51302e-33	0.506531	0.655	0.202	9.19075e-29	1	MEF2B	myocyte enhancer factor 2B
2.10569e-25	0.503593	0.532	0.162	5.5089e-21	1	LTF	lactotransferrin
1.35878e-47	0.500733	0.601	0.086	3.55485e-43	1	ELL3	elongation factor for RNA polymerase II 3
1.23572e-30	0.486195	0.709	0.254	3.23288e-26	1	LRMP
2.51081e-31	0.467849	0.956	0.571	6.56879e-27	1	VPREB3	V-set pre-B cell surrogate light chain 3
3.94513e-30	0.466879	0.897	0.462	1.03212e-25	1	CD22	CD22 molecule
5.11579e-28	0.450152	0.7	0.258	1.33839e-23	1	RRM2	ribonucleotide reductase regulatory subunit M2
1.8065e-22	0.446334	0.823	0.462	4.72616e-18	1	HMGB2	high mobility group box 2
6.89734e-34	0.445849	1	0.916	1.80448e-29	1	H2AFZ
5.45445e-25	0.434685	0.897	0.519	1.42699e-20	1	DUT	deoxyuridine triphosphatase
6.41086e-21	0.41551	0.724	0.346	1.67721e-16	1	CSTA	cystatin A
3.0206e-22	0.41472	0.704	0.313	7.90248e-18	1	PTTG1	PTTG1 regulator of sister chromatid separation, securin
9.60893e-26	0.410976	0.586	0.186	2.51389e-21	1	STAG3	stromal antigen 3
7.24572e-26	0.407881	0.65	0.231	1.89563e-21	1	CKS2	CDC28 protein kinase regulatory subunit 2
1.13025e-22	0.40547	0.778	0.36	2.95697e-18	1	BCAS4	breast carcinoma amplified sequence 4
3.85744e-23	0.399647	0.818	0.401	1.00918e-18	1	FCRLA	Fc receptor like A
1.34639e-22	0.398606	0.783	0.38	3.52244e-18	1	PCNA	proliferating cell nuclear antigen
1.2446e-22	0.38946	0.67	0.262	3.25611e-18	1	EAF2	ELL associated factor 2
5.07235e-34	0.385385	0.517	0.092	1.32703e-29	1	CDK1	cyclin dependent kinase 1
3.86667e-20	0.380801	0.857	0.477	1.0116e-15	1	POU2AF1	POU class 2 homeobox associating factor 1
2.72833e-22	0.376266	0.478	0.139	7.13786e-18	1	GMDS	GDP-mannose 4,6-dehydratase
2.97528e-25	0.371112	0.97	0.746	7.78393e-21	1	DBI	diazepam binding inhibitor, acyl-CoA binding protein
1.52348e-15	0.364693	0.847	0.558	3.98573e-11	1	FABP5	fatty acid binding protein 5
6.40437e-27	0.362463	0.468	0.106	1.67551e-22	1	CCNB2	cyclin B2
1.18487e-21	0.358363	0.463	0.129	3.09986e-17	1	SERPINE2	serpin family E member 2
7.40931e-17	0.35322	0.862	0.513	1.93842e-12	1	JPT1	Jupiter microtubule associated homolog 1
1.00242e-22	0.351869	0.586	0.192	2.62253e-18	1	HMCES	5-hydroxymethylcytosine binding, ES cell specific
5.77503e-19	0.349986	0.872	0.497	1.51086e-14	1	PARP1	poly(ADP-ribose) polymerase 1
2.61878e-17	0.34457	0.803	0.448	6.85125e-13	1	NME1	NME/NM23 nucleoside diphosphate kinase 1
1.21551e-34	0.343962	1	0.9	3.18002e-30	1	TUBA1B	tubulin alpha 1b
1.03407e-19	0.341824	0.946	0.72	2.70532e-15	1	RPL22L1	ribosomal protein L22 like 1
1.62508e-17	0.341163	0.803	0.423	4.25153e-13	1	SLIRP	SRA stem-loop interacting RNA binding protein
1.18542e-15	0.340766	0.783	0.452	3.10129e-11	1	MARCKSL1	MARCKS like 1
3.25506e-16	0.339139	0.729	0.38	8.51589e-12	1	FCER2	Fc fragment of IgE receptor II
8.75894e-18	0.33338	0.783	0.389	2.29151e-13	1	HMGA1	high mobility group AT-hook 1
4.42542e-17	0.333364	0.527	0.205	1.15778e-12	1	UBE2C	ubiquitin conjugating enzyme E2 C
3.82726e-21	0.332272	0.97	0.791	1.00129e-16	1	HMGN1	high mobility group nucleosome binding domain 1
4.1469e-17	0.331908	0.714	0.335	1.08491e-12	1	MCM7	minichromosome maintenance complex component 7
6.92401e-19	0.331544	0.606	0.247	1.81146e-14	1	KPNA2	karyopherin subunit alpha 2
2.33111e-26	0.33057	0.429	0.082	6.09865e-22	1	CDKN3	cyclin dependent kinase inhibitor 3
3.86853e-25	0.32979	0.507	0.129	1.01209e-20	1	CCNB1	cyclin B1
1.23641e-16	0.327535	0.901	0.575	3.23469e-12	1	CD19	CD19 molecule
1.39726e-29	0.324946	0.429	0.068	3.65551e-25	1	PCLAF	PCNA clamp associated factor
6.56498e-17	0.324879	0.798	0.411	1.71753e-12	1	RBBP4	RB binding protein 4, chromatin remodeling factor
1.14796e-19	0.324558	0.966	0.72	3.00329e-15	1	EZR	ezrin
1.56674e-14	0.324269	0.842	0.491	4.09891e-10	1	ARPC5L	actin related protein 2/3 complex subunit 5 like
2.29994e-18	0.32096	0.704	0.303	6.01711e-14	1	DEF8	differentially expressed in FDCP 8 homolog
3.79498e-15	0.319432	0.828	0.489	9.92843e-11	1	TXNDC17	thioredoxin domain containing 17
2.80706e-14	0.31717	0.783	0.476	7.34383e-10	1	RANBP1	RAN binding protein 1
7.46731e-24	0.3167	0.995	0.832	1.9536e-19	1	MS4A1	membrane spanning 4-domains A1
2.78141e-32	0.315746	1	0.957	7.27672e-28	1	HMGN2	high mobility group nucleosomal binding domain 2
6.8524e-16	0.314161	0.901	0.613	1.79273e-11	1	ACTR3	actin related protein 3
3.02747e-25	0.313116	0.419	0.084	7.92048e-21	1	ZWINT	ZW10 interacting kinetochore protein
6.72809e-16	0.312751	0.764	0.407	1.7602e-11	1	LAT2	linker for activation of T cells family member 2
1.26176e-16	0.312601	0.911	0.759	3.30103e-12	1	HSPE1	heat shock protein family E (Hsp10) member 1
1.79132e-20	0.311673	0.517	0.164	4.68646e-16	1	BIRC5	baculoviral IAP repeat containing 5
2.88885e-14	0.311603	0.892	0.595	7.55782e-10	1	ANP32B	acidic nuclear phosphoprotein 32 family member B
7.78016e-14	0.310633	0.803	0.458	2.03544e-09	1	LSM5	LSM5 homolog, U6 small nuclear RNA and mRNA degradation associated
1.55797e-15	0.310028	0.887	0.642	4.07595e-11	1	MRPL51	mitochondrial ribosomal protein L51
4.93412e-14	0.309103	0.759	0.436	1.29086e-09	1	RPA3	replication protein A3
7.28348e-18	0.307161	0.966	0.816	1.9055e-13	1	HMGB1	high mobility group box 1
1.10235e-23	0.306239	0.404	0.084	2.88398e-19	1	DHRS9	dehydrogenase/reductase 9
4.4005e-26	0.30342	0.468	0.1	1.15126e-21	1	TOP2A	DNA topoisomerase II alpha
2.29786e-14	0.302876	0.754	0.405	6.01166e-10	1	ZBTB8OS	zinc finger and BTB domain containing 8 opposite strand
4.8532e-15	0.301181	0.897	0.658	1.26969e-10	1	POMP	proteasome maturation protein
1.46116e-16	0.301022	0.68	0.295	3.82269e-12	1	SWAP70	switching B cell complex subunit SWAP70
1.41079e-20	0.300366	0.985	0.83	3.69091e-16	1	CD79B	CD79b molecule
3.04106e-14	0.300143	0.857	0.53	7.95602e-10	1	SYPL1	synaptophysin like 1
3.8627e-13	0.299818	0.778	0.468	1.01056e-08	1	H2AFV
7.27587e-14	0.2992	0.739	0.382	1.90351e-09	1	CD83	CD83 molecule
3.45229e-16	0.298468	0.586	0.239	9.03188e-12	1	CENPM	centromere protein M
1.61627e-15	0.298368	0.739	0.348	4.2285e-11	1	NASP	nuclear autoantigenic sperm protein
4.02125e-25	0.297589	0.507	0.121	1.05204e-20	1	STAP1	signal transducing adaptor family member 1
7.62603e-23	0.296815	0.424	0.098	1.99512e-18	1	CDC20	cell division cycle 20
2.28901e-24	0.296462	0.98	0.892	5.98852e-20	1	TUBB	tubulin beta class I
9.32076e-13	0.296107	0.857	0.65	2.4385e-08	1	SNRPD1	small nuclear ribonucleoprotein D1 polypeptide
7.13673e-15	0.295462	0.67	0.313	1.86711e-10	1	DCK	deoxycytidine kinase
4.6316e-15	0.295058	0.936	0.71	1.21172e-10	1	COX17	cytochrome c oxidase copper chaperone COX17
5.44063e-14	0.294889	0.729	0.397	1.42338e-09	1	SMIM14	small integral membrane protein 14
6.85614e-14	0.294008	0.852	0.564	1.7937e-09	1	SNRPD3	small nuclear ribonucleoprotein D3 polypeptide
1.31706e-14	0.293166	0.98	0.877	3.4457e-10	1	CLU	clusterin
2.27536e-14	0.291624	0.719	0.36	5.95279e-10	1	RFTN1	raftlin, lipid raft linker 1
1.53431e-18	0.287847	0.98	0.871	4.01407e-14	1	RAN	RAN, member RAS oncogene family
7.93395e-13	0.287183	0.862	0.634	2.07568e-08	1	CBX3	chromobox 3
5.45698e-23	0.286948	0.985	0.863	1.42765e-18	1	PRDX1	peroxiredoxin 1
4.15187e-26	0.286232	0.443	0.088	1.08621e-21	1	PLK1	polo like kinase 1
6.91005e-13	0.284327	0.64	0.319	1.80781e-08	1	IGHD	immunoglobulin heavy constant delta
4.75484e-16	0.283721	0.65	0.28	1.24396e-11	1	PIK3AP1	phosphoinositide-3-kinase adaptor protein 1
1.48347e-34	0.283381	0.995	0.932	3.88105e-30	1	CD79A	CD79a molecule
4.48895e-15	0.282447	0.906	0.675	1.1744e-10	1	RBM8A	RNA binding motif protein 8A
6.06125e-12	0.282321	0.783	0.468	1.58574e-07	1	GRHPR	glyoxylate and hydroxypyruvate reductase
9.10303e-13	0.279747	0.911	0.624	2.38153e-08	1	MOB1A	MOB kinase activator 1A
9.69757e-16	0.279069	0.591	0.247	2.53708e-11	1	MTHFD2	methylenetetrahydrofolate dehydrogenase (NADP+ dependent) 2, methenyltetrahydrofolate cyclohydrolase
1.2069e-13	0.277344	0.946	0.687	3.15749e-09	1	HNRNPA3	heterogeneous nuclear ribonucleoprotein A3
1.16509e-12	0.277256	0.803	0.462	3.04812e-08	1	SELENOT	selenoprotein T
9.72022e-16	0.276101	0.576	0.237	2.543e-11	1	CPNE5	copine 5
1.883e-15	0.275144	0.946	0.804	4.92631e-11	1	SNRPG	small nuclear ribonucleoprotein polypeptide G
2.13206e-24	0.274476	0.424	0.086	5.57789e-20	1	GINS2	GINS complex subunit 2
1.13349e-10	0.274349	0.813	0.544	2.96544e-06	1	SNRPE	small nuclear ribonucleoprotein polypeptide E
5.47665e-12	0.273268	0.773	0.444	1.4328e-07	1	POLR2K	RNA polymerase II, I and III subunit K
1.13937e-14	0.27206	0.68	0.309	2.98081e-10	1	ANKRD13A	ankyrin repeat domain 13A
1.7901e-12	0.27196	0.882	0.675	4.68327e-08	1	TOMM5	translocase of outer mitochondrial membrane 5
7.58653e-15	0.269961	0.946	0.742	1.98479e-10	1	NOP10	NOP10 ribonucleoprotein
1.36404e-12	0.2697	0.906	0.646	3.56861e-08	1	GDI2	GDP dissociation inhibitor 2
3.46325e-15	0.269699	0.635	0.27	9.06055e-11	1	CD72	CD72 molecule
2.88802e-13	0.269399	0.601	0.278	7.55563e-09	1	NANS	N-acetylneuraminate synthase
1.28603e-09	0.268995	0.729	0.458	3.36452e-05	1	GCHFR	GTP cyclohydrolase I feedback regulator
1.32996e-11	0.268986	0.852	0.568	3.47944e-07	1	ILF2	interleukin enhancer binding factor 2
3.23229e-13	0.26821	0.7	0.329	8.45633e-09	1	TNFRSF13C	TNF receptor superfamily member 13C
1.6632e-11	0.266262	0.862	0.579	4.35125e-07	1	TUBB4B	tubulin beta 4B class IVb
3.63135e-10	0.266046	0.773	0.523	9.50033e-06	1	DANCR	differentiation antagonizing non-protein coding RNA
2.05521e-10	0.265984	0.872	0.56	5.37683e-06	1	SNRPF	small nuclear ribonucleoprotein polypeptide F
5.4788e-21	0.263468	0.478	0.127	1.43336e-16	1	BCL2L12	BCL2 like 12
1.24538e-10	0.263342	0.906	0.728	3.25816e-06	1	SLC25A5	solute carrier family 25 member 5
2.76564e-21	0.262924	0.507	0.137	7.23548e-17	1	CKS1B	CDC28 protein kinase regulatory subunit 1B
2.54057e-11	0.262673	0.759	0.423	6.64663e-07	1	ENY2	ENY2 transcription and export complex 2 subunit
3.76543e-11	0.262411	0.739	0.446	9.85112e-07	1	VDAC1	voltage dependent anion channel 1
2.04829e-13	0.262341	0.611	0.284	5.35874e-09	1	IL4R	interleukin 4 receptor
6.10479e-13	0.26205	0.695	0.346	1.59714e-08	1	SNRNP25	small nuclear ribonucleoprotein U11/U12 subunit 25
1.59049e-11	0.259808	0.901	0.634	4.16103e-07	1	MRPL20	mitochondrial ribosomal protein L20
7.23583e-11	0.259346	0.793	0.503	1.89304e-06	1	CD40	CD40 molecule
5.42187e-14	0.259217	0.557	0.239	1.41847e-09	1	BASP1	brain abundant membrane attached signal protein 1
9.19419e-12	0.258181	0.67	0.348	2.40538e-07	1	IMP4	IMP U3 small nucleolar ribonucleoprotein 4
1.12437e-15	0.255801	0.631	0.254	2.94159e-11	1	TPD52	tumor protein D52
4.64574e-19	0.255707	0.498	0.147	1.21542e-14	1	LMO2	LIM domain only 2
1.65093e-09	0.255483	0.655	0.384	4.31917e-05	1	BCL2A1	BCL2 related protein A1
2.0715e-11	0.253893	0.833	0.558	5.41945e-07	1	CCT3	chaperonin containing TCP1 subunit 3
3.32034e-10	0.253624	0.818	0.532	8.68668e-06	1	ERH	ERH mRNA splicing and mitosis factor
6.50869e-14	0.25356	0.616	0.284	1.7028e-09	1	LYPLA1	lysophospholipase 1
4.71137e-11	0.253112	0.67	0.356	1.23259e-06	1	MCTS1	MCTS1 re-initiation and release factor
5.03817e-11	0.252965	0.901	0.65	1.31808e-06	1	ATP5PB	ATP synthase peripheral stalk-membrane subunit b
8.60398e-15	0.252872	0.99	0.824	2.25097e-10	1	CD53	CD53 molecule
2.38666e-10	0.252382	0.931	0.659	6.24398e-06	1	SPIB	Spi-B transcription factor
2.80037e-30	0.252378	0.276	0.01	7.32632e-26	1	AC023590.1
3.67248e-10	0.251946	0.833	0.54	9.60794e-06	1	CCT8	chaperonin containing TCP1 subunit 8
2.09294e-10	0.251409	0.764	0.45	5.47555e-06	1	CCT5	chaperonin containing TCP1 subunit 5
5.25794e-19	-0.251459	0.966	0.963	1.37558e-14	1	IL32	interleukin 32
1.39439e-07	-0.253923	0.611	0.64	0.003648	1	IL7R	interleukin 7 receptor
3.01084e-06	-0.254891	0.34	0.454	0.0787695	1	CCN1	cellular communication network factor 1
6.0627e-06	-0.256555	0.286	0.403	0.158612	1	PLVAP	plasmalemma vesicle associated protein
4.1458e-07	-0.257901	0.64	0.646	0.0108462	1	ADIRF	adipogenesis regulatory factor
9.14974e-05	-0.259597	0.458	0.523	1	1	CXCL9	C-X-C motif chemokine ligand 9
6.34573e-05	-0.263792	0.355	0.423	1	1	VWF	von Willebrand factor
3.37361e-06	-0.264358	0.478	0.532	0.0882604	1	ENG	endoglin
3.28256e-09	-0.265535	0.601	0.638	8.58784e-05	1	C1R	complement C1r
6.14806e-12	-0.271585	0.768	0.816	1.60845e-07	1	TYROBP	transmembrane immune signaling adaptor TYROBP
6.84026e-08	-0.274584	0.463	0.593	0.00178955	1	LUM	lumican
4.52241e-11	-0.274984	0.764	0.81	1.18315e-06	1	DUSP1	dual specificity phosphatase 1
0.000552451	-0.278936	0.369	0.436	1	1	ACKR1	atypical chemokine receptor 1 (Duffy blood group)
3.5325e-07	-0.283979	0.424	0.53	0.00924172	1	NR4A1	nuclear receptor subfamily 4 group A member 1
2.87636e-07	-0.288584	0.493	0.589	0.00752514	1	TAGLN	transgelin
4.7182e-08	-0.295353	0.468	0.566	0.00123437	1	C1QC	complement C1q C chain
1.02042e-10	-0.298632	0.606	0.677	2.66962e-06	1	IER3	immediate early response 3
6.7975e-08	-0.304915	0.537	0.597	0.00177836	1	RAMP3	receptor activity modifying protein 3
3.58106e-19	-0.310169	0.897	0.91	9.36878e-15	1	IFITM3	interferon induced transmembrane protein 3
1.07129e-13	-0.312555	0.64	0.708	2.80271e-09	1	ANXA1	annexin A1
4.31527e-10	-0.314447	0.552	0.667	1.12896e-05	1	C7	complement C7
6.8099e-13	-0.341537	0.596	0.701	1.7816e-08	1	GIMAP7	GTPase, IMAP family member 7
1.11831e-19	-0.347022	0.813	0.869	2.92571e-15	1	ZFP36	ZFP36 ring finger protein
2.51707e-38	-0.348636	0.985	0.992	6.58516e-34	1	CST3	cystatin C
5.692e-16	-0.357847	0.606	0.744	1.48914e-11	1	FCGRT	Fc fragment of IgG receptor and transporter
1.06569e-22	-0.361105	0.872	0.924	2.78805e-18	1	CCL5	C-C motif chemokine ligand 5
9.58975e-11	-0.371631	0.389	0.562	2.50887e-06	1	CCL2	C-C motif chemokine ligand 2
9.36048e-19	-0.379186	0.759	0.841	2.44889e-14	1	C1QA	complement C1q A chain
1.01637e-18	-0.383848	0.921	0.945	2.65903e-14	1	CCL21	C-C motif chemokine ligand 21
6.77547e-28	-0.400123	0.897	0.967	1.7726e-23	1	FOS	Fos proto-oncogene, AP-1 transcription factor subunit
1.56071e-21	-0.412147	0.783	0.841	4.08313e-17	1	C1QB	complement C1q B chain
6.4937e-38	-0.445605	0.956	0.996	1.69888e-33	1	CCL19	C-C motif chemokine ligand 19
1.52428e-22	-0.467871	0.872	0.933	3.98783e-18	1	MALAT1	metastasis associated lung adenocarcinoma transcript 1
