# Supplementary material for: Unraveling the molecular architecture of autoimmune thyroid diseases at spatial resolution
Source: Nat Commun. 2024 Jul 13;15:5895. doi: 10.1038/s41467-024-50192-5 (PMC11246508; doi:10.1038/s41467-024-50192-5)
Supplement: Supplementary file 12 — Supplementary Data 9 [file 41467_2024_50192_MOESM12_ESM.xlsx]

## Sheet: Differential_gene_expression
gene	p_val	avg_log2FC	pct.1	pct.2	p_val_adj	Gene_name	HT	GD
TG	1.35195e-60	-0.72617	0.875	0.978	3.53696e-56	thyroglobulin	24.8405	180.537
RPL10	4.86856e-60	0.341781	0.995	0.896	1.27371e-55	ribosomal protein L10	88.0349	37.3346
RPL18	5.71204e-58	0.606024	0.988	0.761	1.49438e-53	ribosomal protein L18	41.3824	13.4158
RPS12	1.22249e-57	0.486588	0.992	0.851	3.19828e-53	ribosomal protein S12	82.7445	25.2076
MT-ND1	2.00388e-51	-0.718156	0.875	0.925	5.24254e-47		9.08439	67.8871
RPS13	6.07731e-51	0.662984	0.987	0.679	1.58995e-46	ribosomal protein S13	32.7485	9.46739
MT-CO1	2.52674e-50	-0.426653	0.969	0.948	6.61047e-46		31.8317	168.989
CYBA	2.72734e-49	1.16709	0.921	0.172	7.13527e-45	cytochrome b-245 alpha chain	9.54003	2.17084
RPS15	9.86573e-49	0.450357	0.984	0.843	2.58107e-44	ribosomal protein S15	45.1769	18.4193
MT-ND4	1.53685e-48	-0.503603	0.938	0.918	4.0207e-44		16.6404	84.6436
MT-ATP6	1.62982e-48	-0.673298	0.884	0.918	4.26393e-44		10.577	79.2808
GPX4	5.66227e-48	1.11283	0.852	0.142	1.48136e-43	glutathione peroxidase 4	5.73165	0.743856
MT-CYB	4.53097e-47	-0.4205	0.95	0.94	1.18539e-42		16.7581	68.948
RPL41	4.57441e-47	0.321836	0.993	0.896	1.19676e-42	ribosomal protein L41	88.9875	42.6912
MT-ND3	2.87875e-46	-0.547195	0.906	0.91	7.53139e-42		14.0728	75.4784
LSM7	5.65679e-45	1.03124	0.781	0.06	1.47993e-40	LSM7 homolog, U6 small nuclear RNA and mRNA degradation associated	3.69683	0.354449
MT-CO3	5.74739e-43	-0.339949	0.967	0.948	1.50363e-38		29.8804	103.375
B2M	1.6298e-42	0.337436	0.996	0.888	4.26388e-38	beta-2-microglobulin	113.831	52.3076
MALAT1	5.30883e-41	-0.677019	0.859	0.933	1.3889e-36	metastasis associated lung adenocarcinoma transcript 1	10.7862	55.8024
GPX3	6.76528e-40	-0.808947	0.702	0.858	1.76993e-35	glutathione peroxidase 3	5.49082	40.8061
RPS27A	1.87799e-39	0.382133	0.992	0.866	4.91319e-35	ribosomal protein S27a	57.5648	24.474
RPS7	6.32103e-39	0.586897	0.973	0.679	1.65371e-34	ribosomal protein S7	25.305	9.49816
RPS28	2.08968e-38	0.264034	0.988	0.888	5.46702e-34	ribosomal protein S28	56.5663	31.7167
RPS15A	1.53179e-37	0.44493	0.984	0.784	4.00746e-33	ribosomal protein S15a	48.6426	22.1303
UQCR11	3.52945e-36	0.783887	0.92	0.41	9.23375e-32	ubiquinol-cytochrome c reductase, complex III subunit XI	9.65515	4.20918
RPS26	3.68387e-36	0.492025	0.976	0.739	9.63773e-32	ribosomal protein S26	30.9626	12.8462
OAZ1	5.23363e-36	0.805728	0.92	0.388	1.36922e-31	ornithine decarboxylase antizyme 1	9.98445	3.20085
HLA-DQA2	6.41929e-36	-0.515188	0.027	0.239	1.67942e-31	major histocompatibility complex, class II, DQ alpha 2	0.0425117	1.65017
IGHGP	7.58953e-36	1.01363	0.865	0.261	1.98557e-31	immunoglobulin heavy constant gamma P (non-functional)	17.098	4.80298
MZT2B	1.05747e-35	0.914698	0.861	0.179	2.76655e-31	mitotic spindle organizing protein 2B	5.83047	2.14695
IGHA1	3.60238e-35	0.965408	0.926	0.463	9.42455e-31	immunoglobulin heavy constant alpha 1	63.0591	11.3087
RPS8	7.35803e-35	0.34491	0.994	0.858	1.92501e-30	ribosomal protein S8	63.2719	31.2035
RAC2	7.4006e-35	0.914804	0.746	0.119	1.93615e-30	Rac family small GTPase 2	4.01393	0.668867
TMSB10	8.82882e-35	0.287425	0.993	0.918	2.3098e-30	thymosin beta 10	64.3729	34.4429
MT-ND2	9.16188e-35	-0.815697	0.738	0.813	2.39693e-30		4.01914	34.1989
RABAC1	4.88992e-34	0.85035	0.72	0.09	1.2793e-29	Rab acceptor 1	3.07088	0.46551
RPL11	5.61345e-34	0.353468	0.994	0.851	1.46859e-29	ribosomal protein L11	57.2614	27.3629
IGKC	1.06168e-33	0.304732	1	0.978	2.77756e-29	immunoglobulin kappa constant	760.268	215.077
C9orf16	6.22853e-33	0.816503	0.713	0.082	1.62951e-28	chromosome 9 open reading frame 16	2.97022	0.756319
SCAND1	6.69348e-33	0.789228	0.642	0.037	1.75115e-28	SCAN domain containing 1	2.09586	0.24468
NCF1	1.65552e-32	0.878641	0.653	0.06	4.33117e-28	neutrophil cytosolic factor 1	2.95127	0.303863
FAU	6.30617e-32	0.32432	0.988	0.851	1.64982e-27	FAU ubiquitin like and ribosomal protein S30 fusion	41.737	23.8427
DDT	8.34031e-32	0.782991	0.647	0.067	2.18199e-27	D-dopachrome tautomerase	2.23714	0.53305
RPL35A	2.10853e-31	0.432207	0.974	0.746	5.51633e-27	ribosomal protein L35a	28.5877	14.0683
MYL12A	2.79443e-31	0.818338	0.767	0.179	7.31079e-27	myosin light chain 12A	3.93422	0.847716
LIME1	7.71645e-31	0.770494	0.598	0.022	2.01878e-26	Lck interacting transmembrane adaptor 1	1.90485	0.0950717
CD52	1.89867e-30	0.758285	0.921	0.448	4.96729e-26	CD52 molecule	15.4241	5.69947
EMP3	1.90887e-30	0.724218	0.591	0.022	4.99398e-26	epithelial membrane protein 3	1.86619	1.00651
H2AFZ	3.17094e-30	0.819083	0.727	0.134	8.2958e-26		4.38358	0.922613
IFITM1	4.84883e-30	0.787962	0.697	0.119	1.26855e-25	interferon induced transmembrane protein 1	2.89826	0.514022
FLNA	1.00535e-29	0.748171	0.726	0.142	2.63019e-25	filamin A	2.94836	0.897655
RPS10	2.00065e-29	0.604402	0.947	0.582	5.2341e-25	ribosomal protein S10	17.6698	7.96654
TPO	3.06361e-29	-0.852922	0.505	0.746	8.01502e-25	thyroid peroxidase	2.19718	19.3751
BTF3	3.75948e-29	0.733881	0.851	0.306	9.83555e-25	basic transcription factor 3	5.66532	2.25242
RPS19BP1	8.01674e-29	0.714594	0.682	0.104	2.09734e-24	ribosomal protein S19 binding protein 1	2.478	0.988477
LIMD2	1.87328e-28	0.779825	0.774	0.216	4.90089e-24	LIM domain containing 2	4.53369	1.54424
CCL19	2.81827e-28	0.810819	0.862	0.366	7.37315e-24	C-C motif chemokine ligand 19	14.4854	3.90227
ACTG1	4.12451e-28	0.416152	0.963	0.746	1.07906e-23	actin gamma 1	23.8225	13.2518
HINT1	5.32072e-28	0.705901	0.865	0.358	1.39201e-23	histidine triad nucleotide binding protein 1	6.58381	2.76714
HSPA8	5.54434e-28	0.714477	0.837	0.299	1.45051e-23	heat shock protein family A (Hsp70) member 8	5.28544	2.51572
ARPC1B	6.3806e-28	0.73884	0.815	0.276	1.66929e-23	actin related protein 2/3 complex subunit 1B	5.27718	2.13284
TRAC	7.82871e-28	0.783963	0.752	0.201	2.04815e-23	T cell receptor alpha constant	4.45212	1.20982
RPL17	8.17464e-28	0.283689	0.999	0.903	2.13865e-23	ribosomal protein L17	74.9367	39.7181
MTRNR2L12	8.62337e-28	-0.870057	0.452	0.687	2.25605e-23	MT-RNR2 like 12	1.39989	11.2053
SRGN	1.8071e-27	0.777158	0.8	0.231	4.72774e-23	serglycin	5.3115	1.44716
APOE	2.29147e-27	0.767515	0.761	0.179	5.99494e-23	apolipoprotein E	4.53832	1.87717
SEPTIN1	3.50891e-27	0.705842	0.531	0.007	9.18002e-23	septin 1	1.597	0.0598932
CHCHD2	8.90233e-27	0.723683	0.824	0.291	2.32903e-22	coiled-coil-helix-coiled-coil-helix domain containing 2	5.13944	2.08659
POLD4	1.03173e-26	0.694046	0.736	0.172	2.69921e-22	DNA polymerase delta 4, accessory subunit	3.26926	2.7256
HLA-DQA1	1.48783e-26	0.72764	0.861	0.351	3.89246e-22	major histocompatibility complex, class II, DQ alpha 1	7.48961	2.78261
FTH1	1.9639e-26	0.339519	0.998	0.843	5.13796e-22	ferritin heavy chain 1	58.2405	30.3451
PFN1	3.36286e-26	0.556868	0.933	0.612	8.79791e-22	profilin 1	16.6195	7.79766
HLA-DRA	3.79817e-26	0.486476	0.968	0.687	9.93676e-22	major histocompatibility complex, class II, DR alpha	29.4818	15.1945
LTB	8.31348e-26	0.813643	0.705	0.149	2.17497e-21	lymphotoxin beta	4.53688	1.22725
HCST	8.75815e-26	0.675506	0.683	0.119	2.29131e-21	hematopoietic cell signal transducer	2.53589	0.879249
SELENOH	9.62491e-26	0.704065	0.771	0.231	2.51807e-21	selenoprotein H	3.66288	1.29193
SUB1	1.29607e-25	0.692604	0.728	0.164	3.39077e-21	SUB1 regulator of transcription	3.07172	1.09448
RPL12	1.44976e-25	0.339115	0.978	0.821	3.79287e-21	ribosomal protein L12	36.6578	21.1029
JCHAIN	3.87546e-25	0.776698	0.826	0.366	1.0139e-20	joining chain of multimeric IgA and IgM	14.2724	3.61342
LYZ	4.17915e-25	0.764503	0.774	0.254	1.09335e-20	lysozyme	6.49228	1.97024
TRBC2	4.76529e-25	0.730708	0.875	0.366	1.2467e-20	T cell receptor beta constant 2	9.56599	4.04002
SH3BGRL3	7.97322e-25	0.651963	0.912	0.448	2.08595e-20	SH3 domain binding glutamate rich protein like 3	9.58209	4.54176
IL32	1.59457e-24	0.699781	0.841	0.284	4.1717e-20	interleukin 32	5.74401	2.69594
IFITM2	1.65555e-24	0.673452	0.8	0.291	4.33126e-20	interferon induced transmembrane protein 2	4.41755	1.59945
SIVA1	2.9964e-24	0.642431	0.653	0.127	7.83918e-20	SIVA1 apoptosis inducing factor	2.14063	0.575239
COX5A	3.1006e-24	0.646407	0.657	0.127	8.11178e-20	cytochrome c oxidase subunit 5A	2.22283	0.774382
IGHG2	7.45992e-24	0.807086	0.819	0.336	1.95167e-19	immunoglobulin heavy constant gamma 2 (G2m marker)	20.4919	4.0793
RPL22	8.37869e-24	0.450779	0.971	0.739	2.19203e-19	ribosomal protein L22	26.9457	13.0306
CORO1A	1.37313e-23	0.732168	0.821	0.261	3.59238e-19	coronin 1A	6.39144	3.12203
RPL19	1.87705e-23	0.290186	0.984	0.843	4.91073e-19	ribosomal protein L19	41.4081	25.555
PPP1CA	1.972e-23	0.64525	0.704	0.164	5.15913e-19	protein phosphatase 1 catalytic subunit alpha	2.72998	1.0337
ZFP36	2.34086e-23	0.674821	0.678	0.157	6.12415e-19	ZFP36 ring finger protein	3.33235	1.27144
NME2	2.75821e-23	0.617188	0.86	0.418	7.21602e-19	NME/NM23 nucleoside diphosphate kinase 2	6.69638	3.22206
ATP5MF	2.76437e-23	0.636424	0.819	0.313	7.23214e-19	ATP synthase membrane subunit f	4.57658	2.59484
PSME1	3.12876e-23	0.653752	0.843	0.328	8.18547e-19	proteasome activator subunit 1	5.09711	2.1244
RAN	4.39155e-23	0.654276	0.671	0.142	1.14892e-18	RAN, member RAS oncogene family	2.64358	0.893407
A1BG	8.6687e-23	0.583516	0.495	0.022	2.26791e-18	alpha-1-B glycoprotein	1.23918	0.124554
NDUFS7	9.33929e-23	0.598089	0.585	0.082	2.44334e-18	NADH:ubiquinone oxidoreductase core subunit S7	1.7996	0.514003
IGLC2	9.91552e-23	0.45734	0.993	0.806	2.5941e-18	immunoglobulin lambda constant 2	173.216	56.8483
GNG5	1.01954e-22	0.623385	0.669	0.149	2.66733e-18	G protein subunit gamma 5	2.30521	0.785563
NDUFA11	1.7538e-22	0.636208	0.804	0.269	4.58829e-18	NADH:ubiquinone oxidoreductase subunit A11	4.00805	1.82467
CIB1	2.90269e-22	0.609199	0.661	0.134	7.59403e-18	calcium and integrin binding 1	2.40326	0.794739
SLC5A5	5.13159e-22	-0.382923	0.017	0.149	1.34253e-17	solute carrier family 5 member 5	0.0481088	1.48044
CLIC1	1.87516e-21	0.608864	0.792	0.284	4.90578e-17	chloride intracellular channel 1	4.11078	2.16487
MZB1	2.01822e-21	0.662915	0.778	0.269	5.28006e-17	marginal zone B and B1 cell specific protein	5.40058	2.13228
GRK2	2.36699e-21	0.587501	0.525	0.052	6.19252e-17	G protein-coupled receptor kinase 2	1.4741	0.231358
NACA	2.7692e-21	0.489481	0.96	0.649	7.24478e-17	nascent polypeptide associated complex subunit alpha	17.0939	8.99068
NKG7	2.96193e-21	0.590189	0.549	0.075	7.749e-17	natural killer cell granule protein 7	1.60535	0.267761
RPS4X	3.30117e-21	0.32421	0.977	0.806	8.63653e-17	ribosomal protein S4 X-linked	36.9623	21.8616
IGFBP5	3.86983e-21	-0.791995	0.242	0.515	1.01242e-16	insulin like growth factor binding protein 5	0.560127	6.19142
PYCARD	5.16271e-21	0.508257	0.554	0.075	1.35067e-16	PYD and CARD domain containing	1.58257	1.57448
SELENOK	5.18894e-21	0.582488	0.576	0.104	1.35753e-16	selenoprotein K	1.74397	0.415817
TSPO	6.66559e-21	0.588401	0.67	0.164	1.74385e-16	translocator protein	2.42727	0.989882
PSMB9	7.33375e-21	0.596962	0.847	0.373	1.91866e-16	proteasome 20S subunit beta 9	5.67092	2.81297
UQCR10	7.58235e-21	0.593185	0.777	0.291	1.98369e-16	ubiquinol-cytochrome c reductase, complex III subunit X	3.99744	2.28194
CIAO2B	8.50782e-21	0.563597	0.677	0.179	2.22582e-16	cytosolic iron-sulfur assembly component 2B	2.35511	1.11475
JUNB	1.16769e-20	0.67982	0.673	0.224	3.05491e-16	JunB proto-oncogene, AP-1 transcription factor subunit	4.51377	1.84896
RNASEH2C	1.94109e-20	0.563676	0.548	0.09	5.07828e-16	ribonuclease H2 subunit C	1.56209	0.318986
ARPC3	2.19488e-20	0.591838	0.794	0.321	5.74224e-16	actin related protein 2/3 complex subunit 3	4.50056	2.19506
PCED1B-AS1	2.7446e-20	0.592916	0.608	0.134	7.18042e-16	PCED1B antisense RNA 1	2.07531	0.591381
FAAP20	2.83303e-20	0.535594	0.509	0.052	7.41177e-16	FA core complex associated protein 20	1.3366	0.304636
RPL6	2.87996e-20	0.381186	0.974	0.754	7.53454e-16	ribosomal protein L6	24.4712	13.8669
CORO1B	3.14623e-20	0.543752	0.512	0.06	8.23117e-16	coronin 1B	1.31954	0.263181
HCLS1	4.13267e-20	0.554193	0.56	0.097	1.08119e-15	hematopoietic cell-specific Lyn substrate 1	1.63294	0.585355
SELENOM	4.77729e-20	0.597362	0.816	0.336	1.24984e-15	selenoprotein M	5.16865	2.65347
RPS3A	6.03858e-20	0.260279	0.984	0.873	1.57981e-15	ribosomal protein S3A	40.6243	25.7022
FBXW5	6.51312e-20	0.530674	0.5	0.052	1.70396e-15	F-box and WD repeat domain containing 5	1.26654	0.244403
MICOS13	6.88301e-20	0.544936	0.684	0.179	1.80073e-15	mitochondrial contact site and cristae organizing system subunit 13	2.52322	1.31565
ISCU	8.39e-20	0.571892	0.699	0.201	2.19499e-15	iron-sulfur cluster assembly enzyme	2.7777	1.24335
CD79A	1.18167e-19	0.640907	0.767	0.269	3.09148e-15	CD79a molecule	4.87468	2.37412
LAP3	1.33444e-19	0.564351	0.549	0.09	3.49115e-15	leucine aminopeptidase 3	1.73742	0.50041
APRT	1.35565e-19	0.57473	0.777	0.284	3.54665e-15	adenine phosphoribosyltransferase	3.69574	1.97086
CD99	1.44729e-19	0.587399	0.805	0.313	3.78639e-15	CD99 molecule (Xg blood group)	4.97426	2.26878
RPS2	1.52814e-19	0.250371	0.983	0.858	3.99792e-15	ribosomal protein S2	39.3715	25.4894
TYROBP	1.78851e-19	0.610614	0.73	0.239	4.6791e-15	transmembrane immune signaling adaptor TYROBP	4.10836	1.63162
CD48	1.88862e-19	0.551299	0.567	0.112	4.94102e-15	CD48 molecule	1.75728	0.618498
POLR2L	2.26183e-19	0.585094	0.836	0.343	5.9174e-15	RNA polymerase II, I and III subunit L	5.04428	2.87119
DNPH1	2.64121e-19	0.52594	0.517	0.082	6.90993e-15	2'-deoxynucleoside 5'-phosphate N-hydrolase 1	1.27436	0.232314
SPCS1	2.86175e-19	0.574677	0.684	0.201	7.4869e-15	signal peptidase complex subunit 1	2.49664	0.906707
MZT2A	2.98516e-19	0.550529	0.612	0.134	7.80977e-15	mitotic spindle organizing protein 2A	1.84599	0.6188
RNH1	3.2097e-19	0.511187	0.541	0.09	8.39721e-15	ribonuclease/angiogenin inhibitor 1	1.58616	0.752717
RPL27A	3.27629e-19	-0.257077	0.89	0.799	8.57143e-15	ribosomal protein L27a	9.13358	22.8571
CRIP1	3.4801e-19	0.578229	0.886	0.418	9.10464e-15	cysteine rich protein 1	7.24155	4.00136
GMFG	3.52783e-19	0.573217	0.704	0.201	9.22952e-15	glia maturation factor gamma	3.09223	1.69503
HLA-DPA1	3.69435e-19	0.431314	0.954	0.687	9.66516e-15	major histocompatibility complex, class II, DP alpha 1	16.9744	9.43413
COX7A2	4.57831e-19	0.573397	0.809	0.321	1.19778e-14	cytochrome c oxidase subunit 7A2	4.40355	2.5281
EIF3K	5.6301e-19	0.563474	0.809	0.336	1.47295e-14	eukaryotic translation initiation factor 3 subunit K	4.43284	3.01874
LSP1	6.11089e-19	0.533876	0.695	0.194	1.59873e-14	lymphocyte specific protein 1	2.77696	1.96332
CD3D	6.52375e-19	0.567903	0.657	0.187	1.70674e-14	CD3d molecule	2.70308	1.23016
SNHG29	6.75224e-19	0.523261	0.893	0.507	1.76652e-14	small nucleolar RNA host gene 29	7.71072	3.79436
GYPC	7.74986e-19	0.549682	0.656	0.179	2.02752e-14	glycophorin C (Gerbich blood group)	2.40813	1.10646
MTLN	7.96373e-19	0.516199	0.496	0.067	2.08347e-14	mitoregulin	1.24273	0.226272
SLC25A5	9.08746e-19	0.556094	0.59	0.134	2.37746e-14	solute carrier family 25 member 5	1.94188	0.59939
GZMK	1.0565e-18	0.574547	0.61	0.149	2.764e-14	granzyme K	2.56105	1.00175
NOSIP	1.06596e-18	0.512693	0.504	0.067	2.78877e-14	nitric oxide synthase interacting protein	1.29157	0.307379
LY6E	1.11585e-18	0.549822	0.641	0.157	2.91929e-14	lymphocyte antigen 6 family member E	2.1849	0.844432
RPL36AL	1.37238e-18	0.544943	0.877	0.448	3.59043e-14	ribosomal protein L36a like	6.68941	3.61011
ATP5MC2	1.48913e-18	0.578554	0.836	0.381	3.89587e-14	ATP synthase membrane subunit c locus 2	5.31297	2.44985
COPS9	2.16702e-18	0.560769	0.772	0.276	5.66936e-14	COP9 signalosome subunit 9	3.62293	2.0094
IFI30	2.32378e-18	0.603851	0.804	0.299	6.07947e-14	IFI30 lysosomal thiol reductase	5.44844	3.10469
PAX8	2.53189e-18	-0.751057	0.32	0.552	6.62393e-14	paired box 8	0.798252	6.67203
EEF1D	3.51057e-18	0.474941	0.95	0.627	9.18436e-14	eukaryotic translation elongation factor 1 delta	12.6992	7.11397
NDUFB11	3.65237e-18	0.559922	0.773	0.284	9.55532e-14	NADH:ubiquinone oxidoreductase subunit B11	3.61511	1.86476
ISG20	4.10583e-18	0.540785	0.672	0.194	1.07417e-13	interferon stimulated exonuclease gene 20	2.62152	1.53425
ARL6IP4	4.30371e-18	0.546885	0.754	0.254	1.12594e-13	ADP ribosylation factor like GTPase 6 interacting protein 4	3.37154	1.81893
ATP5MG	4.70926e-18	0.578359	0.829	0.366	1.23204e-13	ATP synthase membrane subunit g	5.41485	2.68771
NDUFAB1	5.60244e-18	0.491775	0.5	0.075	1.46571e-13	NADH:ubiquinone oxidoreductase subunit AB1	1.30188	0.607128
RGS19	5.7977e-18	0.484836	0.421	0.022	1.51679e-13	regulator of G protein signaling 19	0.93876	0.14912
HIGD2A	7.61929e-18	0.53733	0.629	0.187	1.99336e-13	HIG1 hypoxia inducible domain family member 2A	2.07412	0.646156
IGHG1	8.40698e-18	0.366059	0.991	0.843	2.19943e-13	immunoglobulin heavy constant gamma 1 (G1m marker)	140.611	56.1134
EVL	8.9655e-18	0.577183	0.653	0.179	2.34555e-13	Enah/Vasp-like	3.0421	1.29449
ANAPC11	9.12956e-18	0.533621	0.616	0.172	2.38847e-13	anaphase promoting complex subunit 11	1.89521	0.581201
DERL3	9.92905e-18	0.529832	0.458	0.052	2.59764e-13	derlin 3	1.37509	0.219458
NDUFA12	9.94982e-18	0.500623	0.504	0.075	2.60307e-13	NADH:ubiquinone oxidoreductase subunit A12	1.34161	0.398372
TMEM258	1.00413e-17	0.540791	0.777	0.313	2.62702e-13	transmembrane protein 258	3.64216	1.88181
REX1BD	1.12206e-17	0.478835	0.577	0.119	2.93554e-13	required for excision 1-B domain containing	1.6169	0.769579
RPL30	1.16656e-17	0.290393	0.982	0.821	3.05196e-13	ribosomal protein L30	39.6653	25.6107
C7orf50	1.50845e-17	0.502326	0.561	0.127	3.94642e-13	chromosome 7 open reading frame 50	1.54129	0.47481
ARPC2	1.76158e-17	0.563216	0.71	0.269	4.60864e-13	actin related protein 2/3 complex subunit 2	3.22419	1.30817
COMMD6	2.01871e-17	0.548825	0.836	0.388	5.28136e-13	COMM domain containing 6	5.32031	2.70951
TRIR	2.23132e-17	0.523991	0.876	0.448	5.83757e-13	telomerase RNA component interacting RNase	6.41634	3.54027
PTMA	2.61464e-17	0.439989	0.958	0.649	6.84042e-13	prothymosin alpha	16.5569	9.75295
NDUFS6	3.69244e-17	0.479648	0.611	0.164	9.66017e-13	NADH:ubiquinone oxidoreductase subunit S6	1.84741	0.994509
OST4	4.03391e-17	0.553792	0.82	0.373	1.05535e-12	oligosaccharyltransferase complex subunit 4, non-catalytic	4.87143	2.4208
TMEM176B	4.7124e-17	0.508355	0.515	0.097	1.23286e-12	transmembrane protein 176B	1.43908	0.349915
LAMTOR1	5.09437e-17	0.510292	0.676	0.224	1.33279e-12	late endosomal/lysosomal adaptor, MAPK and MTOR activator 1	2.36923	1.08946
NDUFB3	5.90434e-17	0.47324	0.517	0.097	1.54469e-12	NADH:ubiquinone oxidoreductase subunit B3	1.33365	0.489032
TMA7	6.2685e-17	0.51043	0.913	0.515	1.63997e-12	translation machinery associated 7 homolog	9.30771	5.66194
ROMO1	6.51654e-17	0.549873	0.819	0.351	1.70486e-12	reactive oxygen species modulator 1	4.66862	2.48061
SSR4	7.20251e-17	0.455067	0.931	0.642	1.88432e-12	signal sequence receptor subunit 4	16.0174	7.93628
PRR13	7.2866e-17	0.501321	0.647	0.201	1.90632e-12	proline rich 13	2.26596	1.24099
RPS3	7.29421e-17	0.297483	0.983	0.821	1.90831e-12	ribosomal protein S3	33.9875	21.4907
PGLS	7.37044e-17	0.465117	0.525	0.104	1.92826e-12	6-phosphogluconolactonase	1.37945	0.685845
RGS10	8.27841e-17	0.463035	0.518	0.104	2.1658e-12	regulator of G protein signaling 10	1.37888	0.859013
UXT	9.67091e-17	0.499329	0.663	0.194	2.5301e-12	ubiquitously expressed prefoldin like chaperone	2.29516	1.24951
MIF	1.0839e-16	0.472738	0.931	0.597	2.83569e-12	macrophage migration inhibitory factor	11.4447	7.56835
RNASEK	1.17166e-16	0.528985	0.87	0.44	3.06529e-12	ribonuclease K	6.24796	3.48856
TBC1D10C	1.20692e-16	0.478342	0.555	0.119	3.15754e-12	TBC1 domain family member 10C	1.6306	0.698177
DNAJC4	1.22256e-16	0.446156	0.467	0.06	3.19846e-12	DnaJ heat shock protein family (Hsp40) member C4	1.105	0.441362
NDUFA4	1.40345e-16	0.550581	0.779	0.284	3.67171e-12	NDUFA4 mitochondrial complex associated	4.10705	2.47275
ARHGEF1	1.40781e-16	0.481032	0.472	0.075	3.68311e-12	Rho guanine nucleotide exchange factor 1	1.21581	0.283765
CCL4	1.43864e-16	0.55197	0.536	0.127	3.76377e-12	C-C motif chemokine ligand 4	2.30998	0.624341
ATP5IF1	1.5602e-16	0.501753	0.688	0.216	4.0818e-12	ATP synthase inhibitory factor subunit 1	2.55817	1.52943
BAD	1.76237e-16	0.440818	0.459	0.06	4.61072e-12	BCL2 associated agonist of cell death	1.1163	0.39204
MRPL57	1.76583e-16	0.45231	0.587	0.134	4.61976e-12	mitochondrial ribosomal protein L57	1.66629	1.13007
H2AFJ	1.84416e-16	0.458016	0.514	0.097	4.82469e-12		1.3678	0.54881
RBM8A	2.22746e-16	0.477839	0.5	0.097	5.82749e-12	RNA binding motif protein 8A	1.32908	0.436455
PGAM1	2.66631e-16	0.486121	0.542	0.119	6.97559e-12	phosphoglycerate mutase 1	1.5086	0.531325
ELOB	2.71623e-16	0.489415	0.904	0.522	7.10621e-12	elongin B	7.87479	4.51142
PAXX	3.18902e-16	0.468112	0.607	0.164	8.34312e-12	PAXX non-homologous end joining factor	1.82316	0.857236
PPP1R18	3.3809e-16	0.46679	0.496	0.09	8.84511e-12	protein phosphatase 1 regulatory subunit 18	1.27894	0.407625
ID3	3.68661e-16	0.496235	0.682	0.216	9.64492e-12	inhibitor of DNA binding 3, HLH protein	2.70879	1.57786
TIMM13	3.81691e-16	0.475541	0.633	0.201	9.98581e-12	translocase of inner mitochondrial membrane 13	2.03495	0.976563
TBCA	4.32001e-16	0.494345	0.591	0.172	1.1302e-11	tubulin folding cofactor A	1.84945	0.752415
GCHFR	4.34751e-16	0.447155	0.375	0.015	1.1374e-11	GTP cyclohydrolase I feedback regulator	0.889499	0.258281
DBNL	4.53478e-16	0.467003	0.527	0.112	1.18639e-11	drebrin like	1.44744	0.564155
PPDPF	4.54551e-16	0.509201	0.813	0.343	1.1892e-11	pancreatic progenitor cell differentiation and proliferation factor	4.39402	3.16744
AIF1	4.6746e-16	0.481668	0.575	0.149	1.22297e-11	allograft inflammatory factor 1	1.85012	0.732011
APOC1	4.85144e-16	0.545567	0.833	0.351	1.26923e-11	apolipoprotein C1	6.69218	5.11663
RPS29	4.93645e-16	0.264807	0.973	0.828	1.29148e-11	ribosomal protein S29	38.0014	25.3104
S100A10	5.18874e-16	0.514704	0.732	0.261	1.35748e-11	S100 calcium binding protein A10	3.48148	1.90225
RHOG	5.38741e-16	0.442743	0.487	0.082	1.40945e-11	ras homolog family member G	1.22892	0.569024
LSM10	5.71982e-16	0.431943	0.477	0.075	1.49642e-11	LSM10, U7 small nuclear RNA associated	1.21757	0.688341
NME3	5.93157e-16	0.453921	0.627	0.179	1.55182e-11	NME/NM23 nucleoside diphosphate kinase 3	1.95231	1.19148
IFI27L2	6.49738e-16	0.462151	0.643	0.194	1.69985e-11	interferon alpha inducible protein 27 like 2	1.99468	1.17293
CCDC85B	6.57752e-16	0.449154	0.535	0.119	1.72081e-11	coiled-coil domain containing 85B	1.65034	1.2253
TMEM256	6.58587e-16	0.484489	0.608	0.172	1.723e-11	transmembrane protein 256	1.83917	0.67402
COX5B	6.69659e-16	0.527054	0.806	0.343	1.75196e-11	cytochrome c oxidase subunit 5B	4.53881	2.7364
ATP6V1G1	6.95107e-16	0.484305	0.693	0.239	1.81854e-11	ATPase H+ transporting V1 subunit G1	2.71911	2.26641
CD37	7.26942e-16	0.521576	0.609	0.164	1.90183e-11	CD37 molecule	2.5224	1.49785
SELL	9.18392e-16	0.446915	0.423	0.045	2.4027e-11	selectin L	1.09459	0.370741
RPS4Y1	9.72405e-16	0.780975	0.343	0	2.54401e-11	ribosomal protein S4 Y-linked 1	2.96703	0
TRMT112	1.32611e-15	0.511607	0.733	0.276	3.46936e-11	tRNA methyltransferase subunit 11-2	3.03258	1.4555
RPL7A	1.60917e-15	0.251854	0.982	0.851	4.20991e-11	ribosomal protein L7a	31.9995	22.0891
RBIS	1.62546e-15	0.450113	0.552	0.142	4.25252e-11	ribosomal biogenesis factor	1.51895	0.697723
SEC61G	1.7145e-15	0.473997	0.661	0.224	4.48548e-11	SEC61 translocon subunit gamma	2.40271	1.44099
RPS23	1.7223e-15	0.291147	0.97	0.806	4.50588e-11	ribosomal protein S23	35.8374	23.8858
ATP13A4	1.76524e-15	-0.392953	0.06	0.231	4.61822e-11	ATPase 13A4	0.0967416	1.29
GNAS	1.98782e-15	-0.319403	0.814	0.761	5.20054e-11	GNAS complex locus	5.34201	14.0445
GABARAPL2	2.30947e-15	0.455725	0.594	0.179	6.04203e-11	GABA type A receptor associated protein like 2	1.92342	0.929733
SNRPG	2.50639e-15	0.473339	0.639	0.209	6.55722e-11	small nuclear ribonucleoprotein polypeptide G	2.35499	1.63316
CST7	2.62923e-15	0.44908	0.438	0.06	6.8786e-11	cystatin F	1.12984	0.254442
CD3E	2.84072e-15	0.490455	0.585	0.164	7.4319e-11	CD3e molecule	2.0991	0.909886
TRBC1	2.88633e-15	0.537095	0.753	0.336	7.55122e-11	T cell receptor beta constant 1	4.85463	2.40144
ATP5PF	3.07282e-15	0.48748	0.662	0.224	8.0391e-11	ATP synthase peripheral stalk subunit F6	2.3726	1.20087
RPS5	3.09429e-15	0.376122	0.961	0.709	8.09527e-11	ribosomal protein S5	18.1255	11.3255
ATP6V1F	3.94051e-15	0.483161	0.632	0.201	1.03092e-10	ATPase H+ transporting V1 subunit F	2.10177	0.935566
JOSD2	4.24088e-15	0.418861	0.372	0.022	1.1095e-10	Josephin domain containing 2	0.822586	0.110829
CKLF	4.37998e-15	0.453017	0.508	0.127	1.14589e-10	chemokine like factor	1.29754	0.374209
ZNF706	4.44456e-15	0.408612	0.547	0.127	1.16279e-10	zinc finger protein 706	1.47958	1.10894
SPIB	4.93455e-15	0.453351	0.407	0.045	1.29098e-10	Spi-B transcription factor	1.08903	0.400005
IGLC3	4.94694e-15	0.47894	0.968	0.701	1.29422e-10	immunoglobulin lambda constant 3 (Kern-Oz+ marker)	87.0933	31.0118
LAMTOR4	4.9839e-15	0.4915	0.829	0.373	1.30389e-10	late endosomal/lysosomal adaptor, MAPK and MTOR activator 4	4.42775	3.15975
RARRES2	5.0109e-15	0.462088	0.549	0.142	1.31095e-10	retinoic acid receptor responder 2	1.74262	0.812485
PSMA2	5.9566e-15	0.446208	0.532	0.134	1.55837e-10	proteasome 20S subunit alpha 2	1.42898	0.655672
POLR2E	6.30202e-15	0.452964	0.554	0.142	1.64873e-10	RNA polymerase II, I and III subunit E	1.61555	0.660642
GIMAP7	6.38546e-15	0.44636	0.426	0.06	1.67056e-10	GTPase, IMAP family member 7	1.16936	0.337406
EIF3H	7.399e-15	0.466453	0.6	0.187	1.93573e-10	eukaryotic translation initiation factor 3 subunit H	1.84652	0.733587
SLC25A29	7.47355e-15	-0.663212	0.201	0.418	1.95523e-10	solute carrier family 25 member 29	0.390921	4.36295
S100A4	8.69059e-15	0.5163	0.84	0.358	2.27363e-10	S100 calcium binding protein A4	5.14834	3.1319
EMC6	8.71361e-15	0.392978	0.387	0.037	2.27966e-10	ER membrane protein complex subunit 6	0.845811	0.404469
UBL5	8.98456e-15	0.485133	0.856	0.455	2.35054e-10	ubiquitin like 5	6.20137	4.60702
NPM1	1.16849e-14	0.484367	0.742	0.313	3.057e-10	nucleophosmin 1	3.46933	2.00379
DAD1	1.20095e-14	0.391302	0.558	0.149	3.14193e-10	defender against cell death 1	1.58634	1.7206
LGALS2	1.23757e-14	0.431901	0.349	0.015	3.23773e-10	galectin 2	0.867748	0.108967
PRMT1	1.24115e-14	0.410729	0.517	0.112	3.24709e-10	protein arginine methyltransferase 1	1.31672	0.735043
MRPL23	1.28047e-14	0.418064	0.347	0.015	3.34995e-10	mitochondrial ribosomal protein L23	0.732194	0.0311395
CD69	1.29975e-14	0.49299	0.539	0.149	3.4004e-10	CD69 molecule	2.10725	0.883813
POLR2F	1.31857e-14	0.412779	0.494	0.112	3.44963e-10	RNA polymerase II, I and III subunit F	1.25893	0.548405
CD79B	1.3871e-14	0.499911	0.612	0.187	3.62892e-10	CD79b molecule	2.72785	1.53501
CAPZB	1.49954e-14	0.429067	0.649	0.216	3.92311e-10	capping actin protein of muscle Z-line subunit beta	2.16044	1.62849
ARHGAP45	1.53494e-14	0.454086	0.539	0.127	4.01571e-10	Rho GTPase activating protein 45	1.66266	0.71534
CNBP	1.66841e-14	0.46855	0.73	0.269	4.36491e-10	CCHC-type zinc finger nucleic acid binding protein	3.16351	2.24144
MRPS24	2.04285e-14	0.424398	0.509	0.119	5.34449e-10	mitochondrial ribosomal protein S24	1.30922	0.500501
DAZAP2	2.27567e-14	0.484486	0.704	0.254	5.9536e-10	DAZ associated protein 2	2.82363	1.36253
PIN1	2.8972e-14	0.400215	0.484	0.097	7.57966e-10	peptidylprolyl cis/trans isomerase, NIMA-interacting 1	1.14705	0.51541
MYDGF	2.9886e-14	0.441184	0.654	0.231	7.81876e-10	myeloid derived growth factor	2.26067	1.41771
DCTN3	3.44806e-14	0.40288	0.426	0.067	9.02083e-10	dynactin subunit 3	0.922168	0.250055
ATP5PB	3.59293e-14	0.439462	0.523	0.134	9.39983e-10	ATP synthase peripheral stalk-membrane subunit b	1.47449	0.561576
RPL23A	4.12517e-14	0.414079	0.939	0.642	1.07923e-09	ribosomal protein L23a	12.5419	7.8077
DPM3	4.13185e-14	0.415361	0.534	0.134	1.08097e-09	dolichyl-phosphate mannosyltransferase subunit 3, regulatory	1.61201	0.814046
CD7	4.16453e-14	0.390872	0.379	0.037	1.08952e-09	CD7 molecule	0.830265	0.252638
VAMP8	4.36022e-14	0.460196	0.74	0.291	1.14072e-09	vesicle associated membrane protein 8	3.00766	1.79229
TOMM6	4.52747e-14	0.467294	0.671	0.246	1.18448e-09	translocase of outer mitochondrial membrane 6	2.51909	1.33205
POLE4	4.62563e-14	0.410288	0.406	0.06	1.21016e-09	DNA polymerase epsilon 4, accessory subunit	0.926633	0.21593
PDCD6	5.46594e-14	0.425025	0.501	0.127	1.43e-09	programmed cell death 6	1.36014	0.52759
UQCRH	5.52057e-14	0.483379	0.728	0.291	1.44429e-09	ubiquinol-cytochrome c reductase hinge protein	3.04022	1.70585
OXLD1	5.79229e-14	0.368749	0.38	0.037	1.51538e-09	oxidoreductase like domain containing 1	0.779014	0.301479
RPS21	5.81759e-14	0.3094	0.972	0.776	1.522e-09	ribosomal protein S21	32.1229	21.8394
SELENOW	5.89441e-14	0.496512	0.837	0.381	1.5421e-09	selenoprotein W	5.16091	3.18027
COX17	6.21344e-14	0.432203	0.574	0.179	1.62556e-09	cytochrome c oxidase copper chaperone COX17	1.78324	1.02842
HMGN3	6.91204e-14	0.413713	0.532	0.134	1.80833e-09	high mobility group nucleosomal binding domain 3	1.47148	0.762928
BTG2	7.14757e-14	0.440938	0.589	0.194	1.86995e-09	BTG anti-proliferation factor 2	2.19077	1.54605
AP2S1	8.05644e-14	0.414058	0.579	0.157	2.10773e-09	adaptor related protein complex 2 subunit sigma 1	1.67347	0.909974
AURKAIP1	8.10145e-14	0.422923	0.647	0.209	2.1195e-09	aurora kinase A interacting protein 1	2.02991	1.2455
CSTB	9.39104e-14	0.453723	0.63	0.209	2.45688e-09	cystatin B	2.21147	1.11631
BAX	9.43621e-14	0.367772	0.41	0.06	2.4687e-09	BCL2 associated X, apoptosis regulator	0.868329	0.366111
GUK1	9.61598e-14	0.462604	0.83	0.396	2.51573e-09	guanylate kinase 1	4.94292	4.02052
LCP1	1.02003e-13	0.435255	0.548	0.164	2.6686e-09	lymphocyte cytosolic protein 1	1.79411	1.11676
ALOX5AP	1.105e-13	0.447842	0.412	0.075	2.89089e-09	arachidonate 5-lipoxygenase activating protein	1.19508	0.196401
UQCRQ	1.158e-13	0.482559	0.86	0.403	3.02955e-09	ubiquinol-cytochrome c reductase complex III subunit VII	5.99945	4.74699
RGS1	1.2585e-13	0.413073	0.532	0.142	3.29249e-09	regulator of G protein signaling 1	1.69412	0.98849
CHURC1	1.30675e-13	0.390369	0.468	0.097	3.41872e-09	churchill domain containing 1	1.11065	0.497749
RPL8	1.30931e-13	0.250694	0.987	0.851	3.42543e-09	ribosomal protein L8	37.6312	25.2081
RNF181	1.34922e-13	0.405938	0.572	0.172	3.52982e-09	ring finger protein 181	1.63141	0.982533
MS4A1	1.35718e-13	0.499486	0.526	0.134	3.55065e-09	membrane spanning 4-domains A1	2.35113	1.23037
SNRPD1	1.48109e-13	0.424742	0.452	0.09	3.87484e-09	small nuclear ribonucleoprotein D1 polypeptide	1.19715	0.37379
PSME2	1.48979e-13	0.470631	0.79	0.358	3.89758e-09	proteasome activator subunit 2	4.28062	2.79778
MICOS10	1.52247e-13	0.425464	0.648	0.231	3.98308e-09	mitochondrial contact site and cristae organizing system subunit 10	2.29622	1.68313
PLAAT4	1.81437e-13	0.488191	0.747	0.313	4.74675e-09	phospholipase A and acyltransferase 4	4.03077	1.91895
NDUFS8	1.8479e-13	0.427446	0.675	0.246	4.83448e-09	NADH:ubiquinone oxidoreductase core subunit S8	2.31807	1.43244
TNFRSF4	1.90921e-13	0.375924	0.315	0.007	4.99486e-09	TNF receptor superfamily member 4	0.661485	0.0454349
LGALS1	1.92924e-13	0.466674	0.719	0.291	5.04728e-09	galectin 1	3.46458	1.94418
NKX2-1	2.21529e-13	-0.414696	0.064	0.224	5.79564e-09	NK2 homeobox 1	0.0929809	1.53624
COX8A	2.25299e-13	0.446152	0.787	0.366	5.89428e-09	cytochrome c oxidase subunit 8A	3.96951	2.97569
METTL26	2.26227e-13	0.399237	0.493	0.119	5.91854e-09	methyltransferase like 26	1.23405	0.550372
MEA1	2.37756e-13	0.39331	0.487	0.119	6.22018e-09	male-enhanced antigen 1	1.17345	0.529844
RPL22L1	2.47323e-13	0.423444	0.566	0.164	6.47046e-09	ribosomal protein L22 like 1	1.7142	0.935852
NAA38	3.05992e-13	0.456687	0.764	0.321	8.00538e-09	N-alpha-acetyltransferase 38, NatC auxiliary subunit	3.42239	2.39016
MPG	3.12833e-13	0.393497	0.436	0.09	8.18432e-09	N-methylpurine DNA glycosylase	1.01216	0.309874
MDH2	3.23187e-13	0.395803	0.511	0.134	8.45521e-09	malate dehydrogenase 2	1.27025	0.606745
H3F3B	3.45783e-13	0.450628	0.885	0.507	9.04638e-09		7.41934	4.69475
ATP5MC3	3.69296e-13	0.403167	0.624	0.209	9.66151e-09	ATP synthase membrane subunit c locus 3	1.98439	2.08473
SKP1	3.75837e-13	0.442574	0.786	0.351	9.83264e-09	S-phase kinase associated protein 1	3.87223	2.78952
TIMM17B	3.82757e-13	0.408454	0.483	0.119	1.00137e-08	translocase of inner mitochondrial membrane 17B	1.17633	0.349778
MS4A6A	4.09651e-13	0.398227	0.395	0.067	1.07173e-08	membrane spanning 4-domains A6A	0.918073	0.209961
CCDC124	4.12915e-13	0.373881	0.444	0.082	1.08027e-08	coiled-coil domain containing 124	1.04563	0.437597
TRAPPC6A	4.39977e-13	0.380896	0.381	0.052	1.15107e-08	trafficking protein particle complex 6A	0.825126	0.171956
TUBA1B	4.76082e-13	0.465376	0.774	0.358	1.24553e-08	tubulin alpha 1b	4.44749	3.05513
FIS1	4.94798e-13	0.424424	0.758	0.328	1.29449e-08	fission, mitochondrial 1	3.49897	3.13354
SMAP2	5.00813e-13	0.401139	0.463	0.104	1.31023e-08	small ArfGAP2	1.36702	0.636377
ATP5MC1	6.06163e-13	0.410773	0.624	0.224	1.58584e-08	ATP synthase membrane subunit c locus 1	2.12737	1.26329
ICAM2	6.07741e-13	0.362385	0.395	0.06	1.58997e-08	intercellular adhesion molecule 2	0.887255	0.533988
COL6A2	6.18977e-13	0.390328	0.386	0.052	1.61937e-08	collagen type VI alpha 2 chain	1.03654	0.31476
RPL10A	6.21417e-13	0.368142	0.927	0.664	1.62575e-08	ribosomal protein L10a	14.2021	10.3682
MRPL43	6.4851e-13	0.356263	0.462	0.097	1.69663e-08	mitochondrial ribosomal protein L43	1.0497	0.582521
LCK	6.6067e-13	0.38381	0.481	0.112	1.72844e-08	LCK proto-oncogene, Src family tyrosine kinase	1.35619	0.868521
SARS	6.71023e-13	0.407185	0.531	0.157	1.75553e-08		1.48966	0.641303
PTGDS	7.27774e-13	0.523957	0.72	0.299	1.904e-08	prostaglandin D2 synthase	6.40282	4.48245
MTRNR2L8	7.62667e-13	-0.632502	0.301	0.485	1.99529e-08	MT-RNR2 like 8	0.718811	4.84461
PSMA7	7.65686e-13	0.422331	0.564	0.187	2.00319e-08	proteasome 20S subunit alpha 7	1.64665	0.68965
CSK	7.94273e-13	0.41522	0.529	0.149	2.07798e-08	C-terminal Src kinase	1.57822	0.882711
STMN1	8.2586e-13	0.426973	0.4	0.075	2.16061e-08	stathmin 1	1.18289	0.329998
UFC1	8.53302e-13	0.376571	0.476	0.119	2.23241e-08	ubiquitin-fold modifier conjugating enzyme 1	1.14124	0.528942
UNC93B1	8.75083e-13	0.356808	0.303	0.007	2.28939e-08	unc-93 homolog B1, TLR signaling regulator	0.605161	0.0768557
CD53	9.06788e-13	0.447038	0.613	0.216	2.37234e-08	CD53 molecule	2.32413	1.2815
BLK	9.19507e-13	0.373357	0.301	0.007	2.40561e-08	BLK proto-oncogene, Src family tyrosine kinase	0.618977	0.0193184
LDHB	1.03161e-12	0.423755	0.757	0.351	2.6989e-08	lactate dehydrogenase B	3.98006	3.86157
IL2RG	1.07801e-12	0.394967	0.505	0.134	2.8203e-08	interleukin 2 receptor subunit gamma	1.42698	0.710404
GZMA	1.23024e-12	0.378062	0.46	0.104	3.21855e-08	granzyme A	1.24318	0.618507
COX7C	1.27056e-12	0.429257	0.902	0.552	3.32405e-08	cytochrome c oxidase subunit 7C	8.78541	6.19858
EIF3F	1.29837e-12	0.420874	0.631	0.231	3.3968e-08	eukaryotic translation initiation factor 3 subunit F	1.9732	1.02608
MRPS12	1.40999e-12	0.350814	0.419	0.075	3.68881e-08	mitochondrial ribosomal protein S12	0.967636	0.574596
SLC25A6	1.43417e-12	0.473182	0.886	0.485	3.75208e-08	solute carrier family 25 member 6	7.0798	4.29351
LSM4	1.50913e-12	0.379622	0.42	0.082	3.94819e-08	LSM4 homolog, U6 small nuclear RNA and mRNA degradation associated	0.936626	0.284305
TNFRSF14	1.51432e-12	0.380732	0.542	0.164	3.96176e-08	TNF receptor superfamily member 14	1.43067	0.787372
PKN1	1.54043e-12	0.356003	0.326	0.022	4.03008e-08	protein kinase N1	0.664582	0.0987818
LAMTOR5	1.54121e-12	0.395448	0.563	0.179	4.0321e-08	late endosomal/lysosomal adaptor, MAPK and MTOR activator 5	1.70199	0.808057
TFF3	1.58761e-12	-0.669326	0.424	0.575	4.15351e-08	trefoil factor 3	1.41393	12.676
TIMM10	1.59453e-12	0.368686	0.393	0.067	4.17162e-08	translocase of inner mitochondrial membrane 10	0.807258	0.196694
ABRACL	1.7618e-12	0.398517	0.417	0.09	4.60922e-08	ABRA C-terminal like	0.990792	0.229919
EEF1B2	1.77397e-12	0.438827	0.91	0.56	4.64106e-08	eukaryotic translation elongation factor 1 beta 2	8.86913	5.62967
ACAP1	1.78294e-12	0.345954	0.426	0.075	4.66452e-08	ArfGAP with coiled-coil, ankyrin repeat and PH domains 1	1.03456	0.558062
MIEN1	1.80855e-12	0.362519	0.494	0.134	4.73154e-08	migration and invasion enhancer 1	1.18562	0.639979
NOP10	1.91637e-12	0.396433	0.611	0.209	5.0136e-08	NOP10 ribonucleoprotein	1.94389	1.27048
EGFL7	1.99655e-12	0.363528	0.379	0.052	5.22336e-08	EGF like domain multiple 7	1.07868	0.595406
ARHGAP4	2.00997e-12	0.329267	0.424	0.082	5.25848e-08	Rho GTPase activating protein 4	0.946769	0.603419
MRPL12	2.07087e-12	0.363671	0.386	0.06	5.41781e-08	mitochondrial ribosomal protein L12	0.859758	0.261728
MRPS6	2.15059e-12	0.385694	0.436	0.097	5.62636e-08	mitochondrial ribosomal protein S6	1.08058	0.380978
SEC11C	2.31447e-12	0.367972	0.596	0.201	6.0551e-08	SEC11 homolog C, signal peptidase complex subunit	1.7842	1.41467
GRHPR	2.41316e-12	0.356486	0.382	0.06	6.31332e-08	glyoxylate and hydroxypyruvate reductase	0.836273	0.317673
ATP5MD	2.4947e-12	0.4619	0.738	0.299	6.52664e-08	ATP synthase membrane subunit DAPIT	3.21191	1.79766
ATP2A3	2.5118e-12	0.40463	0.575	0.194	6.57137e-08	ATPase sarcoplasmic/endoplasmic reticulum Ca2+ transporting 3	1.8523	1.17405
CSNK2B	2.53336e-12	0.374224	0.598	0.201	6.62778e-08	casein kinase 2 beta	1.86774	1.58298
HMGN2	2.69052e-12	0.451872	0.793	0.396	7.03894e-08	high mobility group nucleosomal binding domain 2	4.99388	3.25304
TRABD	2.69476e-12	0.34488	0.413	0.075	7.05002e-08	TraB domain containing	0.95634	0.502355
NDUFC2	3.04127e-12	0.408132	0.643	0.246	7.95658e-08	NADH:ubiquinone oxidoreductase subunit C2	2.30256	1.51984
PHB2	3.09602e-12	0.406795	0.623	0.224	8.09981e-08	prohibitin 2	1.983	1.1683
PTPRC	3.15338e-12	0.422679	0.546	0.194	8.24988e-08	protein tyrosine phosphatase receptor type C	1.69722	0.707484
PSMB8-AS1	3.23326e-12	0.3605	0.432	0.09	8.45885e-08	PSMB8 antisense RNA 1 (head to head)	1.11001	0.557543
SNX17	3.25635e-12	0.379944	0.508	0.142	8.51927e-08	sorting nexin 17	1.29694	0.598253
LEPROTL1	3.3624e-12	0.366528	0.37	0.052	8.79672e-08	leptin receptor overlapping transcript like 1	0.884051	0.250976
FUS	3.45289e-12	0.380514	0.547	0.172	9.03346e-08	FUS RNA binding protein	1.50116	0.881873
PARP10	3.45924e-12	0.342713	0.303	0.015	9.05005e-08	poly(ADP-ribose) polymerase family member 10	0.618929	0.0886768
NDUFB2	3.50792e-12	0.450081	0.818	0.373	9.17741e-08	NADH:ubiquinone oxidoreductase subunit B2	5.49533	5.22604
MRPL52	3.54953e-12	0.38504	0.639	0.231	9.28629e-08	mitochondrial ribosomal protein L52	1.959	1.33952
MAGOH	3.59674e-12	0.358258	0.381	0.067	9.40979e-08	mago homolog, exon junction complex subunit	0.813671	0.256254
HNRNPM	3.60699e-12	0.395236	0.518	0.149	9.4366e-08	heterogeneous nuclear ribonucleoprotein M	1.40203	0.635394
PPCS	3.63485e-12	0.35647	0.426	0.09	9.5095e-08	phosphopantothenoylcysteine synthetase	1.02575	0.422331
HLA-DRB1	3.84436e-12	0.356719	0.962	0.716	1.00576e-07	major histocompatibility complex, class II, DR beta 1	20.8357	13.6893
CLPP	3.87573e-12	0.366169	0.443	0.104	1.01397e-07	caseinolytic mitochondrial matrix peptidase proteolytic subunit	1.0363	0.375931
TOMM5	3.95004e-12	0.347585	0.523	0.149	1.03341e-07	translocase of outer mitochondrial membrane 5	1.37624	1.60344
EIF6	4.04108e-12	0.320631	0.515	0.142	1.05723e-07	eukaryotic translation initiation factor 6	1.33712	1.50272
IGHM	4.05413e-12	0.49038	0.817	0.455	1.06064e-07	immunoglobulin heavy constant mu	11.5352	5.92178
FAM30A	4.22593e-12	0.35161	0.356	0.045	1.10559e-07	family with sequence similarity 30 member A	0.783617	0.226877
CD247	4.25728e-12	0.357954	0.406	0.075	1.11379e-07	CD247 molecule	0.922046	0.329305
IL16	4.59669e-12	0.368169	0.501	0.142	1.20259e-07	interleukin 16	1.43636	0.984261
ACTR3	4.89142e-12	0.376913	0.478	0.127	1.27969e-07	actin related protein 3	1.2469	0.591204
ARPC5L	4.92447e-12	0.346632	0.392	0.067	1.28834e-07	actin related protein 2/3 complex subunit 5 like	0.938902	0.613113
HLA-DMB	5.10704e-12	0.41913	0.667	0.254	1.3361e-07	major histocompatibility complex, class II, DM beta	2.36848	1.58681
PRDX4	5.11138e-12	0.370742	0.467	0.119	1.33724e-07	peroxiredoxin 4	1.1423	0.465342
PDCD5	5.28105e-12	0.372745	0.398	0.082	1.38163e-07	programmed cell death 5	0.86638	0.204704
PSMB2	5.35866e-12	0.337215	0.451	0.112	1.40193e-07	proteasome 20S subunit beta 2	1.00735	0.609409
XIST	5.42871e-12	-0.605601	0.225	0.41	1.42026e-07	X inactive specific transcript	0.426296	3.795
PLEK	5.78325e-12	0.374005	0.417	0.09	1.51301e-07	pleckstrin	0.995916	0.345057
CTSC	6.07929e-12	0.418659	0.598	0.201	1.59046e-07	cathepsin C	2.16555	1.18368
CD8B	6.59407e-12	0.371046	0.344	0.045	1.72514e-07	CD8b molecule	0.782361	0.116739
YPEL3	6.71636e-12	0.381319	0.42	0.09	1.75713e-07	yippee like 3	1.09316	0.378732
ARHGDIB	6.99333e-12	0.452061	0.827	0.425	1.82959e-07	Rho GDP dissociation inhibitor beta	6.04853	4.45095
MRPL28	7.06898e-12	0.314316	0.352	0.045	1.84939e-07	mitochondrial ribosomal protein L28	0.708616	0.459669
SASH3	7.17165e-12	0.348186	0.426	0.097	1.87625e-07	SAM and SH3 domain containing 3	0.995104	0.644473
CACYBP	8.04867e-12	0.343646	0.332	0.037	2.10569e-07	calcyclin binding protein	0.698639	0.124163
GIMAP4	8.55242e-12	0.35197	0.408	0.082	2.23748e-07	GTPase, IMAP family member 4	1.06089	0.57394
SNRPB	8.9378e-12	0.375269	0.59	0.209	2.33831e-07	small nuclear ribonucleoprotein polypeptides B and B1	1.72003	1.60804
MAT2B	9.53375e-12	0.327749	0.416	0.082	2.49422e-07	methionine adenosyltransferase 2B	0.91021	0.454762
CLU	1.02513e-11	-0.354306	0.788	0.761	2.68195e-07	clusterin	10.9676	36.1457
NHP2	1.05264e-11	0.343415	0.536	0.164	2.75393e-07	NHP2 ribonucleoprotein	1.33086	0.926766
CXCL13	1.08936e-11	0.490263	0.358	0.06	2.84997e-07	C-X-C motif chemokine ligand 13	1.88492	0.274692
TSTD1	1.13422e-11	0.376448	0.621	0.224	2.96734e-07	thiosulfate sulfurtransferase like domain containing 1	2.16124	1.48405
SNHG9	1.15188e-11	0.357573	0.559	0.172	3.01355e-07	small nucleolar RNA host gene 9	1.57461	1.1413
ARF5	1.16238e-11	0.365589	0.419	0.097	3.04101e-07	ADP ribosylation factor 5	0.970116	0.302308
LSM2	1.24117e-11	0.367873	0.487	0.142	3.24715e-07	LSM2 homolog, U6 small nuclear RNA and mRNA degradation associated	1.20881	0.536506
ATP6V0B	1.36623e-11	0.389258	0.687	0.284	3.57432e-07	ATPase H+ transporting V0 subunit b	2.5143	1.88587
UQCC3	1.38951e-11	0.330515	0.343	0.045	3.63525e-07	ubiquinol-cytochrome c reductase complex assembly factor 3	0.729029	0.217296
CSKMT	1.39818e-11	0.378883	0.451	0.112	3.65791e-07	citrate synthase lysine methyltransferase	1.2285	0.539564
RHOH	1.44797e-11	0.349761	0.328	0.037	3.78817e-07	ras homolog family member H	0.746609	0.216934
PRKCH	1.68239e-11	0.342842	0.332	0.037	4.40147e-07	protein kinase C eta	0.731671	0.159054
MRPL41	1.70444e-11	0.364723	0.607	0.209	4.45916e-07	mitochondrial ribosomal protein L41	1.89513	1.28568
RNF7	1.76058e-11	0.337099	0.508	0.149	4.60604e-07	ring finger protein 7	1.29961	0.866042
PGK1	1.90359e-11	0.384411	0.632	0.231	4.98016e-07	phosphoglycerate kinase 1	1.94664	1.25886
YWHAZ	1.9466e-11	0.409516	0.721	0.291	5.0927e-07	tyrosine 3-monooxygenase/tryptophan 5-monooxygenase activation protein zeta	3.12603	2.53293
MRPS34	1.94818e-11	0.352429	0.475	0.127	5.09682e-07	mitochondrial ribosomal protein S34	1.17764	0.576277
PUF60	1.96608e-11	0.310501	0.394	0.075	5.14366e-07	poly(U) binding splicing factor 60	0.806979	0.401828
IGFLR1	2.01469e-11	0.351448	0.453	0.119	5.27084e-07	IGF like family receptor 1	1.08782	0.477739
TPM3	2.09899e-11	0.388709	0.665	0.261	5.49138e-07	tropomyosin 3	2.34537	1.62309
C1orf162	2.29255e-11	0.355635	0.346	0.06	5.99777e-07	chromosome 1 open reading frame 162	0.7606	0.119504
CAPN1	2.37077e-11	0.325672	0.386	0.075	6.20242e-07	calpain 1	0.856221	0.491893
TGFB1	2.42582e-11	0.334489	0.298	0.022	6.34644e-07	transforming growth factor beta 1	0.610605	0.0622572
SEC61B	2.54902e-11	0.375996	0.694	0.299	6.66874e-07	SEC61 translocon subunit beta	2.71345	2.3745
NEAT1	2.84206e-11	-0.477814	0.63	0.649	7.4354e-07	nuclear paraspeckle assembly transcript 1	2.22685	9.12527
TMEM141	2.97144e-11	0.341643	0.567	0.201	7.77389e-07	transmembrane protein 141	1.84363	1.73401
UCP2	2.98574e-11	0.366131	0.557	0.187	7.8113e-07	uncoupling protein 2	1.75064	1.23878
RPSA	3.04538e-11	0.252031	0.956	0.791	7.96731e-07	ribosomal protein SA	20.0399	15.0926
PPIA	3.07348e-11	0.405797	0.909	0.582	8.04085e-07	peptidylprolyl isomerase A	9.71043	6.34089
C19orf53	3.16795e-11	0.421793	0.752	0.321	8.28799e-07	chromosome 19 open reading frame 53	3.26796	2.36236
MRPS23	3.1781e-11	0.292522	0.285	0.015	8.31454e-07	mitochondrial ribosomal protein S23	0.489101	0.11988
STXBP2	3.21465e-11	0.323994	0.347	0.052	8.41017e-07	syntaxin binding protein 2	0.713957	0.207412
MRPL33	3.23675e-11	0.324429	0.37	0.067	8.46799e-07	mitochondrial ribosomal protein L33	0.754769	0.262623
RAMP3	3.25645e-11	0.354167	0.451	0.112	8.51953e-07	receptor activity modifying protein 3	1.41001	0.85411
SNRPC	3.56893e-11	0.345864	0.47	0.134	9.33703e-07	small nuclear ribonucleoprotein polypeptide C	1.10534	0.54695
C4orf3	3.85282e-11	0.361633	0.6	0.216	1.00797e-06	chromosome 4 open reading frame 3	1.76067	1.13996
DYNLL1	3.92612e-11	0.396747	0.666	0.261	1.02715e-06	dynein light chain LC8-type 1	2.40042	1.55301
GNG7	4.14996e-11	0.312799	0.282	0.015	1.08571e-06	G protein subunit gamma 7	0.541412	0.0446712
AIP	4.25951e-11	0.321422	0.467	0.127	1.11437e-06	aryl hydrocarbon receptor interacting protein	1.17109	0.836443
ATOX1	4.2601e-11	0.408389	0.717	0.306	1.11453e-06	antioxidant 1 copper chaperone	2.98435	2.22414
VAMP5	4.79572e-11	0.358411	0.53	0.179	1.25466e-06	vesicle associated membrane protein 5	1.48681	0.784889
UQCRFS1	4.91438e-11	0.333524	0.381	0.082	1.2857e-06	ubiquinol-cytochrome c reductase, Rieske iron-sulfur polypeptide 1	0.812179	0.24976
NDUFB10	5.56144e-11	0.376804	0.618	0.231	1.45499e-06	NADH:ubiquinone oxidoreductase subunit B10	1.86665	1.07989
ANAPC16	5.58994e-11	0.387433	0.685	0.284	1.46244e-06	anaphase promoting complex subunit 16	2.47193	1.62351
DBI	5.64546e-11	0.38021	0.66	0.269	1.47697e-06	diazepam binding inhibitor, acyl-CoA binding protein	2.54193	3.05775
ADRM1	5.69426e-11	0.317676	0.44	0.112	1.48973e-06	adhesion regulating molecule 1	0.983671	0.534328
TSC22D4	5.70569e-11	0.283321	0.309	0.03	1.49272e-06	TSC22 domain family member 4	0.567204	0.22213
NDUFV1	6.13329e-11	0.304797	0.463	0.119	1.60459e-06	NADH:ubiquinone oxidoreductase core subunit V1	1.10996	0.881282
IGHA2	6.45634e-11	0.326155	0.306	0.03	1.68911e-06	immunoglobulin heavy constant alpha 2 (A2m marker)	0.748159	0.413577
ITGB2	6.48248e-11	0.404106	0.669	0.254	1.69595e-06	integrin subunit beta 2	2.50801	1.61259
BRK1	6.5386e-11	0.339092	0.541	0.179	1.71063e-06	BRICK1 subunit of SCAR/WAVE actin nucleating complex	1.42129	0.978116
SEPTIN6	6.60364e-11	0.324403	0.391	0.082	1.72764e-06	septin 6	0.877832	0.432156
HINT2	6.65423e-11	0.276483	0.397	0.09	1.74088e-06	histidine triad nucleotide binding protein 2	0.886007	1.54142
FUOM	6.73795e-11	0.329306	0.293	0.03	1.76278e-06	fucose mutarotase	0.608669	0.0368339
MRPL20	6.99495e-11	0.36473	0.538	0.187	1.83002e-06	mitochondrial ribosomal protein L20	1.52964	0.78842
COX14	7.00165e-11	0.344869	0.617	0.231	1.83177e-06	cytochrome c oxidase assembly factor COX14	1.93421	2.21226
SRP14	7.01504e-11	0.432225	0.852	0.455	1.83527e-06	signal recognition particle 14	5.69271	3.62713
FCMR	7.02374e-11	0.340341	0.412	0.09	1.83755e-06	Fc fragment of IgM receptor	1.09359	0.601375
ATP5PO	7.05859e-11	0.390638	0.679	0.284	1.84667e-06	ATP synthase peripheral stalk subunit OSCP	2.47046	1.61996
NEDD8	7.06101e-11	0.385038	0.675	0.269	1.8473e-06	NEDD8 ubiquitin like modifier	2.49616	2.01199
CHMP4A	7.24357e-11	0.33015	0.391	0.082	1.89506e-06	charged multivesicular body protein 4A	0.866603	0.309937
DMAC1	7.35791e-11	0.294273	0.445	0.119	1.92498e-06	distal membrane arm assembly complex 1	1.04573	1.25233
NUDT22	7.56765e-11	0.30489	0.403	0.09	1.97985e-06	nudix hydrolase 22	0.867494	0.509701
IYD	7.64399e-11	-0.583296	0.318	0.478	1.99982e-06	iodotyrosine deiodinase	0.879417	4.88842
PPA1	7.89556e-11	0.36291	0.531	0.172	2.06564e-06	inorganic pyrophosphatase 1	1.41227	0.731316
PARK7	7.91059e-11	0.386238	0.736	0.343	2.06957e-06	Parkinsonism associated deglycase	3.1546	2.42656
PSMB8	8.1089e-11	0.372074	0.661	0.246	2.12145e-06	proteasome 20S subunit beta 8	2.14177	1.55766
NUDT1	8.53948e-11	0.312588	0.325	0.045	2.2341e-06	nudix hydrolase 1	0.642924	0.17425
FKBP11	8.8919e-11	0.313231	0.347	0.06	2.3263e-06	FKBP prolyl isomerase 11	0.741294	0.311992
SELENOS	9.21995e-11	0.326574	0.356	0.067	2.41212e-06	selenoprotein S	0.747973	0.20401
CCL2	9.27012e-11	0.40127	0.364	0.075	2.42525e-06	C-C motif chemokine ligand 2	1.23275	0.259782
MYL12B	9.3173e-11	0.408137	0.789	0.373	2.43759e-06	myosin light chain 12B	3.79461	2.73026
HLA-DQB1	9.40705e-11	0.433511	0.874	0.515	2.46107e-06	major histocompatibility complex, class II, DQ beta 1	7.65243	5.01146
GADD45B	1.02558e-10	0.303805	0.454	0.127	2.68312e-06	growth arrest and DNA damage inducible beta	1.13698	1.01265
TMEM134	1.05983e-10	0.314875	0.459	0.127	2.77272e-06	transmembrane protein 134	1.1266	0.751954
DNAJC15	1.08515e-10	0.310041	0.362	0.067	2.83897e-06	DnaJ heat shock protein family (Hsp40) member C15	0.7641	0.308529
TWF2	1.1559e-10	0.296106	0.373	0.075	3.02406e-06	twinfilin actin binding protein 2	0.838104	0.455265
DDIT4	1.18876e-10	0.297006	0.41	0.09	3.11004e-06	DNA damage inducible transcript 4	0.98003	0.653796
LRPAP1	1.2609e-10	0.307271	0.509	0.164	3.29877e-06	LDL receptor related protein associated protein 1	1.37771	1.19095
CD8A	1.29939e-10	0.310158	0.375	0.075	3.39946e-06	CD8a molecule	0.89474	0.5511
SLC25A3	1.30129e-10	0.380187	0.673	0.284	3.40443e-06	solute carrier family 25 member 3	2.39969	1.68138
ATP5F1E	1.31714e-10	0.361208	0.94	0.642	3.44589e-06	ATP synthase F1 subunit epsilon	12.5781	10.2766
C12orf57	1.33615e-10	0.422371	0.808	0.41	3.49563e-06	chromosome 12 open reading frame 57	4.26989	2.8399
MRPL4	1.36285e-10	0.273742	0.314	0.037	3.56549e-06	mitochondrial ribosomal protein L4	0.600569	0.358367
SFTPB	1.37671e-10	-0.528323	0.06	0.194	3.60174e-06	surfactant protein B	0.125903	3.95106
ERP29	1.40584e-10	0.384103	0.696	0.291	3.67795e-06	endoplasmic reticulum protein 29	2.52648	1.78329
TIMM8B	1.43299e-10	0.304636	0.508	0.164	3.74899e-06	translocase of inner mitochondrial membrane 8 homolog B	1.2657	1.33988
DDX39A	1.44388e-10	0.319852	0.367	0.075	3.77748e-06	DExD-box helicase 39A	0.814812	0.339423
CRIP2	1.48157e-10	0.346487	0.526	0.172	3.87608e-06	cysteine rich protein 2	1.65721	1.15061
ATP5MPL	1.63687e-10	0.363083	0.729	0.336	4.28238e-06	ATP synthase membrane subunit 6.8PL	3.0825	2.9377
MDK	1.65784e-10	0.356209	0.409	0.104	4.33725e-06	midkine	1.08207	0.368995
POLR1D	1.67989e-10	0.301121	0.361	0.067	4.39493e-06	RNA polymerase I and III subunit D	0.699733	0.272254
LSM3	1.68965e-10	0.317104	0.434	0.119	4.42045e-06	LSM3 homolog, U6 small nuclear RNA and mRNA degradation associated	1.02366	0.565958
BLOC1S1	1.71452e-10	0.395768	0.728	0.321	4.48554e-06	biogenesis of lysosomal organelles complex 1 subunit 1	2.82771	1.80535
SLC3A2	1.72079e-10	0.282648	0.413	0.097	4.50194e-06	solute carrier family 3 member 2	0.892396	0.658852
ICAM3	1.76461e-10	0.30018	0.439	0.112	4.61656e-06	intercellular adhesion molecule 3	1.00281	0.701934
ITM2C	1.78193e-10	0.325639	0.464	0.134	4.66188e-06	integral membrane protein 2C	1.11663	0.601016
NAXE	1.80926e-10	0.311181	0.415	0.112	4.73339e-06	NAD(P)HX epimerase	0.879027	0.40251
BANF1	2.18331e-10	0.348699	0.574	0.216	5.71198e-06	BAF nuclear assembly factor 1	1.61285	1.03866
RPS6KB2	2.19271e-10	0.314229	0.346	0.06	5.73658e-06	ribosomal protein S6 kinase B2	0.784121	0.232854
SPCS2	2.23698e-10	0.341211	0.628	0.246	5.85239e-06	signal peptidase complex subunit 2	1.90823	1.40729
PSMD4	2.32525e-10	0.301503	0.376	0.082	6.08332e-06	proteasome 26S subunit, non-ATPase 4	0.821711	0.505814
MRPL11	2.33022e-10	0.314846	0.311	0.045	6.09633e-06	mitochondrial ribosomal protein L11	0.606984	0.103612
GIMAP1	2.34585e-10	0.304678	0.32	0.045	6.13721e-06	GTPase, IMAP family member 1	0.70934	0.233023
NDUFB6	2.43903e-10	0.309629	0.416	0.104	6.381e-06	NADH:ubiquinone oxidoreductase subunit B6	0.956219	0.505912
FERMT3	2.4913e-10	0.322934	0.385	0.097	6.51774e-06	fermitin family member 3	0.820184	0.299507
HSPE1	2.55795e-10	0.361239	0.572	0.224	6.6921e-06	heat shock protein family E (Hsp10) member 1	1.77642	1.03758
ATP5F1A	2.58718e-10	0.36069	0.69	0.299	6.76858e-06	ATP synthase F1 subunit alpha	2.77346	2.35846
PIM2	2.64941e-10	0.313688	0.336	0.06	6.93139e-06	Pim-2 proto-oncogene, serine/threonine kinase	0.665841	0.152157
CDH16	2.66039e-10	-0.266649	0.037	0.149	6.96011e-06	cadherin 16	0.0609491	0.828406
FCER1G	2.74071e-10	0.345861	0.603	0.239	7.17024e-06	Fc fragment of IgE receptor Ig	2.34891	2.21975
PSMD8	2.87067e-10	0.345164	0.541	0.209	7.51025e-06	proteasome 26S subunit, non-ATPase 8	1.49234	0.858506
CNN2	3.10102e-10	0.368333	0.667	0.299	8.11289e-06	calponin 2	2.54021	1.83448
TMEM176A	3.12627e-10	0.309479	0.365	0.082	8.17893e-06	transmembrane protein 176A	0.78702	0.339401
CISD3	3.17862e-10	0.301257	0.376	0.082	8.3159e-06	CDGSH iron sulfur domain 3	0.855418	0.396758
HLA-F	3.19961e-10	0.340931	0.609	0.231	8.37082e-06	major histocompatibility complex, class I, F	1.82355	1.22436
HMGB2	3.35339e-10	0.346342	0.328	0.06	8.77313e-06	high mobility group box 2	0.772194	0.145476
DGUOK	3.39061e-10	0.313829	0.351	0.075	8.87051e-06	deoxyguanosine kinase	0.876547	0.221242
DPM2	3.43469e-10	0.313613	0.343	0.067	8.98583e-06	dolichyl-phosphate mannosyltransferase subunit 2, regulatory	0.671204	0.150726
CIRBP	3.58282e-10	0.409963	0.773	0.351	9.37337e-06	cold inducible RNA binding protein	3.68203	2.77929
XBP1	3.73786e-10	0.358916	0.56	0.209	9.779e-06	X-box binding protein 1	1.78479	1.04481
SEM1	3.7546e-10	0.308538	0.583	0.209	9.82279e-06	SEM1 26S proteasome complex subunit	1.71584	1.6809
SNRPD2	3.8181e-10	0.414047	0.835	0.425	9.98891e-06	small nuclear ribonucleoprotein D2 polypeptide	5.01878	3.86519
NDUFA1	3.8479e-10	0.385185	0.759	0.358	1.00669e-05	NADH:ubiquinone oxidoreductase subunit A1	3.61789	3.12868
FXYD5	3.85385e-10	0.382033	0.76	0.381	1.00824e-05	FXYD domain containing ion transport regulator 5	3.98962	3.03074
SNRPF	3.9519e-10	0.330039	0.417	0.112	1.0339e-05	small nuclear ribonucleoprotein polypeptide F	1.00184	0.468344
PSMB5	3.96973e-10	0.282507	0.401	0.097	1.03856e-05	proteasome 20S subunit beta 5	0.870438	0.611481
ELOC	4.10471e-10	0.304172	0.362	0.082	1.07387e-05	elongin C	0.743967	0.27305
RPL15	4.24799e-10	0.268193	0.957	0.776	1.11136e-05	ribosomal protein L15	20.7018	14.7909
MYO1G	4.33615e-10	0.293589	0.245	0.007	1.13442e-05	myosin IG	0.477656	0.0127983
CALM3	4.40647e-10	0.30626	0.583	0.216	1.15282e-05	calmodulin 3	1.73308	1.79533
CASP4	4.42859e-10	0.294808	0.373	0.082	1.15861e-05	caspase 4	0.780631	0.386179
CCT8	4.59883e-10	0.322974	0.42	0.112	1.20315e-05	chaperonin containing TCP1 subunit 8	1.01533	0.479675
AKR1B1	4.70784e-10	0.306521	0.382	0.09	1.23166e-05	aldo-keto reductase family 1 member B	0.805409	0.33352
MYL6	4.73031e-10	0.340352	0.965	0.716	1.23754e-05	myosin light chain 6	16.256	12.0316
CFD	4.81885e-10	0.370168	0.369	0.082	1.26071e-05	complement factor D	1.58697	0.418726
PHPT1	4.84025e-10	0.377563	0.643	0.269	1.26631e-05	phosphohistidine phosphatase 1	2.36007	1.3817
BCL2A1	4.96674e-10	0.301768	0.274	0.022	1.2994e-05	BCL2 related protein A1	0.563958	0.110887
TP53TG1	5.64004e-10	0.305193	0.317	0.052	1.47555e-05	TP53 target 1	0.676765	0.164527
DAPL1	5.67801e-10	0.395236	0.311	0.052	1.48548e-05	death associated protein like 1	1.16514	0.169048
JPT1	5.88412e-10	0.318037	0.418	0.112	1.5394e-05	Jupiter microtubule associated homolog 1	1.11167	0.61209
NT5C	5.93698e-10	0.286137	0.392	0.09	1.55323e-05	5', 3'-nucleotidase, cytosolic	0.97412	0.538168
GHITM	6.07153e-10	0.292536	0.499	0.157	1.58843e-05	growth hormone inducible transmembrane protein	1.24113	1.07546
RNPS1	6.0915e-10	0.258423	0.519	0.172	1.59366e-05	RNA binding protein with serine rich domain 1	1.42816	2.45887
ACP1	6.33489e-10	0.285435	0.369	0.082	1.65733e-05	acid phosphatase 1	0.778688	0.594931
SIPA1	6.3762e-10	0.291979	0.345	0.067	1.66814e-05	signal-induced proliferation-associated 1	0.696933	0.286594
SRP19	6.59801e-10	0.297495	0.353	0.075	1.72617e-05	signal recognition particle 19	0.78915	0.277336
TRAF3IP3	6.62632e-10	0.299462	0.407	0.104	1.73358e-05	TRAF3 interacting protein 3	1.0376	0.690481
NSA2	6.68245e-10	0.316481	0.505	0.172	1.74826e-05	NSA2 ribosome biogenesis factor	1.30171	0.836812
SLCO2B1	6.76494e-10	0.254417	0.298	0.037	1.76984e-05	solute carrier organic anion transporter family member 2B1	0.563959	0.406061
MGST3	6.77982e-10	0.343463	0.555	0.216	1.77374e-05	microsomal glutathione S-transferase 3	1.59827	0.903533
COX7A2L	6.79354e-10	0.285789	0.395	0.097	1.77733e-05	cytochrome c oxidase subunit 7A2 like	0.845038	0.495013
PAIP2	6.81952e-10	0.311172	0.355	0.075	1.78412e-05	poly(A) binding protein interacting protein 2	0.806601	0.278815
ARL6IP5	6.83331e-10	0.312881	0.555	0.201	1.78773e-05	ADP ribosylation factor like GTPase 6 interacting protein 5	1.52502	1.30088
PRDX6	6.94006e-10	0.337652	0.541	0.194	1.81566e-05	peroxiredoxin 6	1.47165	0.855464
UBE2L6	7.16292e-10	0.312879	0.456	0.142	1.87396e-05	ubiquitin conjugating enzyme E2 L6	1.14718	0.599049
FLT3LG	7.40303e-10	0.272318	0.3	0.037	1.93678e-05	fms related receptor tyrosine kinase 3 ligand	0.676021	0.332314
HVCN1	7.43127e-10	0.303419	0.287	0.037	1.94417e-05	hydrogen voltage gated channel 1	0.598448	0.139429
LAT2	7.43522e-10	0.303659	0.286	0.037	1.9452e-05	linker for activation of T cells family member 2	0.563667	0.0622711
CD83	7.56759e-10	0.287091	0.284	0.03	1.97983e-05	CD83 molecule	0.626295	0.190002
RAP1B	8.09831e-10	0.334877	0.5	0.179	2.11868e-05	RAP1B, member of RAS oncogene family	1.29502	0.651146
CXCL9	8.35297e-10	0.42383	0.472	0.172	2.1853e-05	C-X-C motif chemokine ligand 9	2.46489	0.852774
BATF	8.44415e-10	0.266993	0.296	0.037	2.20916e-05	basic leucine zipper ATF-like transcription factor	0.587198	0.461347
UBE2D2	8.50525e-10	0.318178	0.506	0.172	2.22514e-05	ubiquitin conjugating enzyme E2 D2	1.30298	0.818802
JTB	8.78419e-10	0.327257	0.686	0.291	2.29812e-05	jumping translocation breakpoint	2.35761	2.13314
FDCSP	8.78487e-10	0.435181	0.37	0.082	2.2983e-05	follicular dendritic cell secreted protein	3.55605	1.34018
RHOF	8.8289e-10	0.288949	0.389	0.097	2.30982e-05	ras homolog family member F, filopodia associated	0.851119	0.499002
TCL1A	9.09019e-10	0.371412	0.291	0.037	2.37818e-05	TCL1 family AKT coactivator A	0.960779	0.218839
SNHG8	9.2061e-10	0.349808	0.675	0.299	2.4085e-05	small nucleolar RNA host gene 8	2.42892	2.00467
CARD16	9.42363e-10	0.292574	0.419	0.112	2.46541e-05	caspase recruitment domain family member 16	0.96623	0.558255
RER1	9.51786e-10	0.305979	0.464	0.142	2.49006e-05	retention in endoplasmic reticulum sorting receptor 1	1.05917	0.571958
POU2AF1	9.70358e-10	0.290689	0.361	0.075	2.53865e-05	POU class 2 homeobox associating factor 1	0.781189	0.376539
DUT	1.03105e-09	0.320901	0.388	0.097	2.69742e-05	deoxyuridine triphosphatase	0.944828	0.398335
SRP9	1.09243e-09	0.302278	0.426	0.127	2.85801e-05	signal recognition particle 9	0.953059	0.499897
MRPL14	1.10963e-09	0.267276	0.423	0.119	2.90301e-05	mitochondrial ribosomal protein L14	0.918685	0.941158
VASP	1.14882e-09	0.289659	0.36	0.082	3.00554e-05	vasodilator stimulated phosphoprotein	0.716437	0.294152
LSM6	1.17207e-09	0.291223	0.287	0.037	3.06636e-05	LSM6 homolog, U6 small nuclear RNA and mRNA degradation associated	0.582639	0.136536
CCDC167	1.27992e-09	0.289139	0.431	0.127	3.34852e-05	coiled-coil domain containing 167	1.00942	0.672575
ARF1	1.28192e-09	0.358432	0.637	0.276	3.35375e-05	ADP ribosylation factor 1	2.01248	1.17335
CRYAB	1.31153e-09	0.358066	0.367	0.09	3.43122e-05	crystallin alpha B	1.26625	0.469148
MRPS21	1.32681e-09	0.359978	0.656	0.284	3.47119e-05	mitochondrial ribosomal protein S21	2.16221	1.37448
DYNLT1	1.34156e-09	0.293453	0.352	0.075	3.50979e-05	dynein light chain Tctex-type 1	0.762109	0.319537
TMEM14C	1.3996e-09	0.294717	0.379	0.097	3.66162e-05	transmembrane protein 14C	0.82345	0.374028
CYB5R3	1.44778e-09	0.293105	0.399	0.112	3.78768e-05	cytochrome b5 reductase 3	0.923472	0.517634
NAGK	1.50935e-09	0.300423	0.446	0.134	3.94877e-05	N-acetylglucosamine kinase	1.02743	0.54163
ZNF428	1.55576e-09	0.25302	0.348	0.075	4.07018e-05	zinc finger protein 428	0.743977	0.832796
SUSD3	1.59855e-09	0.275691	0.275	0.03	4.18211e-05	sushi domain containing 3	0.511707	0.121185
VDAC2	1.6054e-09	0.267102	0.456	0.134	4.20004e-05	voltage dependent anion channel 2	1.09236	1.40423
NDUFAF3	1.65618e-09	0.326329	0.601	0.246	4.3329e-05	NADH:ubiquinone oxidoreductase complex assembly factor 3	1.88831	1.4294
LAGE3	1.7071e-09	0.278017	0.258	0.022	4.46612e-05	L antigen family member 3	0.516218	0.0588389
ZNF593	1.71785e-09	0.289306	0.327	0.06	4.49425e-05	zinc finger protein 593	0.764996	0.230136
UBE2D3	1.73387e-09	0.331358	0.624	0.261	4.53616e-05	ubiquitin conjugating enzyme E2 D3	1.86317	1.29371
PDCD1	1.79967e-09	0.271812	0.256	0.022	4.7083e-05	programmed cell death 1	0.470586	0.121073
ZFAND6	1.90801e-09	0.294312	0.365	0.09	4.99173e-05	zinc finger AN1-type containing 6	0.75059	0.248217
DANCR	2.01866e-09	0.299189	0.439	0.134	5.28121e-05	differentiation antagonizing non-protein coding RNA	1.08562	0.654578
TBCB	2.19566e-09	0.301626	0.475	0.157	5.74429e-05	tubulin folding cofactor B	1.19466	0.820882
CCM2	2.27665e-09	0.253356	0.333	0.067	5.95616e-05	CCM2 scaffold protein	0.599927	0.34424
IAH1	2.30189e-09	0.274356	0.307	0.052	6.0222e-05	isoamyl acetate hydrolyzing esterase 1 (putative)	0.614216	0.236605
CYTIP	2.30701e-09	0.258551	0.371	0.09	6.0356e-05	cytohesin 1 interacting protein	0.85298	0.671649
PLPP5	2.41139e-09	0.273125	0.252	0.022	6.30869e-05	phospholipid phosphatase 5	0.441533	0.0353523
LGALS3	2.41821e-09	0.317579	0.501	0.179	6.32652e-05	galectin 3	1.51828	1.13577
IRF1	2.51505e-09	0.310869	0.474	0.157	6.57988e-05	interferon regulatory factor 1	1.27888	0.739296
MT-ND4L	2.51854e-09	-0.571567	0.361	0.478	6.589e-05		0.855942	4.85421
POP5	2.52036e-09	0.286411	0.314	0.06	6.59378e-05	POP5 homolog, ribonuclease P/MRP subunit	0.628886	0.14985
SUPT4H1	2.54962e-09	0.296058	0.389	0.112	6.67032e-05	SPT4 homolog, DSIF elongation factor subunit	0.845126	0.37105
PFKL	2.61835e-09	0.283868	0.467	0.149	6.85012e-05	phosphofructokinase, liver type	1.12658	0.784032
ARPC5	2.64238e-09	0.295932	0.556	0.201	6.913e-05	actin related protein 2/3 complex subunit 5	1.64177	1.49318
ID4	2.68963e-09	-0.501805	0.225	0.388	7.03661e-05	inhibitor of DNA binding 4, HLH protein	0.480073	2.91326
PFDN2	2.73481e-09	0.275364	0.425	0.119	7.1548e-05	prefoldin subunit 2	0.923132	0.584708
DRAP1	2.7857e-09	0.335894	0.618	0.261	7.28794e-05	DR1 associated protein 1	1.95864	1.333
ADGRE5	2.91946e-09	0.282581	0.381	0.104	7.63789e-05	adhesion G protein-coupled receptor E5	0.759612	0.340045
VSIR	3.10405e-09	0.251637	0.491	0.157	8.12081e-05	V-set immunoregulatory receptor	1.17638	1.21562
MMP9	3.19038e-09	0.33588	0.434	0.134	8.34668e-05	matrix metallopeptidase 9	1.50167	0.876123
MRPL55	3.30262e-09	0.292448	0.417	0.127	8.64031e-05	mitochondrial ribosomal protein L55	0.93286	0.439127
EAF2	3.32295e-09	0.28108	0.237	0.015	8.69349e-05	ELL associated factor 2	0.454037	0.0256529
PDLIM2	3.32368e-09	0.258341	0.266	0.03	8.69541e-05	PDZ and LIM domain 2	0.54017	0.306952
C1orf122	3.39446e-09	0.296134	0.361	0.09	8.88057e-05	chromosome 1 open reading frame 122	0.798545	0.291001
EWSR1	3.43487e-09	0.280442	0.418	0.119	8.98631e-05	EWS RNA binding protein 1	1.04708	0.722297
VPREB3	3.47726e-09	0.276883	0.349	0.075	9.09721e-05	V-set pre-B cell surrogate light chain 3	0.937704	1.11828
RANGRF	3.7899e-09	0.258464	0.252	0.022	9.91513e-05	RAN guanine nucleotide release factor	0.441001	0.0748993
MRPL34	3.85207e-09	0.268992	0.443	0.134	0.000100778	mitochondrial ribosomal protein L34	1.0533	0.807026
SH3BGRL	4.0122e-09	0.31238	0.519	0.201	0.000104967	SH3 domain binding glutamate rich protein like	1.38166	0.828035
NFIA	4.04871e-09	-0.428471	0.103	0.246	0.000105922	nuclear factor I A	0.16499	1.69629
NBEAL2	4.06479e-09	0.254498	0.211	0	0.000106343	neurobeachin like 2	0.401747	0
WBP1	4.13487e-09	0.277201	0.531	0.201	0.000108177	WW domain binding protein 1	1.3578	1.07095
PCMT1	4.17756e-09	0.264943	0.327	0.067	0.000109293	protein-L-isoaspartate (D-aspartate) O-methyltransferase	0.665966	0.286061
POLR2I	4.17882e-09	0.313442	0.515	0.194	0.000109326	RNA polymerase II subunit I	1.3806	0.825456
MYD88	4.19931e-09	0.259589	0.234	0.015	0.000109862	MYD88 innate immune signal transduction adaptor	0.396015	0.0199552
PLEKHJ1	4.25333e-09	0.257912	0.45	0.134	0.000111276	pleckstrin homology domain containing J1	1.05561	0.787723
UFM1	4.44323e-09	0.257397	0.264	0.03	0.000116244	ubiquitin fold modifier 1	0.470631	0.0965589
BTG1	4.70046e-09	0.296498	0.561	0.216	0.000122973	BTG anti-proliferation factor 1	1.7532	1.51633
BST2	4.74938e-09	0.354581	0.683	0.306	0.000124253	bone marrow stromal cell antigen 2	2.6327	1.7185
PRPF31	4.79062e-09	0.283357	0.331	0.075	0.000125332	pre-mRNA processing factor 31	0.660682	0.20014
METTL23	4.79929e-09	0.254542	0.304	0.052	0.000125559	methyltransferase like 23	0.560392	0.24383
STMP1	4.81712e-09	0.270517	0.348	0.082	0.000126026	short transmembrane mitochondrial protein 1	0.713617	0.388282
CD19	4.89531e-09	0.312989	0.361	0.09	0.000128071	CD19 molecule	0.869526	0.332591
CAVIN1	4.97503e-09	-0.477287	0.168	0.328	0.000130157	caveolae associated protein 1	0.372135	2.70975
YPEL5	5.10879e-09	0.264463	0.415	0.119	0.000133656	yippee like 5	0.917641	0.640056
BIN1	5.12894e-09	0.263115	0.279	0.037	0.000134183	bridging integrator 1	0.522839	0.126552
ARFRP1	5.1616e-09	0.277533	0.358	0.09	0.000135038	ADP ribosylation factor related protein 1	0.821236	0.385975
SDHC	5.25912e-09	0.261513	0.327	0.067	0.000137589	succinate dehydrogenase complex subunit C	0.617581	0.257237
WASF2	5.50342e-09	0.312087	0.475	0.172	0.000143981	WASP family member 2	1.43738	0.923523
RTRAF	5.51808e-09	0.280889	0.462	0.149	0.000144364	RNA transcription, translation and transport factor	1.14183	0.902243
SHMT2	5.67013e-09	0.277449	0.332	0.075	0.000148342	serine hydroxymethyltransferase 2	0.687368	0.27526
ANP32A	5.70204e-09	0.285543	0.3	0.06	0.000149177	acidic nuclear phosphoprotein 32 family member A	0.547834	0.103238
SMIM26	5.84374e-09	0.251693	0.418	0.119	0.000152884	small integral membrane protein 26	0.90104	0.824863
EIF3G	5.89838e-09	0.298941	0.629	0.261	0.000154313	eukaryotic translation initiation factor 3 subunit G	1.89608	1.50965
RCSD1	6.23091e-09	0.259749	0.3	0.052	0.000163013	RCSD domain containing 1	0.54679	0.207947
MOB1A	6.54545e-09	0.276352	0.493	0.172	0.000171242	MOB kinase activator 1A	1.21779	0.942495
GPAA1	6.81123e-09	0.268698	0.343	0.082	0.000178195	glycosylphosphatidylinositol anchor attachment 1	0.690598	0.295381
COTL1	6.9173e-09	0.305603	0.522	0.201	0.00018097	coactosin like F-actin binding protein 1	1.50799	1.06772
HDAC5	6.96327e-09	0.253746	0.301	0.052	0.000182173	histone deacetylase 5	0.702152	0.39969
TMC6	7.04568e-09	0.261009	0.462	0.149	0.000184329	transmembrane channel like 6	1.16184	0.955727
PSMB10	7.13145e-09	0.335285	0.701	0.306	0.000186573	proteasome 20S subunit beta 10	2.68602	2.05227
MT-ND5	7.26623e-09	-0.57091	0.492	0.53	0.000190099		1.39479	7.28674
SORD	7.29647e-09	-0.547067	0.297	0.433	0.00019089	sorbitol dehydrogenase	0.74402	4.58569
PSMA6	7.49977e-09	0.294196	0.492	0.179	0.000196209	proteasome 20S subunit alpha 6	1.30481	0.845696
SNHG12	7.54198e-09	0.250112	0.257	0.03	0.000197313	small nucleolar RNA host gene 12	0.470671	0.124201
CIAO2A	7.60722e-09	0.272092	0.359	0.097	0.00019902	cytosolic iron-sulfur assembly component 2A	0.751524	0.331063
TMBIM4	7.60781e-09	0.274201	0.509	0.187	0.000199036	transmembrane BAX inhibitor motif containing 4	1.24634	0.958962
GZMM	8.18613e-09	0.272795	0.269	0.037	0.000214166	granzyme M	0.600091	0.136867
CSF1R	8.20474e-09	0.280582	0.402	0.119	0.000214652	colony stimulating factor 1 receptor	0.966119	0.702847
SSNA1	8.23207e-09	0.293174	0.468	0.172	0.000215368	SS nuclear autoantigen 1	1.14385	0.663219
NTRK2	8.45136e-09	-0.478471	0.173	0.328	0.000221104	neurotrophic receptor tyrosine kinase 2	0.337762	2.68415
BOLA2B	8.49206e-09	0.250767	0.301	0.052	0.000222169	bolA family member 2B	0.546625	0.193256
CNPY3	8.77515e-09	0.271086	0.496	0.179	0.000229575	canopy FGF signaling regulator 3	1.24853	0.971153
ILF2	8.80484e-09	0.277726	0.45	0.149	0.000230352	interleukin enhancer binding factor 2	1.0565	0.714343
B3GAT3	8.9502e-09	0.270263	0.327	0.075	0.000234155	beta-1,3-glucuronyltransferase 3	0.667464	0.262212
CCL3	9.59364e-09	0.296056	0.262	0.037	0.000250989	C-C motif chemokine ligand 3	0.58607	0.0722292
SEPTIN9	9.67693e-09	0.310348	0.556	0.224	0.000253168	septin 9	1.60165	1.07032
MAD1L1	9.84544e-09	0.26309	0.256	0.03	0.000257576	mitotic arrest deficient 1 like 1	0.507881	0.0934669
PRDX3	9.84561e-09	0.274041	0.415	0.127	0.000257581	peroxiredoxin 3	1.00641	0.735908
MAD2L2	9.84608e-09	0.261153	0.29	0.052	0.000257593	mitotic arrest deficient 2 like 2	0.541616	0.195553
RASGRP2	1.01799e-08	0.265534	0.351	0.082	0.000266326	RAS guanyl releasing protein 2	0.81545	0.496617
GSDMD	1.09551e-08	0.253419	0.442	0.142	0.000286606	gasdermin D	1.07576	0.896127
CCNDBP1	1.09593e-08	0.27565	0.335	0.082	0.000286717	cyclin D1 binding protein 1	0.684038	0.221806
FCRLA	1.13568e-08	0.269341	0.268	0.037	0.000297118	Fc receptor like A	0.569253	0.201574
ISG15	1.14357e-08	0.265888	0.435	0.142	0.000299181	ISG15 ubiquitin like modifier	1.26658	0.906541
UQCRB	1.15453e-08	0.381314	0.841	0.455	0.000302047	ubiquinol-cytochrome c reductase binding protein	5.18501	3.84137
COA4	1.16958e-08	0.258283	0.312	0.067	0.000305985	cytochrome c oxidase assembly factor 4 homolog	0.587813	0.227184
CUTA	1.173e-08	0.291022	0.686	0.313	0.00030688	cutA divalent cation tolerance homolog	2.41966	2.60596
POLR2G	1.17748e-08	0.260937	0.416	0.127	0.000308053	RNA polymerase II subunit G	0.933354	0.596769
LRCH4	1.1927e-08	0.263932	0.264	0.037	0.000312035	leucine rich repeats and calponin homology domain containing 4	0.526187	0.10259
POMP	1.21402e-08	0.285289	0.553	0.224	0.000317612	proteasome maturation protein	1.60138	1.41231
GIMAP5	1.23525e-08	0.262794	0.444	0.142	0.000323165	GTPase, IMAP family member 5	1.25491	1.10271
PTPN7	1.26616e-08	0.255695	0.322	0.075	0.000331254	protein tyrosine phosphatase non-receptor type 7	0.627757	0.316697
BLVRB	1.28749e-08	0.251909	0.466	0.164	0.000336833	biliverdin reductase B	1.23634	1.53347
RBM3	1.29551e-08	0.28779	0.62	0.276	0.000338932	RNA binding motif protein 3	1.98189	1.96103
UQCRC2	1.31457e-08	0.259966	0.43	0.142	0.000343918	ubiquinol-cytochrome c reductase core protein 2	0.961004	0.686572
SDHB	1.38284e-08	0.251532	0.299	0.06	0.000361779	succinate dehydrogenase complex iron sulfur subunit B	0.629737	0.290804
BCAS4	1.41119e-08	0.274956	0.277	0.045	0.000369196	breast carcinoma amplified sequence 4	0.58174	0.14836
LINC01641	1.4841e-08	0.299693	0.227	0.015	0.00038827	long intergenic non-protein coding RNA 1641	0.590592	0.121978
NDUFC1	1.49014e-08	0.296953	0.529	0.209	0.000389851	NADH:ubiquinone oxidoreductase subunit C1	1.40365	0.926003
CCL5	1.49498e-08	0.353914	0.783	0.41	0.000391117	C-C motif chemokine ligand 5	4.58865	3.46391
HNRNPC	1.52494e-08	0.312517	0.62	0.276	0.000398955	heterogeneous nuclear ribonucleoprotein C	2.05199	1.616
ODF3B	1.55946e-08	0.254021	0.253	0.03	0.000407987	outer dense fiber of sperm tails 3B	0.47974	0.0916968
TMEM109	1.5602e-08	0.259363	0.379	0.112	0.000408179	transmembrane protein 109	0.795184	0.452652
IL10RA	1.56505e-08	0.264161	0.399	0.119	0.000409449	interleukin 10 receptor subunit alpha	0.90494	0.561967
CYC1	1.58017e-08	0.262815	0.38	0.112	0.000413403	cytochrome c1	0.797043	0.441359
SARAF	1.62615e-08	0.338952	0.763	0.396	0.000425433	store-operated calcium entry associated regulatory factor	3.46547	3.01559
ALKBH7	1.67973e-08	0.279497	0.607	0.261	0.000439451	alkB homolog 7	1.87438	1.62968
NDUFAF8	1.7441e-08	0.269251	0.297	0.06	0.00045629	NADH:ubiquinone oxidoreductase complex assembly factor 8	0.58598	0.15363
TNFAIP8	1.77529e-08	0.271656	0.35	0.097	0.000464451	TNF alpha induced protein 8	0.73287	0.33766
IFI27	1.84721e-08	0.32637	0.626	0.291	0.000483266	interferon alpha inducible protein 27	2.77375	2.16272
SMARCB1	1.87777e-08	0.260978	0.308	0.067	0.000491262	SWI/SNF related, matrix associated, actin dependent regulator of chromatin, subfamily b, member 1	0.560411	0.175958
CTSH	1.93241e-08	0.34232	0.673	0.328	0.000505558	cathepsin H	3.06637	2.35246
SERP1	1.96118e-08	0.328519	0.558	0.246	0.000513084	stress associated endoplasmic reticulum protein 1	1.70892	0.988153
MAP2K2	1.97808e-08	0.255765	0.334	0.082	0.000517504	mitogen-activated protein kinase kinase 2	0.693791	0.377091
MT-ATP8	1.99561e-08	-0.341095	0.075	0.201	0.000522092		0.107332	1.26084
RHOC	2.1061e-08	0.306808	0.607	0.269	0.000550997	ras homolog family member C	2.18003	1.49739
THOC7	2.17265e-08	0.267348	0.309	0.067	0.000568409	THO complex 7	0.664277	0.222966
IGHG4	2.22128e-08	0.332007	0.947	0.739	0.000581132	immunoglobulin heavy constant gamma 4 (G4m marker)	45.3894	21.9824
RPL14	2.28733e-08	0.314193	0.964	0.724	0.000598412	ribosomal protein L14	20.2994	14.3049
TPI1	2.35739e-08	0.343296	0.832	0.463	0.000616742	triosephosphate isomerase 1	4.63932	3.90014
ZSCAN16-AS1	2.53627e-08	0.269901	0.391	0.119	0.00066354	ZSCAN16 antisense RNA 1	0.853374	0.454273
DGCR6L	2.57362e-08	0.260387	0.45	0.157	0.00067331	DiGeorge syndrome critical region gene 6 like	1.10726	0.758504
PNKD	2.65703e-08	0.293715	0.597	0.254	0.000695131	PNKD metallo-beta-lactamase domain containing	1.79472	1.33922
CCND3	2.69105e-08	0.279915	0.537	0.209	0.000704034	cyclin D3	1.55355	1.20895
PSMB3	2.868e-08	0.29166	0.644	0.284	0.000750326	proteasome 20S subunit beta 3	2.04397	2.0788
TRAPPC5	2.8852e-08	0.281356	0.52	0.201	0.000754826	trafficking protein particle complex 5	1.5123	1.17313
PPP1R15A	3.03749e-08	0.269023	0.252	0.037	0.000794667	protein phosphatase 1 regulatory subunit 15A	0.512437	0.0684588
CHCHD5	3.16277e-08	0.256844	0.444	0.157	0.000827443	coiled-coil-helix-coiled-coil-helix domain containing 5	1.02873	0.680554
WDR1	3.18201e-08	0.268644	0.534	0.201	0.000832478	WD repeat domain 1	1.47885	1.25421
KXD1	3.23147e-08	0.279206	0.428	0.149	0.000845418	KxDL motif containing 1	1.00894	0.508716
PLD3	3.32229e-08	0.270941	0.539	0.216	0.000869178	phospholipase D family member 3	1.45094	1.12058
TXN	3.35638e-08	0.292189	0.519	0.209	0.000878097	thioredoxin	1.48459	1.01849
GPR183	3.36494e-08	0.258442	0.364	0.097	0.000880336	G protein-coupled receptor 183	0.900426	0.521237
DNAJA1	3.37378e-08	0.252732	0.439	0.142	0.000882647	DnaJ heat shock protein family (Hsp40) member A1	0.982473	0.659916
CFL1	3.4728e-08	0.376723	0.872	0.537	0.000908554	cofilin 1	7.43842	5.77834
RPS27L	3.47482e-08	0.314585	0.694	0.321	0.000909082	ribosomal protein S27 like	2.82217	2.76928
SNU13	3.48015e-08	0.318374	0.629	0.276	0.000910477	small nuclear ribonucleoprotein 13	2.0164	1.40949
CAPG	3.61362e-08	0.33145	0.692	0.321	0.000945397	capping actin protein, gelsolin like	2.8333	2.1585
HMGN1	3.80097e-08	0.319154	0.57	0.254	0.000994409	high mobility group nucleosome binding domain 1	1.94257	1.26779
NDUFB7	3.85567e-08	0.329941	0.728	0.366	0.00100872	NADH:ubiquinone oxidoreductase subunit B7	3.16016	2.39061
RPLP0	4.39196e-08	0.266337	0.963	0.776	0.00114902	ribosomal protein lateral stalk subunit P0	22.6812	17.7754
DCXR	4.49269e-08	0.257808	0.469	0.179	0.00117538	dicarbonyl and L-xylulose reductase	1.15476	0.885852
GSTK1	5.19912e-08	0.282744	0.652	0.299	0.00136019	glutathione S-transferase kappa 1	2.06559	2.09692
HLA-DPB1	5.31713e-08	0.32852	0.949	0.687	0.00139107	major histocompatibility complex, class II, DP beta 1	14.6251	11.6595
H1FX	5.32014e-08	0.25593	0.378	0.112	0.00139186		0.942492	0.61693
GRB2	5.37036e-08	0.265758	0.405	0.134	0.00140499	growth factor receptor bound protein 2	0.911525	0.514633
COX4I1	5.60883e-08	0.343847	0.91	0.604	0.00146738	cytochrome c oxidase subunit 4I1	9.03318	7.41703
COL23A1	5.89974e-08	-0.42017	0.172	0.321	0.00154349	collagen type XXIII alpha 1 chain	0.312443	1.90776
NDUFA7	6.02912e-08	0.264823	0.523	0.216	0.00157734	NADH:ubiquinone oxidoreductase subunit A7	1.34747	1.06297
ST13	6.0899e-08	0.27878	0.581	0.254	0.00159324	ST13 Hsp70 interacting protein	1.7564	1.39497
MDH1	6.26954e-08	0.263751	0.441	0.157	0.00164024	malate dehydrogenase 1	1.07572	0.728615
MLF2	6.49164e-08	0.251724	0.443	0.157	0.00169834	myeloid leukemia factor 2	0.9873	0.672951
COX7B	7.4823e-08	0.253865	0.636	0.291	0.00195752	cytochrome c oxidase subunit 7B	2.13656	3.25866
STK17B	7.49662e-08	0.267069	0.391	0.119	0.00196127	serine/threonine kinase 17b	0.926016	0.521684
AKR1A1	7.70657e-08	0.275352	0.574	0.239	0.00201619	aldo-keto reductase family 1 member A1	1.69711	1.22517
RPL26	7.97582e-08	0.279336	0.958	0.754	0.00208663	ribosomal protein L26	20.6362	15.5683
MRPS18C	8.13914e-08	0.253559	0.345	0.097	0.00212936	mitochondrial ribosomal protein S18C	0.731488	0.339526
ACKR1	8.2456e-08	0.286396	0.285	0.06	0.00215721	atypical chemokine receptor 1 (Duffy blood group)	1.07091	0.59115
POLR2J	8.33061e-08	0.261352	0.536	0.224	0.00217946	RNA polymerase II subunit J	1.42452	1.12564
ITM2A	8.86984e-08	0.258922	0.426	0.149	0.00232053	integral membrane protein 2A	1.04946	0.678073
TMEM219	8.90098e-08	0.271404	0.617	0.291	0.00232867	transmembrane protein 219	1.99026	1.70848
ATP5ME	9.32894e-08	0.378085	0.852	0.455	0.00244064	ATP synthase membrane subunit e	5.78283	5.17846
TPM4	9.48041e-08	0.253115	0.406	0.134	0.00248026	tropomyosin 4	0.970662	0.64603
COX6B1	9.9281e-08	0.343792	0.817	0.448	0.00259739	cytochrome c oxidase subunit 6B1	4.50922	3.85398
SYNGR2	1.05943e-07	0.289096	0.656	0.306	0.00277168	synaptogyrin 2	2.37817	2.33962
SF3B5	1.1096e-07	0.263683	0.593	0.261	0.00290294	splicing factor 3b subunit 5	1.76782	1.79415
RAB5C	1.21959e-07	0.26546	0.513	0.201	0.00319069	RAB5C, member RAS oncogene family	1.33346	0.951965
CS	1.2588e-07	0.253224	0.294	0.075	0.00329328	citrate synthase	0.598799	0.183245
NDUFB4	1.27566e-07	0.272621	0.563	0.224	0.00333738	NADH:ubiquinone oxidoreductase subunit B4	1.61082	1.27437
CALR	1.29797e-07	-0.268873	0.745	0.634	0.00339574	calreticulin	3.67774	10.5005
IRF9	1.40556e-07	0.254069	0.38	0.127	0.00367723	interferon regulatory factor 9	0.784656	0.364364
GLIPR2	1.45906e-07	0.250504	0.309	0.082	0.00381718	GLI pathogenesis related 2	0.641092	0.196641
GPSM3	1.53229e-07	0.254867	0.525	0.216	0.00400877	G protein signaling modulator 3	1.48576	1.28482
CDK2AP2	1.56029e-07	0.254261	0.533	0.224	0.00408203	cyclin dependent kinase 2 associated protein 2	1.43173	1.19697
SDC4	1.60542e-07	-0.40421	0.149	0.284	0.00420009	syndecan 4	0.254782	1.59565
FCGRT	1.72802e-07	0.282586	0.603	0.284	0.00452083	Fc fragment of IgG receptor and transporter	2.06183	1.55361
UBXN1	1.83985e-07	0.253775	0.568	0.239	0.00481341	UBX domain protein 1	1.46754	1.5683
MRPL51	1.84438e-07	0.262877	0.524	0.224	0.00482527	mitochondrial ribosomal protein L51	1.45248	1.09302
SLC26A4	1.87028e-07	-0.422156	0.116	0.246	0.00489303	solute carrier family 26 member 4	0.20534	2.12519
WIPF1	2.0873e-07	0.263026	0.52	0.216	0.00546079	WAS/WASL interacting protein family member 1	1.47956	1.20382
SAP18	2.12179e-07	0.265236	0.586	0.261	0.00555103	Sin3A associated protein 18	1.72878	1.46864
H3F3A	2.23829e-07	0.34981	0.852	0.522	0.00585582		6.16214	4.75919
EIF3L	2.29364e-07	0.28267	0.602	0.276	0.00600061	eukaryotic translation initiation factor 3 subunit L	1.96891	1.54863
FDPS	2.61224e-07	0.25063	0.325	0.097	0.00683414	farnesyl diphosphate synthase	0.648059	0.21375
METTL7A	2.65242e-07	-0.530268	0.361	0.448	0.00693927	methyltransferase like 7A	0.806545	4.61903
ATP1A1	3.06606e-07	-0.425689	0.534	0.545	0.00802144	ATPase Na+/K+ transporting subunit alpha 1	1.58923	6.05795
LITAF	3.07472e-07	0.256189	0.53	0.231	0.00804408	lipopolysaccharide induced TNF factor	1.49426	1.15139
NDUFV2	3.90824e-07	0.270106	0.554	0.254	0.0102247	NADH:ubiquinone oxidoreductase core subunit V2	1.53902	1.07679
C17orf49	3.97946e-07	0.264103	0.585	0.276	0.0104111	chromosome 17 open reading frame 49	1.77955	1.43624
S100A11	4.24142e-07	0.330532	0.812	0.44	0.0110964	S100 calcium binding protein A11	5.36676	4.76312
TOMM7	5.62303e-07	0.338264	0.891	0.575	0.014711	translocase of outer mitochondrial membrane 7	7.86486	6.34477
IGFBP4	6.7469e-07	-0.400759	0.575	0.582	0.0176513	insulin like growth factor binding protein 4	2.09674	7.20715
SSR2	6.78528e-07	0.29304	0.677	0.328	0.0177516	signal sequence receptor subunit 2	2.37172	1.87354
GABARAP	7.98815e-07	0.297803	0.863	0.567	0.0208986	GABA type A receptor-associated protein	5.86256	4.99347
COX6C	8.45807e-07	0.315841	0.792	0.418	0.022128	cytochrome c oxidase subunit 6C	4.14292	4.44748
IGLC1	8.73083e-07	0.302376	0.976	0.799	0.0228416	immunoglobulin lambda constant 1	86.6661	55.7849
SUMO2	8.88404e-07	0.280958	0.689	0.381	0.0232424	small ubiquitin like modifier 2	2.59033	2.10006
CYBC1	9.29165e-07	0.251916	0.537	0.239	0.0243088	cytochrome b-245 chaperone 1	1.47819	1.06505
SNHG14	9.45657e-07	-0.411582	0.158	0.284	0.0247403	small nucleolar RNA host gene 14	0.275789	1.82929
ZFAS1	9.96512e-07	0.274918	0.623	0.284	0.0260708	ZNFX1 antisense RNA 1	2.02105	1.64487
SNHG25	1.05665e-06	0.319727	0.789	0.507	0.027644	small nucleolar RNA host gene 25	6.09877	4.3174
NDUFB1	1.10285e-06	0.275247	0.711	0.358	0.0288528	NADH:ubiquinone oxidoreductase subunit B1	2.91937	3.45768
HSP90B1	1.25459e-06	-0.291953	0.674	0.627	0.0328225	heat shock protein 90 beta family member 1	2.66161	6.99233
PEBP1	1.29883e-06	-0.281448	0.732	0.634	0.0339799	phosphatidylethanolamine binding protein 1	3.25004	8.90854
SLC26A7	2.10106e-06	-0.40043	0.147	0.269	0.054968	solute carrier family 26 member 7	0.27432	1.84456
NFIC	2.57855e-06	-0.403821	0.111	0.224	0.0674599	nuclear factor I C	0.187697	2.00843
ZFP36L2	2.60144e-06	-0.310422	0.689	0.634	0.0680588	ZFP36 ring finger protein like 2	2.90549	8.84186
ATP1B1	2.89602e-06	-0.430697	0.358	0.44	0.0757656	ATPase Na+/K+ transporting subunit beta 1	0.991468	3.80944
KRT18	4.74737e-06	-0.434441	0.356	0.44	0.124201	keratin 18	1.21678	4.07065
EIF1	5.4314e-06	0.270913	0.916	0.657	0.142096	eukaryotic translation initiation factor 1	9.40585	8.94275
FCGBP	6.10671e-06	-0.424975	0.207	0.321	0.159764	Fc fragment of IgG binding protein	0.435821	2.36423
HNRNPA1	6.85584e-06	0.293306	0.756	0.455	0.179363	heterogeneous nuclear ribonucleoprotein A1	3.87211	2.85645
TUBB	7.6258e-06	0.278096	0.719	0.396	0.199506	tubulin beta class I	3.30582	2.7955
EPCAM	9.49547e-06	-0.390501	0.193	0.306	0.24842	epithelial cell adhesion molecule	0.341695	1.87919
SLC5A3	1.15383e-05	-0.287497	0.064	0.157	0.301866	solute carrier family 5 member 3	0.101717	1.76922
DIO2	1.2166e-05	-0.464702	0.252	0.358	0.318288	iodothyronine deiodinase 2	0.592802	4.0349
KRT8	1.52581e-05	-0.420574	0.415	0.47	0.399182	keratin 8	1.36396	5.10696
MT2A	1.61039e-05	0.277581	0.813	0.478	0.421311	metallothionein 2A	6.72006	5.66305
DUOX1	1.63952e-05	-0.277829	0.066	0.157	0.428931	dual oxidase 1	0.0949084	1.41306
HSP90AB1	1.6701e-05	0.301273	0.74	0.403	0.436933	heat shock protein 90 alpha family class B member 1	3.51238	2.64902
MXRA7	1.78324e-05	-0.439635	0.28	0.373	0.466532	matrix remodeling associated 7	0.564021	2.85627
LMO3	2.23508e-05	-0.285073	0.078	0.172	0.58474	LIM domain only 3	0.152461	1.09144
CXCL10	2.5712e-05	0.26262	0.27	0.097	0.672676	C-X-C motif chemokine ligand 10	1.63494	0.468395
CCL21	2.61638e-05	0.331134	0.693	0.515	0.684497	C-C motif chemokine ligand 21	33.3861	20.1421
NFIX	2.9154e-05	-0.261856	0.053	0.134	0.762727	nuclear factor I X	0.0784959	1.00095
MBD6	3.07964e-05	-0.313377	0.103	0.201	0.805695	methyl-CpG binding domain protein 6	0.163452	1.21194
APP	3.6199e-05	-0.444193	0.267	0.358	0.947037	amyloid beta precursor protein	0.53727	3.81964
HLA-DMA	3.7172e-05	0.251481	0.695	0.366	0.972493	major histocompatibility complex, class II, DM alpha	2.60095	2.24805
IGFBP7	0.000169442	-0.300706	0.64	0.59	1	insulin like growth factor binding protein 7	2.92643	8.24053
NDUFA13	6.62209e-05	0.256073	0.88	0.575	1	NADH:ubiquinone oxidoreductase subunit A13	6.43195	7.02241
GSN	0.000720748	-0.3257	0.599	0.537	1	gelsolin	2.1711	6.7536
MYL9	0.000995799	-0.342916	0.521	0.485	1	myosin light chain 9	1.75024	5.46152
HNRNPA2B1	0.000150187	0.251291	0.814	0.53	1	heterogeneous nuclear ribonucleoprotein A2/B1	5.25065	4.83699
KRT7	0.0692526	-0.25393	0.459	0.41	1	keratin 7	1.55045	4.74492
DDX5	6.16357e-05	0.282884	0.812	0.485	1	DEAD-box helicase 5	5.23418	4.70079
SPARC	0.00188013	-0.312982	0.492	0.485	1	secreted protein acidic and cysteine rich	1.46929	4.51252
MTCH1	0.00144732	-0.354585	0.434	0.44	1	mitochondrial carrier 1	1.08789	3.96532
LGALS3BP	0.00113939	-0.363753	0.415	0.425	1	galectin 3 binding protein	1.06956	3.96156
APLP2	0.00531122	-0.283663	0.492	0.455	1	amyloid beta precursor like protein 2	1.41763	3.94135
C16orf89	0.000438866	-0.372897	0.352	0.403	1	chromosome 16 open reading frame 89	0.969437	3.44182
TIMP3	0.000487466	-0.377115	0.315	0.381	1	TIMP metallopeptidase inhibitor 3	0.874964	3.34163
NUCKS1	0.00151822	-0.370364	0.331	0.373	1	nuclear casein kinase and cyclin dependent kinase substrate 1	0.679755	3.33648
NFKBIA	0.01865	-0.292813	0.42	0.403	1	NFKB inhibitor alpha	0.982973	3.1766
AHNAK	0.0972673	-0.271781	0.38	0.358	1	AHNAK nucleoprotein	0.974173	3.155
PLVAP	0.111796	-0.290342	0.307	0.306	1	plasmalemma vesicle associated protein	0.772138	3.11996
NORAD	0.0272269	-0.303372	0.369	0.366	1	non-coding RNA activated by DNA damage	0.871605	3.04515
ACADVL	0.000406945	-0.358817	0.358	0.41	1	acyl-CoA dehydrogenase very long chain	0.764559	2.91996
CLDN4	0.0396307	-0.287504	0.33	0.336	1	claudin 4	0.968655	2.83889
VWF	0.0402534	-0.267248	0.324	0.343	1	von Willebrand factor	1.02313	2.76256
LAMB2	0.000875702	-0.348444	0.293	0.358	1	laminin subunit beta 2	0.676986	2.635
SEC62	0.0466272	-0.306526	0.312	0.321	1	SEC62 homolog, preprotein translocation factor	0.64436	2.58726
HSPG2	0.00254347	-0.340818	0.3	0.351	1	heparan sulfate proteoglycan 2	0.699728	2.55803
KLF6	0.0393504	-0.293095	0.319	0.328	1	Kruppel like factor 6	0.735366	2.53241
LMNA	0.00435734	-0.326129	0.313	0.351	1	lamin A/C	0.728271	2.52747
RAC1	0.00879796	-0.316597	0.33	0.351	1	Rac family small GTPase 1	0.620399	2.50692
IFI6	0.0024607	-0.340089	0.267	0.321	1	interferon alpha inducible protein 6	0.561119	2.46146
SELENON	0.000372316	-0.354813	0.175	0.261	1	selenoprotein N	0.284325	2.42239
AEBP1	0.0743237	-0.266577	0.255	0.276	1	AE binding protein 1	0.587049	2.4047
TSPAN1	0.00288965	-0.312129	0.19	0.261	1	tetraspanin 1	0.429859	2.3383
TAF10	0.102884	-0.276764	0.271	0.276	1	TATA-box binding protein associated factor 10	0.530074	2.30289
MTRNR2L1	0.000104443	-0.384604	0.097	0.187	1	MT-RNR2 like 1	0.248999	2.26164
TSHR	0.000201012	-0.378284	0.237	0.321	1	thyroid stimulating hormone receptor	0.582535	2.22074
SPTBN1	0.168972	-0.252421	0.31	0.299	1	spectrin beta, non-erythrocytic 1	0.66297	2.20867
ACTN4	0.00139082	-0.332013	0.246	0.313	1	actinin alpha 4	0.480097	2.19378
PLPP3	0.00353507	-0.308517	0.292	0.343	1	phospholipid phosphatase 3	0.68046	2.1658
NPNT	0.00168612	-0.318892	0.148	0.224	1	nephronectin	0.321299	2.15099
TNXB	0.00079343	-0.354277	0.155	0.239	1	tenascin XB	0.334558	2.14697
CPE	0.000761645	-0.340612	0.171	0.254	1	carboxypeptidase E	0.366079	2.00033
CCN2	4.24567e-05	-0.351106	0.188	0.299	1	cellular communication network factor 2	0.458071	1.96892
EFEMP1	0.000873024	-0.337921	0.213	0.291	1	EGF containing fibulin extracellular matrix protein 1	0.467006	1.95152
LINC01578	0.0692871	-0.254055	0.23	0.254	1		0.433158	1.94882
AQP1	0.000472559	-0.326832	0.21	0.299	1	aquaporin 1 (Colton blood group)	0.584166	1.85038
NENF	0.0156025	-0.299044	0.214	0.261	1	neudesin neurotrophic factor	0.39603	1.8311
CYBRD1	0.103021	-0.256756	0.268	0.276	1	cytochrome b reductase 1	0.555338	1.80101
BGN	0.0431846	-0.256202	0.216	0.254	1	biglycan	0.634713	1.74534
SYNE2	0.0809352	-0.265455	0.213	0.239	1	spectrin repeat containing nuclear envelope protein 2	0.385055	1.71327
IGFBP3	0.312748	-0.2547	0.154	0.164	1	insulin like growth factor binding protein 3	0.287554	1.67817
ABCA3	9.15322e-05	-0.357624	0.18	0.276	1	ATP binding cassette subfamily A member 3	0.351167	1.63067
GPRC5A	0.000328094	-0.307664	0.115	0.201	1	G protein-coupled receptor class C group 5 member A	0.233726	1.60444
NFIB	0.0014131	-0.267814	0.116	0.194	1	nuclear factor I B	0.203117	1.54489
JUP	0.0231894	-0.275991	0.179	0.224	1	junction plakoglobin	0.321897	1.50908
SDF4	0.0071181	-0.305006	0.172	0.231	1	stromal cell derived factor 4	0.276562	1.47791
ANKRD12	0.000770427	-0.317887	0.129	0.209	1	ankyrin repeat domain 12	0.21639	1.43965
EPHX1	0.0131475	-0.264241	0.173	0.231	1	epoxide hydrolase 1	0.330146	1.42473
PER1	0.022986	-0.26474	0.182	0.231	1	period circadian regulator 1	0.335895	1.42299
KCNJ16	0.000549629	-0.288368	0.118	0.201	1	potassium inwardly rectifying channel subfamily J member 16	0.209157	1.23432
MAOA	8.74447e-05	-0.288402	0.112	0.209	1	monoamine oxidase A	0.216651	1.18756
CAV1	0.0105707	-0.263756	0.151	0.209	1	caveolin 1	0.287763	1.18413
TLE2	9.02075e-05	-0.283841	0.072	0.157	1	TLE family member 2, transcriptional corepressor	0.129973	1.12694
RBM47	0.00199175	-0.268647	0.141	0.216	1	RNA binding motif protein 47	0.229168	1.10624
AGRN	0.000465823	-0.258811	0.079	0.157	1	agrin	0.126849	1.10375
PLXNB1	0.0109917	-0.257064	0.129	0.187	1	plexin B1	0.206309	1.10247
ERBB2	0.00181029	-0.255058	0.105	0.179	1	erb-b2 receptor tyrosine kinase 2	0.171393	1.09959
EHD2	0.004868	-0.261123	0.135	0.201	1	EH domain containing 2	0.263256	1.09435
LIMCH1	6.03436e-05	-0.252379	0.07	0.157	1	LIM and calponin homology domains 1	0.129496	1.08153
SLC44A1	0.00316293	-0.256428	0.177	0.246	1	solute carrier family 44 member 1	0.315432	1.07968
INMT	0.00180064	-0.261724	0.094	0.164	1	indolethylamine N-methyltransferase	0.161293	1.07051
FARP1	0.00069595	-0.252144	0.106	0.187	1	FERM, ARH/RhoGEF and pleckstrin domain protein 1	0.159051	0.942794

## Sheet: GO
ID	Description	GeneRatio	BgRatio	pvalue	p.adjust	qvalue	geneID	Count
GO:0006119	oxidative phosphorylation	57/742	149/18866	2.49197e-41	1.13983e-37	9.68198e-38	UQCR11/COX5A/ATP5MF/NDUFS7/NDUFA11/UQCR10/ISCU/COX7A2/ATP5MC2/NDUFB11/ATP5MG/NDUFAB1/NDUFA12/NDUFS6/NDUFB3/NDUFA4/COX5B/ATP5PF/ATP5PB/UQCRH/UQCRQ/NDUFS8/COX8A/ATP5MC3/ATP5MC1/COX7C/NDUFC2/NDUFB2/UQCC3/PGK1/UQCRFS1/NDUFB10/NDUFV1/ATP5PO/PARK7/DNAJC15/ATP5F1E/NDUFB6/ATP5F1A/NDUFA1/COX7A2L/SDHC/SHMT2/UQCRB/UQCRC2/NDUFC1/CYC1/NDUFB7/COX4I1/NDUFA7/COX7B/ATP5ME/COX6B1/NDUFB4/NDUFV2/COX6C/NDUFB1	57
GO:0045047	protein targeting to ER	48/742	120/18866	4.90219e-36	1.12113e-32	9.52315e-33	RPL10/RPL18/RPS12/RPS13/RPS15/RPL41/RPS27A/RPS7/RPS28/RPS15A/RPS26/RPS8/RPL11/RPL35A/RPS10/RPL17/RPL12/RPL22/RPL19/RPS4X/RPL6/RPS3A/RPS2/SPCS1/RPL27A/RPL30/RPS3/RPS29/RPS4Y1/RPL7A/SEC61G/RPS23/RPS5/RPL23A/RPS21/RPL8/RPL10A/SEC61B/RPSA/SRP14/CHMP4A/SPCS2/RPL15/SRP19/SRP9/RPL14/RPLP0/RPL26	48
GO:0072599	establishment of protein localization to endoplasmic reticulum	48/742	124/18866	3.09273e-35	4.71538e-32	4.00536e-32	RPL10/RPL18/RPS12/RPS13/RPS15/RPL41/RPS27A/RPS7/RPS28/RPS15A/RPS26/RPS8/RPL11/RPL35A/RPS10/RPL17/RPL12/RPL22/RPL19/RPS4X/RPL6/RPS3A/RPS2/SPCS1/RPL27A/RPL30/RPS3/RPS29/RPS4Y1/RPL7A/SEC61G/RPS23/RPS5/RPL23A/RPS21/RPL8/RPL10A/SEC61B/RPSA/SRP14/CHMP4A/SPCS2/RPL15/SRP19/SRP9/RPL14/RPLP0/RPL26	48
GO:0070972	protein localization to endoplasmic reticulum	52/742	152/18866	6.42621e-35	7.34837e-32	6.24188e-32	RPL10/RPL18/RPS12/RPS13/RPS15/RPL41/RPS27A/RPS7/RPS28/RPS15A/RPS26/RPS8/RPL11/RPL35A/RPS10/RPL17/RPL12/RPL22/RPL19/RPS4X/RPL6/RPS3A/RPS2/SPCS1/RPL27A/RPL30/RPS3/RPS29/RPS4Y1/RPL7A/SEC61G/RPS23/GABARAPL2/RPS5/RPL23A/RPS21/RPL8/RPL10A/SEC61B/RPSA/SRP14/CHMP4A/SPCS2/RPL15/SRP19/RER1/SRP9/GPAA1/RPL14/PPP1R15A/RPLP0/RPL26	52
GO:0042775	mitochondrial ATP synthesis coupled electron transport	43/742	97/18866	1.06174e-34	9.71284e-32	8.25032e-32	UQCR11/COX5A/NDUFS7/NDUFA11/UQCR10/ISCU/NDUFB11/NDUFAB1/NDUFA12/NDUFS6/NDUFB3/NDUFA4/COX5B/UQCRH/UQCRQ/NDUFS8/COX8A/COX7C/NDUFC2/NDUFB2/UQCC3/UQCRFS1/NDUFB10/NDUFV1/PARK7/DNAJC15/NDUFB6/NDUFA1/COX7A2L/SDHC/UQCRB/UQCRC2/NDUFC1/CYC1/NDUFB7/COX4I1/NDUFA7/COX7B/COX6B1/NDUFB4/NDUFV2/COX6C/NDUFB1	43
GO:0006613	cotranslational protein targeting to membrane	45/742	109/18866	1.39811e-34	1.06583e-31	9.0534e-32	RPL10/RPL18/RPS12/RPS13/RPS15/RPL41/RPS27A/RPS7/RPS28/RPS15A/RPS26/RPS8/RPL11/RPL35A/RPS10/RPL17/RPL12/RPL22/RPL19/RPS4X/RPL6/RPS3A/RPS2/RPL27A/RPL30/RPS3/RPS29/RPS4Y1/RPL7A/RPS23/RPS5/RPL23A/RPS21/RPL8/RPL10A/SEC61B/RPSA/SRP14/RPL15/SRP19/SRP9/RPL14/RPLP0/RPL26/SSR2	45
GO:0042773	ATP synthesis coupled electron transport	43/742	98/18866	1.82306e-34	1.19124e-31	1.01187e-31	UQCR11/COX5A/NDUFS7/NDUFA11/UQCR10/ISCU/NDUFB11/NDUFAB1/NDUFA12/NDUFS6/NDUFB3/NDUFA4/COX5B/UQCRH/UQCRQ/NDUFS8/COX8A/COX7C/NDUFC2/NDUFB2/UQCC3/UQCRFS1/NDUFB10/NDUFV1/PARK7/DNAJC15/NDUFB6/NDUFA1/COX7A2L/SDHC/UQCRB/UQCRC2/NDUFC1/CYC1/NDUFB7/COX4I1/NDUFA7/COX7B/COX6B1/NDUFB4/NDUFV2/COX6C/NDUFB1	43
GO:0006614	SRP-dependent cotranslational protein targeting to membrane	44/742	105/18866	3.54208e-34	2.02518e-31	1.72024e-31	RPL10/RPL18/RPS12/RPS13/RPS15/RPL41/RPS27A/RPS7/RPS28/RPS15A/RPS26/RPS8/RPL11/RPL35A/RPS10/RPL17/RPL12/RPL22/RPL19/RPS4X/RPL6/RPS3A/RPS2/RPL27A/RPL30/RPS3/RPS29/RPS4Y1/RPL7A/RPS23/RPS5/RPL23A/RPS21/RPL8/RPL10A/SEC61B/RPSA/SRP14/RPL15/SRP19/SRP9/RPL14/RPLP0/RPL26	44
GO:0019080	viral gene expression	56/742	195/18866	6.09831e-33	3.0993e-30	2.63262e-30	RPL10/RPL18/RPS12/RPS13/RPS15/RPL41/RPS27A/RPS7/RPS28/RPS15A/RPS26/RPS8/RPL11/RPL35A/RPS10/RPL17/RPL12/RPL22/RPL19/ZFP36/RPS4X/RPL6/RPS3A/RPS2/POLR2L/SPCS1/RPL27A/RPL30/RPS3/CCL4/RPS29/RPS4Y1/RPL7A/RPS23/RPS5/POLR2E/POLR2F/RPL23A/RPS21/RPL8/RPL10A/EIF3F/RPSA/RPL15/SUPT4H1/POLR2I/EIF3G/CCL3/POLR2G/CCL5/SMARCB1/RPL14/RPLP0/RPL26/POLR2J/EIF3L	56
GO:0022904	respiratory electron transport chain	44/742	116/18866	6.13132e-32	2.80447e-29	2.38218e-29	UQCR11/COX5A/NDUFS7/NDUFA11/UQCR10/ISCU/NDUFB11/NDUFAB1/NDUFA12/NDUFS6/NDUFB3/NDUFA4/COX5B/UQCRH/UQCRQ/NDUFS8/COX8A/COX7C/NDUFC2/NDUFB2/UQCC3/UQCRFS1/NDUFB10/NDUFV1/PARK7/DNAJC15/NDUFB6/NDUFA1/COX7A2L/SDHC/UQCRB/UQCRC2/SDHB/NDUFC1/CYC1/NDUFB7/COX4I1/NDUFA7/COX7B/COX6B1/NDUFB4/NDUFV2/COX6C/NDUFB1	44
GO:0046034	ATP metabolic process	68/742	311/18866	9.41959e-32	3.91684e-29	3.32705e-29	UQCR11/HSPA8/COX5A/ATP5MF/NDUFS7/NDUFA11/TSPO/UQCR10/ISCU/COX7A2/ATP5MC2/NDUFB11/ATP5MG/NDUFAB1/NDUFA12/NDUFS6/NDUFB3/NDUFA4/ATP5IF1/BAD/PGAM1/COX5B/ATP5PF/ATP5PB/UQCRH/GUK1/UQCRQ/NDUFS8/COX8A/ATP5MC3/ATP5MC1/COX7C/NDUFC2/NDUFB2/EIF6/UQCC3/PGK1/TGFB1/UQCRFS1/NDUFB10/NDUFV1/ATP5PO/PARK7/DNAJC15/DDIT4/ATP5F1E/NDUFB6/ATP5F1A/NDUFA1/COX7A2L/PFKL/SDHC/SHMT2/UQCRB/UQCRC2/NDUFC1/CYC1/TPI1/NDUFB7/COX4I1/…	68
GO:0006402	mRNA catabolic process	74/742	376/18866	2.62596e-31	1.00093e-28	8.50212e-29	RPL10/RPL18/RPS12/RPS13/RPS15/RPL41/LSM7/RPS27A/RPS7/RPS28/RPS15A/RPS26/RPS8/RPL11/RPL35A/RPS10/HSPA8/RPL17/RPL12/RPL22/RPL19/ZFP36/PSME1/RPS4X/PSMB9/RPL6/RPS3A/RPS2/RNH1/RPL27A/RPL30/RPS3/RBM8A/RPS29/RPS4Y1/RPL7A/RPS23/RPS5/PSMA2/NPM1/RPL23A/RPS21/BTG2/RPL8/PSME2/RPL10A/PSMA7/LSM4/FUS/MAGOH/HNRNPM/PSMB2/LSM2/YWHAZ/RPSA/PSMB8/LSM3/PSMD4/PSMD8/CIRBP/PSMB5/RPL15/RNPS1/LSM6/MYD88/ANP32A/PSMB10/PSMA6…	74
GO:0019083	viral transcription	52/742	178/18866	4.61694e-31	1.62445e-28	1.37985e-28	RPL10/RPL18/RPS12/RPS13/RPS15/RPL41/RPS27A/RPS7/RPS28/RPS15A/RPS26/RPS8/RPL11/RPL35A/RPS10/RPL17/RPL12/RPL22/RPL19/ZFP36/RPS4X/RPL6/RPS3A/RPS2/POLR2L/RPL27A/RPL30/RPS3/CCL4/RPS29/RPS4Y1/RPL7A/RPS23/RPS5/POLR2E/POLR2F/RPL23A/RPS21/RPL8/RPL10A/RPSA/RPL15/SUPT4H1/POLR2I/CCL3/POLR2G/CCL5/SMARCB1/RPL14/RPLP0/RPL26/POLR2J	52
GO:0006401	RNA catabolic process	77/742	415/18866	9.60734e-31	3.13886e-28	2.66622e-28	RPL10/RPL18/RPS12/RPS13/RPS15/RPL41/LSM7/RPS27A/RPS7/RPS28/RPS15A/RPS26/RPS8/RPL11/RPL35A/RPS10/HSPA8/RPL17/RPL12/RPL22/RPL19/ZFP36/PSME1/RPS4X/PSMB9/RNASEH2C/RPL6/RPS3A/RPS2/RNH1/RPL27A/ISG20/RPL30/TRIR/RPS3/RBM8A/RPS29/RPS4Y1/RPL7A/RPS23/RPS5/PSMA2/NPM1/RPL23A/RPS21/BTG2/RPL8/PSME2/RPL10A/PSMA7/LSM4/FUS/MAGOH/HNRNPM/PSMB2/LSM2/YWHAZ/RPSA/PSMB8/LSM3/PSMD4/PSMD8/CIRBP/PSMB5/RPL15/RNPS1/LSM6/MYD88…	77
GO:0006413	translational initiation	53/742	192/18866	2.79451e-30	8.52139e-28	7.23827e-28	RPL10/RPL18/RPS12/RPS13/RPS15/RPL41/RPS27A/RPS7/RPS28/RPS15A/RPS26/RPS8/RPL11/RPL35A/RPS10/RPL17/RPL12/RPL22/RPL19/PPP1CA/RPS4X/RPL6/RPS3A/RPS2/RPL27A/EIF3K/RPL30/RPS3/RPS29/RPS4Y1/RPL7A/RPS23/RPS5/EIF3H/NPM1/RPL23A/RPS21/RPL8/RPL10A/EIF3F/EIF6/RPSA/RPS6KB2/RPL15/PAIP2/EIF3G/POLR2G/CCL5/RPL14/PPP1R15A/RPLP0/RPL26/EIF3L	53
GO:0000184	nuclear-transcribed mRNA catabolic process, nonsense-mediated decay	43/742	120/18866	5.00793e-30	1.43164e-27	1.21607e-27	RPL10/RPL18/RPS12/RPS13/RPS15/RPL41/RPS27A/RPS7/RPS28/RPS15A/RPS26/RPS8/RPL11/RPL35A/RPS10/RPL17/RPL12/RPL22/RPL19/RPS4X/RPL6/RPS3A/RPS2/RPL27A/RPL30/RPS3/RBM8A/RPS29/RPS4Y1/RPL7A/RPS23/RPS5/RPL23A/RPS21/RPL8/RPL10A/MAGOH/RPSA/RPL15/RNPS1/RPL14/RPLP0/RPL26	43
GO:0006605	protein targeting	77/742	444/18866	1.03174e-28	2.77599e-26	2.35799e-26	RPL10/RPL18/RPS12/RPS13/RPS15/RPL41/RPS27A/RPS7/RPS28/RPS15A/RPS26/RPS8/RAC2/RPL11/NCF1/RPL35A/RPS10/HSPA8/RPL17/RPL12/RPL22/RPL19/CIB1/NACA/RPS4X/TSPO/RPL6/RPS3A/RPS2/SPCS1/RPL27A/RPL30/ROMO1/RPS3/ATP5IF1/TIMM13/RPS29/RPS4Y1/RPL7A/SEC61G/RPS23/RPS5/UBL5/RPL23A/RPS21/RPL8/TIMM17B/FIS1/RPL10A/SLC25A6/TIMM10/TOMM5/PDCD5/CLU/YWHAZ/SEC61B/RPSA/AIP/ITGB2/SRP14/CHMP4A/DNAJC15/TIMM8B/SPCS2/RPL15/SRP19/U…	77
GO:0022900	electron transport chain	50/742	184/18866	2.84424e-28	7.22753e-26	6.13923e-26	CYBA/UQCR11/NCF1/SH3BGRL3/COX5A/NDUFS7/NDUFA11/UQCR10/ISCU/COX7A2/NDUFB11/NDUFAB1/NDUFA12/NDUFS6/NDUFB3/NDUFA4/COX5B/UQCRH/UQCRQ/NDUFS8/COX8A/COX7C/NDUFC2/NDUFB2/UQCC3/UQCRFS1/NDUFB10/NDUFV1/PARK7/DNAJC15/NDUFB6/NDUFA1/AKR1B1/COX7A2L/SDHC/UQCRB/UQCRC2/SDHB/NDUFC1/CYC1/NDUFB7/COX4I1/NDUFA7/COX7B/AKR1A1/COX6B1/NDUFB4/NDUFV2/COX6C/NDUFB1	50
GO:0006612	protein targeting to membrane	52/742	210/18866	3.08501e-27	7.42676e-25	6.30847e-25	RPL10/RPL18/RPS12/RPS13/RPS15/RPL41/RPS27A/RPS7/RPS28/RPS15A/RPS26/RPS8/RPL11/NCF1/RPL35A/RPS10/RPL17/RPL12/RPL22/RPL19/CIB1/NACA/RPS4X/RPL6/RPS3A/RPS2/RPL27A/RPL30/RPS3/RPS29/RPS4Y1/RPL7A/SEC61G/RPS23/RPS5/RPL23A/RPS21/RPL8/FIS1/RPL10A/SEC61B/RPSA/ITGB2/SRP14/CHMP4A/RPL15/SRP19/SRP9/RPL14/RPLP0/RPL26/SSR2	52
GO:0045333	cellular respiration	49/742	187/18866	6.14573e-27	1.40553e-24	1.19389e-24	UQCR11/COX5A/NDUFS7/NDUFA11/UQCR10/ISCU/NDUFB11/NDUFAB1/NDUFA12/NDUFS6/NDUFB3/NDUFA4/COX5B/UQCRH/UQCRQ/NDUFS8/COX8A/MDH2/COX7C/NDUFC2/NDUFB2/UQCC3/UQCRFS1/NDUFB10/NDUFV1/PARK7/DNAJC15/BLOC1S1/NDUFB6/NDUFA1/COX7A2L/SDHC/SHMT2/UQCRB/UQCRC2/SDHB/NDUFC1/CYC1/NDUFB7/COX4I1/NDUFA7/MDH1/COX7B/COX6B1/CS/NDUFB4/NDUFV2/COX6C/NDUFB1	49
GO:0000956	nuclear-transcribed mRNA catabolic process	51/742	210/18866	2.63241e-26	5.73365e-24	4.87029e-24	RPL10/RPL18/RPS12/RPS13/RPS15/RPL41/LSM7/RPS27A/RPS7/RPS28/RPS15A/RPS26/RPS8/RPL11/RPL35A/RPS10/RPL17/RPL12/RPL22/RPL19/ZFP36/RPS4X/RPL6/RPS3A/RPS2/RPL27A/RPL30/RPS3/RBM8A/RPS29/RPS4Y1/RPL7A/RPS23/RPS5/RPL23A/RPS21/BTG2/RPL8/RPL10A/LSM4/MAGOH/LSM2/RPSA/LSM3/RPL15/RNPS1/LSM6/POLR2G/RPL14/RPLP0/RPL26	51
GO:0090150	establishment of protein localization to membrane	63/742	342/18866	4.20523e-25	8.74305e-23	7.42655e-23	RPL10/RPL18/RPS12/RPS13/RPS15/RPL41/RPS27A/RPS7/RPS28/RPS15A/RPS26/RPS8/RPL11/NCF1/RPL35A/RPS10/RPL17/RPL12/RPL22/RPL19/CIB1/NACA/RPS4X/RPL6/RPS3A/RPS2/RPL27A/RPL30/ROMO1/RPS3/BAD/TIMM13/RPS29/RPS4Y1/RPL7A/SEC61G/RPS23/RPS5/RPL23A/RPS21/BAX/RPL8/FIS1/RPL10A/CSK/TIMM10/PDCD5/YWHAZ/SEC61B/RPSA/VAMP5/ITGB2/SRP14/CHMP4A/RPL15/CALM3/SRP19/SRP9/ARFRP1/RPL14/RPLP0/RPL26/SSR2	63
GO:0015980	energy derivation by oxidation of organic compounds	52/742	278/18866	3.31246e-21	6.58748e-19	5.59556e-19	UQCR11/COX5A/PPP1CA/NDUFS7/NDUFA11/UQCR10/ISCU/NDUFB11/NDUFAB1/NDUFA12/NDUFS6/NDUFB3/NDUFA4/COX5B/GNAS/UQCRH/UQCRQ/NDUFS8/COX8A/MDH2/COX7C/NDUFC2/NDUFB2/UQCC3/UQCRFS1/NDUFB10/NDUFV1/PARK7/SELENOS/DNAJC15/BLOC1S1/NDUFB6/NDUFA1/COX7A2L/SDHC/SHMT2/UQCRB/UQCRC2/SDHB/NDUFC1/CYC1/NDUFB7/COX4I1/NDUFA7/MDH1/COX7B/COX6B1/CS/NDUFB4/NDUFV2/COX6C/NDUFB1	52
GO:0006120	mitochondrial electron transport, NADH to ubiquinone	24/742	55/18866	1.02508e-19	1.95362e-17	1.65945e-17	NDUFS7/NDUFA11/ISCU/NDUFB11/NDUFAB1/NDUFA12/NDUFS6/NDUFB3/NDUFA4/NDUFS8/NDUFC2/NDUFB2/NDUFB10/NDUFV1/PARK7/DNAJC15/NDUFB6/NDUFA1/NDUFC1/NDUFB7/NDUFA7/NDUFB4/NDUFV2/NDUFB1	24
GO:0002429	immune response-activating cell surface receptor signaling pathway	66/742	481/18866	5.04439e-19	8.87424e-17	7.53799e-17	HLA-DQA2/IGHA1/IGKC/LIME1/ACTG1/ARPC1B/TRAC/HLA-DQA1/HLA-DRA/TRBC2/IGHG2/PSME1/IGLC2/PSMB9/ARPC3/CD79A/HLA-DPA1/CD3D/IGHG1/ARPC2/RPS3/CD3E/TRBC1/IGLC3/PSMA2/CD79B/BAX/MS4A1/PSME2/SKP1/ICAM2/LCK/PSMA7/CSK/BLK/PTPRC/HLA-DRB1/IGHM/CD247/ACTR3/PSMB2/PRKCH/IGHA2/BRK1/PSMB8/HLA-DQB1/ICAM3/PSMD4/FCER1G/PSMD8/PSMB5/MYO1G/PHPT1/LAT2/LGALS3/ARPC5/CD19/WASF2/PSMB10/PSMA6/IGHG4/PSMB3/HLA-DPB1/GRB2/WIPF1/IGLC1	66
GO:0002757	immune response-activating signal transduction	66/742	481/18866	5.04439e-19	8.87424e-17	7.53799e-17	HLA-DQA2/IGHA1/IGKC/LIME1/ACTG1/ARPC1B/TRAC/HLA-DQA1/HLA-DRA/TRBC2/IGHG2/PSME1/IGLC2/PSMB9/ARPC3/CD79A/HLA-DPA1/CD3D/IGHG1/ARPC2/RPS3/CD3E/TRBC1/IGLC3/PSMA2/CD79B/BAX/MS4A1/PSME2/SKP1/ICAM2/LCK/PSMA7/CSK/BLK/PTPRC/HLA-DRB1/IGHM/CD247/ACTR3/PSMB2/PRKCH/IGHA2/BRK1/PSMB8/HLA-DQB1/ICAM3/PSMD4/FCER1G/PSMD8/PSMB5/MYO1G/PHPT1/LAT2/LGALS3/ARPC5/CD19/WASF2/PSMB10/PSMA6/IGHG4/PSMB3/HLA-DPB1/GRB2/WIPF1/IGLC1	66
GO:0050851	antigen receptor-mediated signaling pathway	52/742	325/18866	4.28454e-18	7.25833e-16	6.1654e-16	HLA-DQA2/IGHA1/IGKC/LIME1/TRAC/HLA-DQA1/HLA-DRA/TRBC2/IGHG2/PSME1/IGLC2/PSMB9/CD79A/HLA-DPA1/CD3D/IGHG1/RPS3/CD3E/TRBC1/IGLC3/PSMA2/CD79B/BAX/MS4A1/PSME2/SKP1/LCK/PSMA7/CSK/BLK/PTPRC/HLA-DRB1/IGHM/CD247/PSMB2/PRKCH/IGHA2/PSMB8/HLA-DQB1/PSMD4/PSMD8/PSMB5/PHPT1/LAT2/LGALS3/CD19/PSMB10/PSMA6/IGHG4/PSMB3/HLA-DPB1/IGLC1	52
GO:0033108	mitochondrial respiratory chain complex assembly	29/742	102/18866	1.65821e-17	2.7088e-15	2.30092e-15	NDUFS7/NDUFA11/UQCR10/NDUFB11/NDUFAB1/NDUFA12/NDUFS6/NDUFB3/COX17/NDUFS8/NDUFC2/NDUFB2/UQCC3/NDUFB10/NDUFV1/COX14/DMAC1/NDUFB6/NDUFA1/NDUFAF3/UQCRB/COA4/NDUFC1/NDUFAF8/NDUFB7/NDUFA7/NDUFB4/NDUFV2/NDUFB1	29
GO:1902600	proton transmembrane transport	35/742	159/18866	5.59196e-17	8.81986e-15	7.4918e-15	COX5A/ATP5MF/NDUFS7/COX7A2/ATP5MC2/ATP5MG/NDUFA4/COX5B/ATP6V1G1/ATP5PF/ATP6V1F/ATP5PB/COX17/COX8A/ATP5MC3/ATP5MC1/COX7C/ATP2A3/PHB2/ATP6V0B/UCP2/ATP5PO/PARK7/SLC25A3/ATP5F1E/ATP5F1A/COX7A2L/HVCN1/CYC1/COX4I1/COX7B/ATP5ME/COX6B1/ATP1A1/COX6C	35
GO:0010257	NADH dehydrogenase complex assembly	23/742	65/18866	1.62849e-16	2.40281e-14	2.041e-14	NDUFS7/NDUFA11/NDUFB11/NDUFAB1/NDUFA12/NDUFS6/NDUFB3/NDUFS8/NDUFC2/NDUFB2/NDUFB10/NDUFV1/DMAC1/NDUFB6/NDUFA1/NDUFAF3/NDUFC1/NDUFAF8/NDUFB7/NDUFA7/NDUFB4/NDUFV2/NDUFB1	23
GO:0032981	mitochondrial respiratory chain complex I assembly	23/742	65/18866	1.62849e-16	2.40281e-14	2.041e-14	NDUFS7/NDUFA11/NDUFB11/NDUFAB1/NDUFA12/NDUFS6/NDUFB3/NDUFS8/NDUFC2/NDUFB2/NDUFB10/NDUFV1/DMAC1/NDUFB6/NDUFA1/NDUFAF3/NDUFC1/NDUFAF8/NDUFB7/NDUFA7/NDUFB4/NDUFV2/NDUFB1	23
GO:0002181	cytoplasmic translation	28/742	103/18866	2.18516e-16	3.12342e-14	2.65311e-14	RPL18/RPL41/RPS28/RPS26/RPL11/RPL35A/RPL17/RPL22/RPL19/RPL6/EIF3K/RPL30/TMA7/RPS29/RPS23/EIF3H/CNBP/RPS21/RPL8/RPL22L1/RPL10A/EIF3F/RPSA/RPL15/EIF3G/RPLP0/RPL26/EIF3L	28
GO:0043312	neutrophil degranulation	60/742	487/18866	3.53997e-15	4.90661e-13	4.16779e-13	CYBA/B2M/HSPA8/FTH1/LYZ/NME2/A1BG/PYCARD/APRT/TYROBP/GMFG/LAMTOR1/MIF/TBC1D10C/PGAM1/DBNL/RHOG/SELL/PSMA2/ARHGAP45/VAMP8/CSTB/CD53/CSNK2B/NDUFC2/PTPRC/PRDX4/CTSC/CAPN1/PPIA/STXBP2/DYNLL1/ITGB2/SRP14/FCER1G/CNN2/CCT8/CFD/PRDX6/HVCN1/RAP1B/RHOF/DYNLT1/CYB5R3/LGALS3/PFKL/ARPC5/ADGRE5/MMP9/NBEAL2/BST2/YPEL5/COTL1/TMC6/ILF2/GSDMD/CTSH/RAB5C/METTL7A/S100A11	60
GO:0002283	neutrophil activation involved in immune response	60/742	490/18866	4.69267e-15	6.31302e-13	5.36243e-13	CYBA/B2M/HSPA8/FTH1/LYZ/NME2/A1BG/PYCARD/APRT/TYROBP/GMFG/LAMTOR1/MIF/TBC1D10C/PGAM1/DBNL/RHOG/SELL/PSMA2/ARHGAP45/VAMP8/CSTB/CD53/CSNK2B/NDUFC2/PTPRC/PRDX4/CTSC/CAPN1/PPIA/STXBP2/DYNLL1/ITGB2/SRP14/FCER1G/CNN2/CCT8/CFD/PRDX6/HVCN1/RAP1B/RHOF/DYNLT1/CYB5R3/LGALS3/PFKL/ARPC5/ADGRE5/MMP9/NBEAL2/BST2/YPEL5/COTL1/TMC6/ILF2/GSDMD/CTSH/RAB5C/METTL7A/S100A11	60
GO:0002478	antigen processing and presentation of exogenous peptide antigen	34/742	177/18866	1.18848e-14	1.55317e-12	1.3193e-12	CYBA/B2M/HLA-DQA2/NCF1/HLA-DQA1/HLA-DRA/PSME1/PSMB9/HLA-DPA1/IFI30/PSMA2/CAPZB/DCTN3/VAMP8/AP2S1/PSME2/PSMA7/HLA-DRB1/HLA-DMB/PSMB2/DYNLL1/PSMB8/HLA-DQB1/PSMD4/FCER1G/PSMD8/HLA-F/PSMB5/ARF1/PSMB10/PSMA6/PSMB3/HLA-DPB1/CALR	34
GO:0048002	antigen processing and presentation of peptide antigen	35/742	194/18866	3.49714e-14	4.44331e-12	3.77426e-12	CYBA/B2M/HLA-DQA2/NCF1/HLA-DQA1/HLA-DRA/PSME1/PYCARD/PSMB9/HLA-DPA1/IFI30/PSMA2/CAPZB/DCTN3/VAMP8/AP2S1/PSME2/PSMA7/HLA-DRB1/HLA-DMB/PSMB2/DYNLL1/PSMB8/HLA-DQB1/PSMD4/FCER1G/PSMD8/HLA-F/PSMB5/ARF1/PSMB10/PSMA6/PSMB3/HLA-DPB1/CALR	35
GO:0019884	antigen processing and presentation of exogenous antigen	34/742	185/18866	4.63722e-14	5.7326e-12	4.86941e-12	CYBA/B2M/HLA-DQA2/NCF1/HLA-DQA1/HLA-DRA/PSME1/PSMB9/HLA-DPA1/IFI30/PSMA2/CAPZB/DCTN3/VAMP8/AP2S1/PSME2/PSMA7/HLA-DRB1/HLA-DMB/PSMB2/DYNLL1/PSMB8/HLA-DQB1/PSMD4/FCER1G/PSMD8/HLA-F/PSMB5/ARF1/PSMB10/PSMA6/PSMB3/HLA-DPB1/CALR	34
GO:0019882	antigen processing and presentation	38/742	232/18866	6.91632e-14	8.32507e-12	7.07151e-12	CYBA/B2M/HLA-DQA2/NCF1/CCL19/HLA-DQA1/HLA-DRA/PSME1/PYCARD/PSMB9/HLA-DPA1/IFI30/PSMA2/CAPZB/DCTN3/VAMP8/AP2S1/PSME2/PSMA7/HLA-DRB1/HLA-DMB/PSMB2/DYNLL1/PSMB8/HLA-DQB1/CD8A/PSMD4/FCER1G/PSMD8/HLA-F/PSMB5/ARF1/PSMB10/PSMA6/CTSH/PSMB3/HLA-DPB1/CALR	38
GO:0009060	aerobic respiration	23/742	87/18866	2.03235e-13	2.38358e-11	2.02467e-11	COX5A/NDUFS7/UQCR10/NDUFA4/COX5B/UQCRH/NDUFS8/COX8A/MDH2/COX7C/BLOC1S1/COX7A2L/SDHC/SHMT2/UQCRB/UQCRC2/SDHB/COX4I1/MDH1/COX7B/COX6B1/CS/COX6C	23
GO:0002696	positive regulation of leukocyte activation	51/742	406/18866	2.11052e-13	2.41338e-11	2.04998e-11	IGHA1/IGKC/CCL19/TRBC2/IGHG2/CORO1A/IGLC2/PYCARD/SELENOK/TYROBP/HLA-DPA1/IGHG1/RPS3/MIF/BAD/AIF1/CD3E/TRBC1/IGLC3/VAMP8/TNFRSF4/LGALS1/LCK/CSK/TNFRSF14/PTPRC/IGHM/HLA-DMB/CTSC/SASH3/RHOH/TGFB1/IGHA2/ITGB2/CCL2/MDK/FCER1G/HLA-F/XBP1/FLT3LG/CD83/PDCD1/VSIR/CCL3/MAD2L2/CCL5/IGHG4/GPR183/HLA-DPB1/GRB2/IGLC1	51
GO:0050867	positive regulation of cell activation	52/742	421/18866	2.38565e-13	2.66146e-11	2.2607e-11	IGHA1/IGKC/CCL19/TRBC2/IGHG2/CORO1A/IGLC2/PYCARD/SELENOK/TYROBP/HLA-DPA1/IGHG1/RPS3/MIF/BAD/AIF1/CD3E/TRBC1/IGLC3/VAMP8/TNFRSF4/LGALS1/LCK/CSK/TNFRSF14/PTPRC/IGHM/HLA-DMB/PLEK/CTSC/SASH3/RHOH/TGFB1/IGHA2/ITGB2/CCL2/MDK/FCER1G/HLA-F/XBP1/FLT3LG/CD83/PDCD1/VSIR/CCL3/MAD2L2/CCL5/IGHG4/GPR183/HLA-DPB1/GRB2/IGLC1	52
GO:0070125	mitochondrial translational elongation	23/742	88/18866	2.65102e-13	2.88709e-11	2.45236e-11	MRPL57/MRPL23/MRPS24/AURKAIP1/MRPL43/MRPS12/MRPL12/MRPS6/MRPL52/MRPL28/MRPL41/MRPS34/MRPS23/MRPL33/MRPL20/MRPL4/MRPL11/MRPL14/MRPS21/MRPL55/MRPL34/MRPS18C/MRPL51	23
GO:0070126	mitochondrial translational termination	23/742	89/18866	3.44432e-13	3.6638e-11	3.11212e-11	MRPL57/MRPL23/MRPS24/AURKAIP1/MRPL43/MRPS12/MRPL12/MRPS6/MRPL52/MRPL28/MRPL41/MRPS34/MRPS23/MRPL33/MRPL20/MRPL4/MRPL11/MRPL14/MRPS21/MRPL55/MRPL34/MRPS18C/MRPL51	23
GO:0042776	proton motive force-driven mitochondrial ATP synthesis	13/742	24/18866	8.12849e-13	8.44993e-11	7.17757e-11	ATP5MF/ATP5MC2/ATP5MG/COX5B/ATP5PF/ATP5PB/ATP5MC3/ATP5MC1/ATP5PO/ATP5F1E/ATP5F1A/CYC1/ATP5ME	13
GO:0051251	positive regulation of lymphocyte activation	46/742	357/18866	1.33107e-12	1.35296e-10	1.14924e-10	IGHA1/IGKC/CCL19/TRBC2/IGHG2/CORO1A/IGLC2/PYCARD/SELENOK/TYROBP/HLA-DPA1/IGHG1/RPS3/MIF/BAD/AIF1/CD3E/TRBC1/IGLC3/TNFRSF4/LGALS1/LCK/CSK/TNFRSF14/PTPRC/IGHM/HLA-DMB/SASH3/RHOH/TGFB1/IGHA2/CCL2/MDK/HLA-F/XBP1/FLT3LG/CD83/PDCD1/VSIR/MAD2L2/CCL5/IGHG4/GPR183/HLA-DPB1/GRB2/IGLC1	46
GO:0009144	purine nucleoside triphosphate metabolic process	22/742	87/18866	1.81684e-12	1.80657e-10	1.53454e-10	NME2/ATP5MF/RAN/ATP5MC2/ATP5MG/NME3/COX5B/ATP5PF/GIMAP7/ATP5PB/GUK1/ATP5MC3/ATP5MC1/UQCC3/TGFB1/ATP5PO/NUDT1/ATP5F1E/ATP5F1A/DGUOK/CYC1/ATP5ME	22
GO:0006415	translational termination	24/742	105/18866	1.92448e-12	1.87289e-10	1.59088e-10	MRPL57/TRMT112/MRPL23/MRPS24/AURKAIP1/MRPL43/MRPS12/MRPL12/MRPS6/MRPL52/MRPL28/MRPL41/MRPS34/MRPS23/MRPL33/MRPL20/MRPL4/MRPL11/MRPL14/MRPS21/MRPL55/MRPL34/MRPS18C/MRPL51	24
GO:0006839	mitochondrial transport	39/742	271/18866	2.2427e-12	2.1371e-10	1.8153e-10	RAC2/ATP5MF/TSPO/SLC25A5/ATP5MC2/ATP5MG/ROMO1/ATP5IF1/BAD/TIMM13/COX5B/ATP5PF/SLC25A29/UBL5/ATP5PB/BAX/ATP5MC3/TIMM17B/FIS1/ATP5MC1/SLC25A6/TIMM10/TOMM5/PDCD5/YWHAZ/UCP2/AIP/ATP5PO/DNAJC15/ATP5F1E/TIMM8B/ATP5F1A/DYNLT1/TMEM14C/UBE2D3/CYC1/ALKBH7/ATP5ME/TOMM7	39
GO:0006414	translational elongation	27/742	135/18866	2.39828e-12	2.23872e-10	1.90162e-10	EEF1D/RPL30/MRPL57/MRPL23/MRPS24/AURKAIP1/MRPL43/MRPS12/EEF1B2/MRPL12/MRPS6/MRPL52/MRPL28/MRPL41/MRPS34/MRPS23/MRPL33/MRPL20/MRPL4/MRPL11/SRP9/MRPL14/MRPS21/MRPL55/MRPL34/MRPS18C/MRPL51	27
GO:0042590	antigen processing and presentation of exogenous peptide antigen via MHC class I	21/742	80/18866	2.64227e-12	2.41715e-10	2.05318e-10	CYBA/B2M/NCF1/PSME1/PSMB9/IFI30/PSMA2/VAMP8/PSME2/PSMA7/PSMB2/PSMB8/PSMD4/FCER1G/PSMD8/HLA-F/PSMB5/PSMB10/PSMA6/PSMB3/CALR	21
GO:0038093	Fc receptor signaling pathway	36/742	241/18866	5.26109e-12	4.71847e-10	4.00798e-10	IGKC/ACTG1/ARPC1B/IGHG2/PSME1/IGLC2/PSMB9/ARPC3/IGHG1/ARPC2/IGLC3/PSMA2/PSME2/SKP1/PSMA7/PTPRC/CD247/ACTR3/PSMB2/BRK1/PSMB8/PSMD4/FCER1G/PSMD8/PSMB5/MYO1G/LAT2/ARPC5/WASF2/PSMB10/PSMA6/IGHG4/PSMB3/GRB2/WIPF1/IGLC1	36
GO:0050852	T cell receptor signaling pathway	33/742	206/18866	5.83988e-12	4.95885e-10	4.21216e-10	HLA-DQA2/LIME1/TRAC/HLA-DQA1/HLA-DRA/PSME1/PSMB9/HLA-DPA1/CD3D/RPS3/CD3E/TRBC1/PSMA2/PSME2/SKP1/LCK/PSMA7/CSK/PTPRC/HLA-DRB1/CD247/PSMB2/PSMB8/HLA-DQB1/PSMD4/PSMD8/PSMB5/PHPT1/LGALS3/PSMB10/PSMA6/PSMB3/HLA-DPB1	33
GO:0015985	energy coupled proton transport, down electrochemical gradient	13/742	27/18866	5.85434e-12	4.95885e-10	4.21216e-10	ATP5MF/ATP5MC2/ATP5MG/COX5B/ATP5PF/ATP5PB/ATP5MC3/ATP5MC1/ATP5PO/ATP5F1E/ATP5F1A/CYC1/ATP5ME	13
GO:0015986	proton motive force-driven ATP synthesis	13/742	27/18866	5.85434e-12	4.95885e-10	4.21216e-10	ATP5MF/ATP5MC2/ATP5MG/COX5B/ATP5PF/ATP5PB/ATP5MC3/ATP5MC1/ATP5PO/ATP5F1E/ATP5F1A/CYC1/ATP5ME	13
GO:0007007	inner mitochondrial membrane organization	17/742	52/18866	6.49878e-12	5.40462e-10	4.59081e-10	ATP5MF/MICOS13/ATP5MC2/ATP5MG/ROMO1/TIMM13/ATP5PF/ATP5PB/MICOS10/ATP5MC3/ATP5MC1/TIMM10/UQCC3/ATP5PO/ATP5F1E/ATP5F1A/ATP5ME	17
GO:0032970	regulation of actin filament-based process	47/742	405/18866	3.1782e-11	2.59591e-09	2.20502e-09	RAC2/TMSB10/FLNA/ACTG1/ARPC1B/PFN1/CORO1A/PYCARD/ARPC3/CORO1B/HCLS1/GMFG/EVL/ARPC2/DBNL/S100A10/RHOG/CAPZB/STMN1/ABRACL/ACTR3/ARPC5L/PLEK/ARHGDIB/RHOH/BRK1/TWF2/MDK/CNN2/PHPT1/RHOF/VASP/ARF1/ARPC5/RANGRF/BST2/BIN1/WASF2/COTL1/CSF1R/RHOC/WDR1/CFL1/CAPG/GRB2/SDC4/ATP1A1	47
GO:0009141	nucleoside triphosphate metabolic process	23/742	110/18866	3.91964e-11	3.14534e-09	2.67173e-09	NME2/ATP5MF/RAN/ATP5MC2/ATP5MG/NME3/COX5B/ATP5PF/GIMAP7/ATP5PB/GUK1/ATP5MC3/ATP5MC1/UQCC3/TGFB1/ATP5PO/NUDT1/ATP5F1E/ATP5F1A/DGUOK/DUT/CYC1/ATP5ME	23
GO:0007006	mitochondrial membrane organization	26/742	142/18866	4.95218e-11	3.90539e-09	3.31733e-09	ATP5MF/MICOS13/SLC25A5/ATP5MC2/ATP5MG/ROMO1/ATP5IF1/BAD/TIMM13/ATP5PF/ATP5PB/BAX/MICOS10/ATP5MC3/ATP5MC1/TIMM10/PDCD5/UQCC3/YWHAZ/ATP5PO/ATP5F1E/ATP5F1A/CALM3/DYNLT1/ALKBH7/ATP5ME	26
GO:0002479	antigen processing and presentation of exogenous peptide antigen via MHC class I, TAP-dependent	19/742	75/18866	5.73879e-11	4.44902e-09	3.7791e-09	CYBA/B2M/NCF1/PSME1/PSMB9/PSMA2/VAMP8/PSME2/PSMA7/PSMB2/PSMB8/PSMD4/PSMD8/HLA-F/PSMB5/PSMB10/PSMA6/PSMB3/CALR	19
GO:0043624		33/742	224/18866	5.95737e-11	4.5415e-09	3.85766e-09	HSPA8/CIB1/MRPL57/TRMT112/MRPL23/CAPZB/MRPS24/AURKAIP1/MRPL43/STMN1/MRPS12/MRPL12/MRPS6/MRPL52/PLEK/MRPL28/MRPL41/MRPS34/MRPS23/MRPL33/MRPL20/TWF2/MRPL4/MRPL11/MRPL14/MRPS21/MRPL55/MRPL34/WDR1/CFL1/CAPG/MRPS18C/MRPL51	33
GO:0032956	regulation of actin cytoskeleton organization	43/742	360/18866	8.86438e-11	6.64683e-09	5.64598e-09	RAC2/TMSB10/FLNA/ACTG1/ARPC1B/PFN1/CORO1A/PYCARD/ARPC3/CORO1B/HCLS1/GMFG/EVL/ARPC2/DBNL/S100A10/RHOG/CAPZB/STMN1/ACTR3/ARPC5L/PLEK/ARHGDIB/RHOH/BRK1/TWF2/MDK/PHPT1/RHOF/VASP/ARF1/ARPC5/BST2/BIN1/WASF2/COTL1/CSF1R/RHOC/WDR1/CFL1/CAPG/GRB2/SDC4	43
GO:0032543	mitochondrial translation	25/742	135/18866	9.03672e-11	6.66677e-09	5.66291e-09	MRPL57/MRPL23/MRPS24/AURKAIP1/MRPL43/MRPS12/MRPL12/MRPS6/MRPL52/MRPL28/MRPL41/MRPS34/MRPS23/MRPL33/MRPL20/MRPL4/MRPL11/MRPL14/MRPS21/MRPL55/MRPL34/SHMT2/NDUFA7/MRPS18C/MRPL51	25
GO:0009205	purine ribonucleoside triphosphate metabolic process	19/742	79/18866	1.52495e-10	1.10716e-08	9.40448e-09	NME2/ATP5MF/RAN/ATP5MC2/ATP5MG/NME3/COX5B/ATP5PF/GIMAP7/ATP5PB/ATP5MC3/ATP5MC1/UQCC3/TGFB1/ATP5PO/ATP5F1E/ATP5F1A/CYC1/ATP5ME	19
GO:0002474	antigen processing and presentation of peptide antigen via MHC class I	21/742	99/18866	2.08481e-10	1.48999e-08	1.26563e-08	CYBA/B2M/NCF1/PSME1/PSMB9/IFI30/PSMA2/VAMP8/PSME2/PSMA7/PSMB2/PSMB8/PSMD4/FCER1G/PSMD8/HLA-F/PSMB5/PSMB10/PSMA6/PSMB3/CALR	21
GO:0042407	cristae formation	13/742	35/18866	3.21858e-10	2.26489e-08	1.92385e-08	ATP5MF/MICOS13/ATP5MC2/ATP5MG/ATP5PF/ATP5PB/ATP5MC3/ATP5MC1/UQCC3/ATP5PO/ATP5F1E/ATP5F1A/ATP5ME	13
GO:0009206	purine ribonucleoside triphosphate biosynthetic process	17/742	65/18866	3.42443e-10	2.37324e-08	2.01588e-08	NME2/ATP5MF/ATP5MC2/ATP5MG/NME3/COX5B/ATP5PF/ATP5PB/ATP5MC3/ATP5MC1/UQCC3/TGFB1/ATP5PO/ATP5F1E/ATP5F1A/CYC1/ATP5ME	17
GO:0042273	ribosomal large subunit biogenesis	18/742	74/18866	3.79882e-10	2.5934e-08	2.2029e-08	RPL10/RPL11/RPL35A/RPL12/RPL6/RPL7A/NPM1/RPL23A/RPL10A/EIF6/NHP2/MRPL20/MRPL11/NSA2/RPL14/SNU13/RPLP0/RPL26	18
GO:0022613	ribonucleoprotein complex biogenesis	50/742	482/18866	4.1272e-10	2.77615e-08	2.35813e-08	RPL10/RPS15/RPS7/RPS28/RPS8/RPL11/RPL35A/RPS10/RPL12/RAN/RPL6/RPS2/EIF3K/ISG20/TRMT112/RPL7A/RBIS/SNRPG/RPS5/EIF3H/NPM1/RPL23A/RPS21/SNRPD1/RPL10A/EIF3F/LSM4/NOP10/EIF6/SNRPB/NHP2/LSM2/PUF60/RPSA/SNRPC/MRPL20/MRPL11/SNRPD2/SNRPF/NSA2/LSM6/POP5/PRPF31/EIF3G/RPL14/RPS27L/SNU13/RPLP0/RPL26/EIF3L	50
GO:0009145	purine nucleoside triphosphate biosynthetic process	17/742	66/18866	4.44557e-10	2.94696e-08	2.50322e-08	NME2/ATP5MF/ATP5MC2/ATP5MG/NME3/COX5B/ATP5PF/ATP5PB/ATP5MC3/ATP5MC1/UQCC3/TGFB1/ATP5PO/ATP5F1E/ATP5F1A/CYC1/ATP5ME	17
GO:0009199	ribonucleoside triphosphate metabolic process	19/742	85/18866	5.87931e-10	3.84171e-08	3.26324e-08	NME2/ATP5MF/RAN/ATP5MC2/ATP5MG/NME3/COX5B/ATP5PF/GIMAP7/ATP5PB/ATP5MC3/ATP5MC1/UQCC3/TGFB1/ATP5PO/ATP5F1E/ATP5F1A/CYC1/ATP5ME	19
GO:0070661	leukocyte proliferation	38/742	313/18866	7.02582e-10	4.52621e-08	3.84467e-08	RAC2/CCL19/CORO1A/MZB1/PYCARD/SELENOK/CD79A/TYROBP/HLA-DPA1/RPS3/MIF/AIF1/CD3E/BAX/MS4A1/TNFRSF4/BLK/TNFRSF14/PKN1/PTPRC/HLA-DRB1/HLA-DMB/SASH3/CLU/FLT3LG/LGALS3/IRF1/VSIR/BST2/CD19/PSMB10/CSF1R/MAD1L1/CCL5/CCND3/GPR183/HLA-DPB1/SDC4	38
GO:0042113	B cell activation	39/742	328/18866	7.71144e-10	4.8989e-08	4.16124e-08	IGHA1/IGKC/TRBC2/IGHG2/IGLC2/MZB1/CD79A/TYROBP/IGHG1/MIF/TBC1D10C/BAD/TRBC1/IGLC3/CD79B/BAX/MS4A1/TNFRSF4/LGALS1/BLK/PKN1/PHB2/PTPRC/IGHM/SASH3/TGFB1/IGHA2/XBP1/LAT2/BATF/POU2AF1/BST2/CD19/HDAC5/MAD2L2/IGHG4/GPR183/ITM2A/IGLC1	39
GO:0006122	mitochondrial electron transport, ubiquinol to cytochrome c	9/742	15/18866	8.6872e-10	5.44318e-08	4.62357e-08	UQCR11/UQCR10/UQCRH/UQCRQ/UQCC3/UQCRFS1/UQCRB/UQCRC2/CYC1	9
GO:0032984	protein-containing complex disassembly	39/742	330/18866	9.20781e-10	5.62103e-08	4.77463e-08	HSPA8/PPP1CA/CIB1/MRPL57/TRMT112/GABARAPL2/MRPL23/CAPZB/MRPS24/VAMP8/AURKAIP1/MRPL43/STMN1/MRPS12/MRPL12/MRPS6/MRPL52/PLEK/MRPL28/MRPL41/MRPS34/MRPS23/MRPL33/MRPL20/TWF2/DDIT4/MRPL4/MRPL11/MRPL14/MRPS21/MRPL55/MRPL34/SMARCB1/WDR1/CFL1/CAPG/MRPS18C/MRPL51/GABARAP	39
GO:1902903	regulation of supramolecular fiber organization	42/742	373/18866	9.21681e-10	5.62103e-08	4.77463e-08	TMSB10/FLNA/ACTG1/HSPA8/ARPC1B/APOE/PFN1/CORO1A/CIB1/PYCARD/ARPC3/CORO1B/HCLS1/GMFG/EVL/ARPC2/RPS3/DBNL/S100A10/CAPZB/STMN1/ACTR3/ARPC5L/PLEK/CLU/BRK1/PARK7/TWF2/VASP/ARF1/CRYAB/ARPC5/RANGRF/BIN1/WASF2/COTL1/RHOC/WDR1/CFL1/CAPG/GRB2/SDC4	42
GO:0007015	actin filament organization	46/742	434/18866	1.05433e-09	6.34538e-08	5.38991e-08	RAC2/TMSB10/FLNA/ACTG1/ARPC1B/PFN1/CORO1A/PYCARD/ARPC3/CORO1B/HCLS1/GMFG/EVL/ARPC2/DBNL/AIF1/S100A10/RHOG/CAPZB/LCP1/STMN1/ACTR3/ARPC5L/PLEK/RHOH/TPM3/BRK1/TWF2/MYO1G/RHOF/VASP/ARF1/ARPC5/BIN1/WASF2/COTL1/MAD2L2/RHOC/WDR1/CFL1/CAPG/GRB2/TPM4/SDC4/WIPF1/HSP90B1	46
GO:0006754	ATP biosynthetic process	15/742	54/18866	1.50037e-09	8.91256e-08	7.57054e-08	ATP5MF/ATP5MC2/ATP5MG/COX5B/ATP5PF/ATP5PB/ATP5MC3/ATP5MC1/UQCC3/TGFB1/ATP5PO/ATP5F1E/ATP5F1A/CYC1/ATP5ME	15
GO:0009201	ribonucleoside triphosphate biosynthetic process	17/742	71/18866	1.52223e-09	8.92652e-08	7.5824e-08	NME2/ATP5MF/ATP5MC2/ATP5MG/NME3/COX5B/ATP5PF/ATP5PB/ATP5MC3/ATP5MC1/UQCC3/TGFB1/ATP5PO/ATP5F1E/ATP5F1A/CYC1/ATP5ME	17
GO:0008064	regulation of actin polymerization or depolymerization	28/742	190/18866	1.68337e-09	9.74648e-08	8.27889e-08	TMSB10/ARPC1B/PFN1/CORO1A/PYCARD/ARPC3/CORO1B/HCLS1/GMFG/EVL/ARPC2/DBNL/CAPZB/ACTR3/ARPC5L/PLEK/BRK1/TWF2/VASP/ARF1/ARPC5/BIN1/WASF2/COTL1/WDR1/CFL1/CAPG/GRB2	28
GO:0030832	regulation of actin filament length	28/742	191/18866	1.90041e-09	1.08656e-07	9.2295e-08	TMSB10/ARPC1B/PFN1/CORO1A/PYCARD/ARPC3/CORO1B/HCLS1/GMFG/EVL/ARPC2/DBNL/CAPZB/ACTR3/ARPC5L/PLEK/BRK1/TWF2/VASP/ARF1/ARPC5/BIN1/WASF2/COTL1/WDR1/CFL1/CAPG/GRB2	28
GO:0006123	mitochondrial electron transport, cytochrome c to oxygen	10/742	21/18866	1.98535e-09	1.10744e-07	9.40682e-08	COX5A/NDUFA4/COX5B/COX8A/COX7C/COX7A2L/COX4I1/COX7B/COX6B1/COX6C	10
GO:0019646	aerobic electron transport chain	10/742	21/18866	1.98535e-09	1.10744e-07	9.40682e-08	COX5A/NDUFA4/COX5B/COX8A/COX7C/COX7A2L/COX4I1/COX7B/COX6B1/COX6C	10
GO:0046651	lymphocyte proliferation	35/742	283/18866	2.03134e-09	1.11944e-07	9.50879e-08	RAC2/CCL19/CORO1A/MZB1/PYCARD/SELENOK/CD79A/TYROBP/HLA-DPA1/RPS3/MIF/AIF1/CD3E/BAX/MS4A1/TNFRSF4/BLK/TNFRSF14/PKN1/PTPRC/HLA-DRB1/HLA-DMB/SASH3/FLT3LG/LGALS3/IRF1/VSIR/CD19/PSMB10/MAD1L1/CCL5/CCND3/GPR183/HLA-DPB1/SDC4	35
GO:0032943	mononuclear cell proliferation	35/742	286/18866	2.69091e-09	1.46527e-07	1.24463e-07	RAC2/CCL19/CORO1A/MZB1/PYCARD/SELENOK/CD79A/TYROBP/HLA-DPA1/RPS3/MIF/AIF1/CD3E/BAX/MS4A1/TNFRSF4/BLK/TNFRSF14/PKN1/PTPRC/HLA-DRB1/HLA-DMB/SASH3/FLT3LG/LGALS3/IRF1/VSIR/CD19/PSMB10/MAD1L1/CCL5/CCND3/GPR183/HLA-DPB1/SDC4	35
GO:0050853	B cell receptor signaling pathway	23/742	135/18866	2.79982e-09	1.50663e-07	1.27977e-07	IGHA1/IGKC/LIME1/TRBC2/IGHG2/IGLC2/CD79A/IGHG1/TRBC1/IGLC3/CD79B/BAX/MS4A1/LCK/BLK/PTPRC/IGHM/PRKCH/IGHA2/LAT2/CD19/IGHG4/IGLC1	23
GO:0022618	ribonucleoprotein complex assembly	31/742	233/18866	2.92566e-09	1.55604e-07	1.32174e-07	RPL10/RPS15/RPS28/RPL11/RPS10/RPL12/RPL6/EIF3K/SNRPG/RPS5/EIF3H/RPL23A/SNRPD1/EIF3F/LSM4/EIF6/SNRPB/LSM2/PUF60/RPSA/SNRPC/MRPL20/MRPL11/SNRPD2/SNRPF/PRPF31/EIF3G/RPS27L/SNU13/RPLP0/EIF3L	31
GO:0043254	regulation of protein-containing complex assembly	46/742	449/18866	3.13435e-09	1.64787e-07	1.39974e-07	TMSB10/HSPA8/ARPC1B/APOE/PFN1/CORO1A/PYCARD/ARPC3/CORO1B/HCLS1/GMFG/MTLN/EVL/ARPC2/RPS3/DBNL/CAPZB/BAX/LCP1/STMN1/ACTR3/ARPC5L/PLEK/CLU/CXCL13/TGFB1/BRK1/PARK7/DNAJC15/TWF2/RAP1B/TCL1A/VASP/ARF1/CRYAB/VDAC2/LGALS3/ARPC5/RANGRF/STMP1/BIN1/WASF2/COTL1/RHOC/CAPG/GRB2	46
GO:0008154	actin polymerization or depolymerization	30/742	221/18866	3.26213e-09	1.69557e-07	1.44025e-07	TMSB10/ARPC1B/PFN1/CORO1A/PYCARD/ARPC3/CORO1B/HCLS1/GMFG/EVL/ARPC2/DBNL/AIF1/CAPZB/ACTR3/ARPC5L/PLEK/BRK1/TWF2/VASP/ARF1/ARPC5/BIN1/WASF2/COTL1/WDR1/CFL1/CAPG/GRB2/WIPF1	30
GO:0110053	regulation of actin filament organization	34/742	278/18866	4.61536e-09	2.37198e-07	2.01482e-07	TMSB10/FLNA/ACTG1/ARPC1B/PFN1/CORO1A/PYCARD/ARPC3/CORO1B/HCLS1/GMFG/EVL/ARPC2/DBNL/S100A10/CAPZB/STMN1/ACTR3/ARPC5L/PLEK/BRK1/TWF2/VASP/ARF1/ARPC5/BIN1/WASF2/COTL1/RHOC/WDR1/CFL1/CAPG/GRB2/SDC4	34
GO:0042255	ribosome assembly	16/742	67/18866	4.81254e-09	2.44584e-07	2.07755e-07	RPL10/RPS15/RPS28/RPL11/RPS10/RPL12/RPL6/RPS5/NPM1/RPL23A/EIF6/RPSA/MRPL20/MRPL11/RPS27L/RPLP0	16
GO:0070663	regulation of leukocyte proliferation	31/742	240/18866	6.01312e-09	2.95941e-07	2.51379e-07	RAC2/CCL19/CORO1A/MZB1/PYCARD/SELENOK/TYROBP/HLA-DPA1/RPS3/MIF/AIF1/CD3E/TNFRSF4/BLK/TNFRSF14/PKN1/PTPRC/HLA-DRB1/HLA-DMB/SASH3/FLT3LG/LGALS3/IRF1/VSIR/BST2/CSF1R/MAD1L1/CCL5/GPR183/HLA-DPB1/SDC4	31
GO:0071826	ribonucleoprotein complex subunit organization	31/742	240/18866	6.01312e-09	2.95941e-07	2.51379e-07	RPL10/RPS15/RPS28/RPL11/RPS10/RPL12/RPL6/EIF3K/SNRPG/RPS5/EIF3H/RPL23A/SNRPD1/EIF3F/LSM4/EIF6/SNRPB/LSM2/PUF60/RPSA/SNRPC/MRPL20/MRPL11/SNRPD2/SNRPF/PRPF31/EIF3G/RPS27L/SNU13/RPLP0/EIF3L	31
GO:0006909	phagocytosis	41/742	382/18866	6.01716e-09	2.95941e-07	2.51379e-07	CYBA/IGHA1/RAC2/IGKC/ACTG1/ARPC1B/TRBC2/IGHG2/CORO1A/IGLC2/PYCARD/ARPC3/TYROBP/IGHG1/ARPC2/AIF1/RHOG/TRBC1/IGLC3/CSK/IL2RG/PTPRC/IGHM/CD247/ACTR3/RHOH/IGHA2/ITGB2/BRK1/CCL2/ICAM3/FCER1G/MYO1G/ARPC5/MYD88/WASF2/IGHG4/GRB2/CALR/WIPF1/IGLC1	41
GO:0140053	mitochondrial gene expression	25/742	165/18866	7.04132e-09	3.42628e-07	2.91036e-07	MRPL57/MRPL23/MRPS24/AURKAIP1/MRPL43/MRPS12/MRPL12/MRPS6/MRPL52/MRPL28/MRPL41/MRPS34/MRPS23/MRPL33/MRPL20/MRPL4/MRPL11/MRPL14/MRPS21/MRPL55/MRPL34/SHMT2/NDUFA7/MRPS18C/MRPL51	25
GO:0031334	positive regulation of protein-containing complex assembly	32/742	257/18866	8.47583e-09	4.08089e-07	3.4664e-07	ARPC1B/PFN1/CORO1A/PYCARD/ARPC3/CORO1B/GMFG/MTLN/EVL/ARPC2/RPS3/BAX/LCP1/ACTR3/ARPC5L/PLEK/CLU/CXCL13/TGFB1/BRK1/PARK7/RAP1B/TCL1A/VASP/ARF1/LGALS3/ARPC5/STMP1/BIN1/WASF2/RHOC/GRB2	32
GO:0050670	regulation of lymphocyte proliferation	29/742	219/18866	1.05497e-08	5.02648e-07	4.26961e-07	RAC2/CCL19/CORO1A/MZB1/PYCARD/SELENOK/TYROBP/HLA-DPA1/RPS3/MIF/AIF1/CD3E/TNFRSF4/BLK/TNFRSF14/PKN1/PTPRC/HLA-DRB1/HLA-DMB/SASH3/FLT3LG/LGALS3/IRF1/VSIR/MAD1L1/CCL5/GPR183/HLA-DPB1/SDC4	29
GO:0002431	Fc receptor mediated stimulatory signaling pathway	23/742	145/18866	1.15523e-08	5.44745e-07	4.62719e-07	IGKC/ACTG1/ARPC1B/IGHG2/IGLC2/ARPC3/IGHG1/ARPC2/IGLC3/CSK/BLK/PTPRC/CD247/ACTR3/BRK1/FCER1G/MYO1G/ARPC5/WASF2/IGHG4/GRB2/WIPF1/IGLC1	23
GO:1990542	mitochondrial transmembrane transport	19/742	101/18866	1.24695e-08	5.81995e-07	4.9436e-07	ATP5MF/ATP5MC2/ATP5MG/ROMO1/COX5B/ATP5PF/SLC25A29/ATP5PB/ATP5MC3/TIMM17B/ATP5MC1/UCP2/ATP5PO/DNAJC15/ATP5F1E/ATP5F1A/CYC1/ATP5ME/TOMM7	19
GO:0050864	regulation of B cell activation	27/742	195/18866	1.29685e-08	5.88706e-07	5.00061e-07	IGHA1/IGKC/TRBC2/IGHG2/IGLC2/MZB1/TYROBP/IGHG1/MIF/TBC1D10C/BAD/TRBC1/IGLC3/TNFRSF4/BLK/PKN1/PTPRC/IGHM/SASH3/TGFB1/IGHA2/XBP1/CD19/MAD2L2/IGHG4/GPR183/IGLC1	27
GO:0032944	regulation of mononuclear cell proliferation	29/742	221/18866	1.29827e-08	5.88706e-07	5.00061e-07	RAC2/CCL19/CORO1A/MZB1/PYCARD/SELENOK/TYROBP/HLA-DPA1/RPS3/MIF/AIF1/CD3E/TNFRSF4/BLK/TNFRSF14/PKN1/PTPRC/HLA-DRB1/HLA-DMB/SASH3/FLT3LG/LGALS3/IRF1/VSIR/MAD1L1/CCL5/GPR183/HLA-DPB1/SDC4	29
GO:0033238	regulation of cellular amine metabolic process	17/742	81/18866	1.30617e-08	5.88706e-07	5.00061e-07	OAZ1/PSME1/PSMB9/PSMA2/PSME2/PSMA7/PSMB2/ITGB2/PARK7/PSMB8/PSMD4/PSMD8/PSMB5/PSMB10/PSMA6/PNKD/PSMB3	17
GO:1902905	positive regulation of supramolecular fiber organization	28/742	208/18866	1.31281e-08	5.88706e-07	5.00061e-07	FLNA/ARPC1B/APOE/PFN1/CORO1A/PYCARD/ARPC3/CORO1B/GMFG/EVL/ARPC2/RPS3/S100A10/ACTR3/ARPC5L/PLEK/CLU/BRK1/VASP/ARF1/ARPC5/BIN1/WASF2/RHOC/WDR1/CFL1/GRB2/SDC4	28
GO:0006521	regulation of cellular amino acid metabolic process	15/742	63/18866	1.5225e-08	6.76107e-07	5.74301e-07	OAZ1/PSME1/PSMB9/PSMA2/PSME2/PSMA7/PSMB2/PARK7/PSMB8/PSMD4/PSMD8/PSMB5/PSMB10/PSMA6/PSMB3	15
GO:0009142	nucleoside triphosphate biosynthetic process	17/742	82/18866	1.58824e-08	6.98522e-07	5.93341e-07	NME2/ATP5MF/ATP5MC2/ATP5MG/NME3/COX5B/ATP5PF/ATP5PB/ATP5MC3/ATP5MC1/UQCC3/TGFB1/ATP5PO/ATP5F1E/ATP5F1A/CYC1/ATP5ME	17
GO:0030833	regulation of actin filament polymerization	25/742	174/18866	2.10985e-08	9.19092e-07	7.80698e-07	TMSB10/ARPC1B/PFN1/CORO1A/PYCARD/ARPC3/CORO1B/HCLS1/GMFG/EVL/ARPC2/DBNL/CAPZB/ACTR3/ARPC5L/BRK1/TWF2/VASP/ARF1/ARPC5/BIN1/WASF2/COTL1/CAPG/GRB2	25
GO:0042254	ribosome biogenesis	35/742	310/18866	2.19706e-08	9.48052e-07	8.05298e-07	RPL10/RPS15/RPS7/RPS28/RPS8/RPL11/RPL35A/RPS10/RPL12/RAN/RPL6/RPS2/ISG20/TRMT112/RPL7A/RBIS/RPS5/NPM1/RPL23A/RPS21/RPL10A/NOP10/EIF6/NHP2/RPSA/MRPL20/MRPL11/NSA2/LSM6/POP5/RPL14/RPS27L/SNU13/RPLP0/RPL26	35
GO:0072655	establishment of protein localization to mitochondrion	22/742	140/18866	2.85697e-08	1.22129e-06	1.03739e-06	RAC2/TSPO/ROMO1/ATP5IF1/BAD/TIMM13/UBL5/BAX/TIMM17B/FIS1/SLC25A6/TIMM10/TOMM5/PDCD5/YWHAZ/AIP/DNAJC15/TIMM8B/CALM3/UBE2D3/DNAJA1/TOMM7	22
GO:0050792	regulation of viral process	28/742	217/18866	3.33924e-08	1.41423e-06	1.20128e-06	IFITM1/HSPA8/APOE/IFITM2/ZFP36/POLR2L/ISG20/CCL4/POLR2E/POLR2F/LGALS1/PARP10/HLA-DRB1/PPIA/BANF1/DYNLT1/SUPT4H1/POLR2I/BST2/CSF1R/CCL3/ISG15/POLR2G/CCL5/IFI27/SMARCB1/CFL1/POLR2J	28
GO:0032271	regulation of protein polymerization	29/742	231/18866	3.52153e-08	1.46432e-06	1.24382e-06	TMSB10/ARPC1B/PFN1/CORO1A/PYCARD/ARPC3/CORO1B/HCLS1/GMFG/EVL/ARPC2/RPS3/DBNL/CAPZB/STMN1/ACTR3/ARPC5L/BRK1/TWF2/VASP/ARF1/VDAC2/ARPC5/RANGRF/BIN1/WASF2/COTL1/CAPG/GRB2	29
GO:0043903	regulation of biological process involved in symbiotic interaction	29/742	231/18866	3.52153e-08	1.46432e-06	1.24382e-06	IFITM1/HSPA8/APOE/IFITM2/ZFP36/POLR2L/ISG20/CCL4/BAD/POLR2E/POLR2F/LGALS1/PARP10/HLA-DRB1/PPIA/BANF1/DYNLT1/SUPT4H1/POLR2I/BST2/CSF1R/CCL3/ISG15/POLR2G/CCL5/IFI27/SMARCB1/CFL1/POLR2J	29
GO:0061418	regulation of transcription from RNA polymerase II promoter in response to hypoxia	16/742	77/18866	4.0551e-08	1.67099e-06	1.41938e-06	RPS27A/PSME1/PSMB9/ELOB/PSMA2/PSME2/PSMA7/PSMB2/PSMB8/PSMD4/PSMD8/PSMB5/ELOC/PSMB10/PSMA6/PSMB3	16
GO:0030041	actin filament polymerization	26/742	193/18866	4.25802e-08	1.73895e-06	1.4771e-06	TMSB10/ARPC1B/PFN1/CORO1A/PYCARD/ARPC3/CORO1B/HCLS1/GMFG/EVL/ARPC2/DBNL/AIF1/CAPZB/ACTR3/ARPC5L/BRK1/TWF2/VASP/ARF1/ARPC5/BIN1/WASF2/COTL1/CAPG/GRB2	26
GO:0070585	protein localization to mitochondrion	22/742	144/18866	4.81781e-08	1.95015e-06	1.6565e-06	RAC2/TSPO/ROMO1/ATP5IF1/BAD/TIMM13/UBL5/BAX/TIMM17B/FIS1/SLC25A6/TIMM10/TOMM5/PDCD5/YWHAZ/AIP/DNAJC15/TIMM8B/CALM3/UBE2D3/DNAJA1/TOMM7	22
GO:0010499	proteasomal ubiquitin-independent protein catabolic process	9/742	22/18866	6.73385e-08	2.70181e-06	2.29498e-06	PSMB9/PSMA2/PSMA7/PSMB2/PSMB8/PSMB5/PSMB10/PSMA6/PSMB3	9
GO:0030838	positive regulation of actin filament polymerization	18/742	101/18866	7.20493e-08	2.86568e-06	2.43418e-06	ARPC1B/PFN1/CORO1A/PYCARD/ARPC3/CORO1B/GMFG/EVL/ARPC2/ACTR3/ARPC5L/BRK1/VASP/ARF1/ARPC5/BIN1/WASF2/GRB2	18
GO:0042110	T cell activation	45/742	483/18866	8.14858e-08	3.21307e-06	2.72926e-06	B2M/RAC2/CCL19/CORO1A/PYCARD/SELENOK/HLA-DPA1/CD3D/RPS3/BAD/AIF1/CD3E/CD7/BAX/LCP1/TNFRSF4/LGALS1/LCK/CSK/TNFRSF14/PTPRC/HLA-DRB1/HLA-DMB/CD8B/SASH3/RHOH/CCL2/CD8A/MDK/FCER1G/XBP1/CD83/BATF/PDCD1/LGALS3/IRF1/VSIR/PSMB10/MAD1L1/CCL5/CCND3/GPR183/HLA-DPB1/GRB2/SDC4	45
GO:0045010	actin nucleation	13/742	53/18866	9.52819e-08	3.72495e-06	3.16406e-06	ARPC1B/CORO1A/ARPC3/CORO1B/GMFG/EVL/ARPC2/ACTR3/ARPC5L/BRK1/ARF1/ARPC5/WASF2	13
GO:0051495	positive regulation of cytoskeleton organization	28/742	230/18866	1.16856e-07	4.52966e-06	3.8476e-06	FLNA/ARPC1B/PFN1/CORO1A/PYCARD/ARPC3/CORO1B/HCLS1/GMFG/EVL/ARPC2/RPS3/S100A10/ACTR3/ARPC5L/PLEK/BRK1/VASP/ARF1/ARPC5/PFDN2/BIN1/WASF2/RHOC/WDR1/CFL1/GRB2/SDC4	28
GO:0031145	anaphase-promoting complex-dependent catabolic process	16/742	83/18866	1.23069e-07	4.7304e-06	4.01811e-06	RPS27A/PSME1/PSMB9/ANAPC11/PSMA2/PSME2/PSMA7/PSMB2/ANAPC16/PSMB8/PSMD4/PSMD8/PSMB5/PSMB10/PSMA6/PSMB3	16
GO:0038094	Fc-gamma receptor signaling pathway	21/742	142/18866	1.71285e-07	6.52883e-06	5.54574e-06	IGKC/ACTG1/ARPC1B/IGHG2/IGLC2/ARPC3/IGHG1/ARPC2/IGLC3/PTPRC/CD247/ACTR3/BRK1/FCER1G/MYO1G/ARPC5/WASF2/IGHG4/GRB2/WIPF1/IGLC1	21
GO:0061013	regulation of mRNA catabolic process	26/742	208/18866	1.94938e-07	7.36899e-06	6.25939e-06	RPS27A/HSPA8/ZFP36/PSME1/PSMB9/PSMA2/NPM1/BTG2/PSME2/PSMA7/FUS/HNRNPM/PSMB2/YWHAZ/PSMB8/PSMD4/PSMD8/CIRBP/PSMB5/MYD88/ANP32A/PSMB10/PSMA6/POLR2G/HNRNPC/PSMB3	26
GO:0042098	T cell proliferation	25/742	195/18866	2.04717e-07	7.67523e-06	6.51952e-06	RAC2/CCL19/CORO1A/PYCARD/SELENOK/HLA-DPA1/RPS3/AIF1/CD3E/BAX/TNFRSF4/TNFRSF14/PTPRC/HLA-DRB1/HLA-DMB/SASH3/LGALS3/IRF1/VSIR/PSMB10/MAD1L1/CCL5/CCND3/HLA-DPB1/SDC4	25
GO:0034314	Arp2/3 complex-mediated actin nucleation	11/742	40/18866	2.63349e-07	9.79315e-06	8.31854e-06	ARPC1B/ARPC3/CORO1B/GMFG/ARPC2/ACTR3/ARPC5L/BRK1/ARF1/ARPC5/WASF2	11
GO:0006626	protein targeting to mitochondrion	17/742	99/18866	2.8955e-07	1.06807e-05	9.07242e-06	RAC2/TSPO/ROMO1/ATP5IF1/TIMM13/UBL5/TIMM17B/FIS1/SLC25A6/TIMM10/TOMM5/PDCD5/AIP/DNAJC15/TIMM8B/UBE2D3/TOMM7	17
GO:0043488	regulation of mRNA stability	24/742	186/18866	3.17064e-07	1.1602e-05	9.85503e-06	RPS27A/HSPA8/ZFP36/PSME1/PSMB9/PSMA2/NPM1/PSME2/PSMA7/FUS/HNRNPM/PSMB2/YWHAZ/PSMB8/PSMD4/PSMD8/CIRBP/PSMB5/MYD88/ANP32A/PSMB10/PSMA6/HNRNPC/PSMB3	24
GO:0051258	protein polymerization	32/742	300/18866	3.25273e-07	1.18079e-05	1.00299e-05	GPX4/TMSB10/ARPC1B/PFN1/CORO1A/PYCARD/ARPC3/CORO1B/HCLS1/GMFG/EVL/ARPC2/RPS3/DBNL/AIF1/CAPZB/STMN1/ACTR3/ARPC5L/BRK1/CHMP4A/TWF2/VASP/ARF1/VDAC2/ARPC5/RANGRF/BIN1/WASF2/COTL1/CAPG/GRB2	32
GO:0050870	positive regulation of T cell activation	26/742	214/18866	3.42686e-07	1.23421e-05	1.04837e-05	CCL19/CORO1A/PYCARD/SELENOK/HLA-DPA1/RPS3/BAD/AIF1/CD3E/LGALS1/LCK/CSK/TNFRSF14/PTPRC/HLA-DMB/SASH3/RHOH/CCL2/MDK/XBP1/CD83/PDCD1/VSIR/CCL5/HLA-DPB1/GRB2	26
GO:0034341	response to interferon-gamma	25/742	202/18866	4.04066e-07	1.44391e-05	1.22649e-05	B2M/HLA-DQA2/IFITM1/CCL19/ACTG1/HLA-DQA1/HLA-DRA/IFITM2/HLA-DPA1/IFI30/EVL/CCL4/AIF1/HLA-DRB1/ACTR3/STXBP2/CCL2/HLA-DQB1/HLA-F/IRF1/BST2/CCL3/CCL5/HLA-DPB1/IRF9	25
GO:0050871	positive regulation of B cell activation	21/742	151/18866	4.91938e-07	1.74428e-05	1.48163e-05	IGHA1/IGKC/TRBC2/IGHG2/IGLC2/IGHG1/MIF/BAD/TRBC1/IGLC3/TNFRSF4/PTPRC/IGHM/SASH3/TGFB1/IGHA2/XBP1/MAD2L2/IGHG4/GPR183/IGLC1	21
GO:0002433	immune response-regulating cell surface receptor signaling pathway involved in phagocytosis	20/742	139/18866	5.27223e-07	1.84085e-05	1.56366e-05	IGKC/ACTG1/ARPC1B/IGHG2/IGLC2/ARPC3/IGHG1/ARPC2/IGLC3/PTPRC/CD247/ACTR3/BRK1/MYO1G/ARPC5/WASF2/IGHG4/GRB2/WIPF1/IGLC1	20
GO:0038096	Fc-gamma receptor signaling pathway involved in phagocytosis	20/742	139/18866	5.27223e-07	1.84085e-05	1.56366e-05	IGKC/ACTG1/ARPC1B/IGHG2/IGLC2/ARPC3/IGHG1/ARPC2/IGLC3/PTPRC/CD247/ACTR3/BRK1/MYO1G/ARPC5/WASF2/IGHG4/GRB2/WIPF1/IGLC1	20
GO:1903039	positive regulation of leukocyte cell-cell adhesion	27/742	235/18866	6.3082e-07	2.18589e-05	1.85674e-05	CCL19/CORO1A/PYCARD/SELENOK/HLA-DPA1/RPS3/BAD/AIF1/CD3E/LGALS1/LCK/CSK/TNFRSF14/PTPRC/HLA-DMB/SASH3/RHOH/ITGB2/CCL2/MDK/XBP1/CD83/PDCD1/VSIR/CCL5/HLA-DPB1/GRB2	27
GO:0043487	regulation of RNA stability	24/742	195/18866	7.60575e-07	2.61569e-05	2.22183e-05	RPS27A/HSPA8/ZFP36/PSME1/PSMB9/PSMA2/NPM1/PSME2/PSMA7/FUS/HNRNPM/PSMB2/YWHAZ/PSMB8/PSMD4/PSMD8/CIRBP/PSMB5/MYD88/ANP32A/PSMB10/PSMA6/HNRNPC/PSMB3	24
GO:0010324	membrane invagination	20/742	143/18866	8.36783e-07	2.8563e-05	2.42621e-05	IGHA1/RAC2/IGKC/TRBC2/IGHG2/IGLC2/IGHG1/AIF1/RHOG/TRBC1/IGLC3/IGHM/RHOH/IGHA2/ITGB2/CHMP4A/FCER1G/ARF1/IGHG4/IGLC1	20
GO:0007159	leukocyte cell-cell adhesion	35/742	364/18866	1.09916e-06	3.72201e-05	3.16156e-05	RAC2/CCL19/CORO1A/PYCARD/SELENOK/HLA-DPA1/RPS3/BAD/AIF1/SELL/CD3E/LGALS1/LCK/CSK/TNFRSF14/PTPRC/HLA-DRB1/HLA-DMB/SASH3/RHOH/ITGB2/CCL2/MDK/FERMT3/XBP1/CD83/PDCD1/LGALS3/IRF1/VSIR/MAD1L1/CCL5/HLA-DPB1/GRB2/SDC4	35
GO:0045730	respiratory burst	10/742	37/18866	1.10667e-06	3.72201e-05	3.16156e-05	CYBA/IGHA1/RAC2/NCF1/CD52/JCHAIN/SELENOK/PGAM1/IGHA2/CYBC1	10
GO:0099024	plasma membrane invagination	19/742	135/18866	1.42265e-06	4.72261e-05	4.0115e-05	IGHA1/RAC2/IGKC/TRBC2/IGHG2/IGLC2/IGHG1/AIF1/RHOG/TRBC1/IGLC3/IGHM/RHOH/IGHA2/ITGB2/FCER1G/ARF1/IGHG4/IGLC1	19
GO:0051651	maintenance of location in cell	25/742	216/18866	1.42484e-06	4.72261e-05	4.0115e-05	CYBA/TMSB10/LIME1/CCL19/SRGN/APOE/FTH1/CORO1A/TSPO/MTLN/BAX/SKP1/LCK/PTPRC/PARK7/TWF2/CALM3/CXCL9/RER1/CD19/GPAA1/CCL3/TXN/CALR/HSP90B1	25
GO:0035722	interleukin-12-mediated signaling pathway	11/742	47/18866	1.54304e-06	5.0776e-05	4.31303e-05	MIF/LCP1/PSME2/PPIA/AIP/CNN2/RAP1B/ARF1/BOLA2B/CFL1/RPLP0	11
GO:0032273	positive regulation of protein polymerization	19/742	137/18866	1.78362e-06	5.82735e-05	4.94989e-05	ARPC1B/PFN1/CORO1A/PYCARD/ARPC3/CORO1B/GMFG/EVL/ARPC2/RPS3/ACTR3/ARPC5L/BRK1/VASP/ARF1/ARPC5/BIN1/WASF2/GRB2	19
GO:0002223	stimulatory C-type lectin receptor signaling pathway	17/742	113/18866	1.9849e-06	6.43894e-05	5.46939e-05	PSME1/PSMB9/PSMA2/PSME2/SKP1/ICAM2/PSMA7/PSMB2/PSMB8/ICAM3/PSMD4/FCER1G/PSMD8/PSMB5/PSMB10/PSMA6/PSMB3	17
GO:0006911	phagocytosis, engulfment	18/742	126/18866	2.15243e-06	6.93325e-05	5.88927e-05	IGHA1/RAC2/IGKC/TRBC2/IGHG2/IGLC2/IGHG1/AIF1/RHOG/TRBC1/IGLC3/IGHM/RHOH/IGHA2/ITGB2/FCER1G/IGHG4/IGLC1	18
GO:1903311	regulation of mRNA metabolic process	33/742	344/18866	2.33792e-06	7.47808e-05	6.35206e-05	RPS27A/HSPA8/ZFP36/PSME1/PSMB9/RBM8A/PSMA2/NPM1/BTG2/PSME2/PSMA7/FUS/MAGOH/HNRNPM/PSMB2/YWHAZ/PUF60/PSMB8/PSMD4/PSMD8/CIRBP/PSMB5/RNPS1/PRDX6/MYD88/ANP32A/PSMB10/PSMA6/POLR2G/RBM3/HNRNPC/PSMB3/SAP18	33
GO:0071356	cellular response to tumor necrosis factor	30/742	297/18866	2.35817e-06	7.49046e-05	6.36258e-05	CYBA/CCL19/LTB/ZFP36/PSME1/CIB1/PYCARD/PSMB9/RPS3/CCL4/PSMA2/PSME2/TNFRSF4/PSMA7/TNFRSF14/PSMB2/PSMB8/CCL2/PSMD4/PSMD8/PSMB5/CASP4/TCL1A/CARD16/ZFAND6/PSMB10/PSMA6/CCL3/CCL5/PSMB3	30
GO:0071349	cellular response to interleukin-12	11/742	49/18866	2.40254e-06	7.57878e-05	6.43759e-05	MIF/LCP1/PSME2/PPIA/AIP/CNN2/RAP1B/ARF1/BOLA2B/CFL1/RPLP0	11
GO:1903037	regulation of leukocyte cell-cell adhesion	32/742	329/18866	2.47383e-06	7.75021e-05	6.58321e-05	CCL19/CORO1A/PYCARD/SELENOK/HLA-DPA1/RPS3/BAD/AIF1/CD3E/LGALS1/LCK/CSK/TNFRSF14/PTPRC/HLA-DRB1/HLA-DMB/SASH3/RHOH/ITGB2/CCL2/MDK/XBP1/CD83/PDCD1/LGALS3/IRF1/VSIR/MAD1L1/CCL5/HLA-DPB1/GRB2/SDC4	32
GO:0002495	antigen processing and presentation of peptide antigen via MHC class II	16/742	103/18866	2.56924e-06	7.94035e-05	6.74472e-05	HLA-DQA2/HLA-DQA1/HLA-DRA/PYCARD/HLA-DPA1/IFI30/CAPZB/DCTN3/AP2S1/HLA-DRB1/HLA-DMB/DYNLL1/HLA-DQB1/FCER1G/ARF1/HLA-DPB1	16
GO:0070498	interleukin-1-mediated signaling pathway	16/742	103/18866	2.56924e-06	7.94035e-05	6.74472e-05	RPS27A/PSME1/PSMB9/PSMA2/PSME2/SKP1/PSMA7/PSMB2/PSMB8/PSMD4/PSMD8/PSMB5/MYD88/PSMB10/PSMA6/PSMB3	16
GO:0042129	regulation of T cell proliferation	21/742	167/18866	2.61274e-06	8.02059e-05	6.81288e-05	RAC2/CCL19/CORO1A/PYCARD/SELENOK/HLA-DPA1/RPS3/AIF1/CD3E/TNFRSF14/PTPRC/HLA-DRB1/HLA-DMB/SASH3/LGALS3/IRF1/VSIR/MAD1L1/CCL5/HLA-DPB1/SDC4	21
GO:0002220	innate immune response activating cell surface receptor signaling pathway	17/742	116/18866	2.87337e-06	8.76185e-05	7.44252e-05	PSME1/PSMB9/PSMA2/PSME2/SKP1/ICAM2/PSMA7/PSMB2/PSMB8/ICAM3/PSMD4/FCER1G/PSMD8/PSMB5/PSMB10/PSMA6/PSMB3	17
GO:0002504	antigen processing and presentation of peptide or polysaccharide antigen via MHC class II	16/742	104/18866	2.92733e-06	8.82631e-05	7.49728e-05	HLA-DQA2/HLA-DQA1/HLA-DRA/PYCARD/HLA-DPA1/IFI30/CAPZB/DCTN3/AP2S1/HLA-DRB1/HLA-DMB/DYNLL1/HLA-DQB1/FCER1G/ARF1/HLA-DPB1	16
GO:0071346	cellular response to interferon-gamma	22/742	182/18866	2.94754e-06	8.82631e-05	7.49728e-05	B2M/HLA-DQA2/CCL19/ACTG1/HLA-DQA1/HLA-DRA/HLA-DPA1/IFI30/EVL/CCL4/AIF1/HLA-DRB1/ACTR3/STXBP2/CCL2/HLA-DQB1/HLA-F/IRF1/CCL3/CCL5/HLA-DPB1/IRF9	22
GO:0032760	positive regulation of tumor necrosis factor production	11/742	50/18866	2.97169e-06	8.82631e-05	7.49728e-05	CYBA/DDT/CCL19/PYCARD/SELENOK/MIF/PTPRC/SASH3/CLU/FCER1G/CCL3	11
GO:0070671	response to interleukin-12	11/742	50/18866	2.97169e-06	8.82631e-05	7.49728e-05	MIF/LCP1/PSME2/PPIA/AIP/CNN2/RAP1B/ARF1/BOLA2B/CFL1/RPLP0	11
GO:0050863	regulation of T cell activation	32/742	332/18866	3.00143e-06	8.85711e-05	7.52344e-05	RAC2/CCL19/CORO1A/PYCARD/SELENOK/HLA-DPA1/RPS3/BAD/AIF1/CD3E/LGALS1/LCK/CSK/TNFRSF14/PTPRC/HLA-DRB1/HLA-DMB/SASH3/RHOH/CCL2/MDK/XBP1/CD83/PDCD1/LGALS3/IRF1/VSIR/MAD1L1/CCL5/HLA-DPB1/GRB2/SDC4	32
GO:0001819	positive regulation of cytokine production	39/742	447/18866	3.03689e-06	8.90431e-05	7.56353e-05	CYBA/B2M/DDT/CCL19/LTB/PYCARD/SELENOK/TYROBP/POLR2L/HLA-DPA1/RPS3/MIF/AIF1/CD3E/POLR2E/POLR2F/TNFRSF14/LAMTOR5/PHB2/PTPRC/IL16/SASH3/CLU/TGFB1/PARK7/MDK/FCER1G/HLA-F/HMGB2/XBP1/CD83/POU2AF1/IRF1/MYD88/STMP1/CCL3/GSDMD/HLA-DPB1/GPSM3	39
GO:0038095	Fc-epsilon receptor signaling pathway	21/742	169/18866	3.16697e-06	9.22658e-05	7.83728e-05	IGKC/PSME1/IGLC2/PSMB9/IGLC3/PSMA2/PSME2/SKP1/PSMA7/PSMB2/PSMB8/PSMD4/FCER1G/PSMD8/PSMB5/LAT2/PSMB10/PSMA6/PSMB3/GRB2/IGLC1	21
GO:0071347	cellular response to interleukin-1	22/742	183/18866	3.22872e-06	9.29992e-05	7.89957e-05	RPS27A/CCL19/PSME1/PYCARD/PSMB9/CCL4/PSMA2/PSME2/SKP1/PSMA7/PSMB2/PSMB8/CCL2/PSMD4/PSMD8/PSMB5/MYD88/PSMB10/PSMA6/CCL3/CCL5/PSMB3	22
GO:0002758	innate immune response-activating signal transduction	17/742	117/18866	3.24083e-06	9.29992e-05	7.89957e-05	PSME1/PSMB9/PSMA2/PSME2/SKP1/ICAM2/PSMA7/PSMB2/PSMB8/ICAM3/PSMD4/FCER1G/PSMD8/PSMB5/PSMB10/PSMA6/PSMB3	17
GO:0031146	SCF-dependent proteasomal ubiquitin-dependent protein catabolic process	15/742	93/18866	3.25314e-06	9.29992e-05	7.89957e-05	PSME1/PSMB9/FBXW5/PSMA2/PSME2/SKP1/PSMA7/PSMB2/PSMB8/PSMD4/PSMD8/PSMB5/PSMB10/PSMA6/PSMB3	15
GO:0048246	macrophage chemotaxis	10/742	42/18866	3.912e-06	0.00011114	9.44047e-05	DDT/MIF/CKLF/RARRES2/CCL2/MDK/LGALS3/CSF1R/CCL3/CCL5	10
GO:0008380	RNA splicing	41/742	487/18866	4.13762e-06	0.000116824	9.92329e-05	RPS13/LSM7/RPS26/HSPA8/POLR2L/ARL6IP4/RBM8A/LSM10/SNRPG/POLR2E/UBL5/POLR2F/SNRPD1/LSM4/FUS/MAGOH/HNRNPM/SNRPB/LSM2/PUF60/SNRPC/DDX39A/LSM3/CIRBP/SNRPD2/SNRPF/RNPS1/PRDX6/LSM6/LGALS3/POLR2I/PRPF31/RTRAF/POLR2G/RBM3/HNRNPC/THOC7/SNU13/POLR2J/SF3B5/SAP18	41
GO:0097193	intrinsic apoptotic signaling pathway	29/742	290/18866	4.22537e-06	0.00011857	0.000100716	RPS7/RPL11/HINT1/PYCARD/SELENOK/CRIP1/RPS3/MIF/BAD/BAX/FIS1/LCK/ATP2A3/CLU/PARK7/SELENOS/DDIT4/ERP29/XBP1/CASP4/BCL2A1/ARL6IP5/VDAC2/MMP9/TMEM109/PPP1R15A/DNAJA1/RPS27L/RPL26	29
GO:0048524	positive regulation of viral process	16/742	107/18866	4.28587e-06	0.000119534	0.000101535	HSPA8/APOE/POLR2L/POLR2E/POLR2F/LGALS1/HLA-DRB1/PPIA/SUPT4H1/POLR2I/CSF1R/POLR2G/CCL5/SMARCB1/CFL1/POLR2J	16
GO:1903557	positive regulation of tumor necrosis factor superfamily cytokine production	11/742	52/18866	4.47302e-06	0.000123998	0.000105327	CYBA/DDT/CCL19/PYCARD/SELENOK/MIF/PTPRC/SASH3/CLU/FCER1G/CCL3	11
GO:1902036	regulation of hematopoietic stem cell differentiation	13/742	73/18866	4.73052e-06	0.000130346	0.000110719	PSME1/PSMB9/PSMA2/PSME2/PSMA7/PSMB2/PSMB8/PSMD4/PSMD8/PSMB5/PSMB10/PSMA6/PSMB3	13
GO:0022407	regulation of cell-cell adhesion	38/742	439/18866	4.88792e-06	0.000133876	0.000113718	CCL19/CORO1A/PYCARD/SELENOK/HLA-DPA1/RPS3/BAD/AIF1/CD3E/LGALS1/LCK/CSK/BLK/TNFRSF14/PTPRC/HLA-DRB1/HLA-DMB/SASH3/CXCL13/RHOH/TGFB1/ITGB2/CCL2/MDK/FERMT3/XBP1/FXYD5/CD83/PDCD1/LGALS3/IRF1/VSIR/MAD1L1/MAD2L2/CCL5/HLA-DPB1/GRB2/SDC4	38
GO:0043618	regulation of transcription from RNA polymerase II promoter in response to stress	16/742	109/18866	5.48114e-06	0.000149231	0.00012676	RPS27A/PSME1/PSMB9/ELOB/PSMA2/PSME2/PSMA7/PSMB2/PSMB8/PSMD4/PSMD8/PSMB5/ELOC/PSMB10/PSMA6/PSMB3	16
GO:0022409	positive regulation of cell-cell adhesion	28/742	279/18866	5.75752e-06	0.000154938	0.000131608	CCL19/CORO1A/PYCARD/SELENOK/HLA-DPA1/RPS3/BAD/AIF1/CD3E/LGALS1/LCK/CSK/TNFRSF14/PTPRC/HLA-DMB/SASH3/CXCL13/RHOH/ITGB2/CCL2/MDK/XBP1/CD83/PDCD1/VSIR/CCL5/HLA-DPB1/GRB2	28
GO:0097237	cellular response to toxic substance	17/742	122/18866	5.79237e-06	0.000154938	0.000131608	GPX4/GPX3/TPO/APOE/SELENOW/ALOX5AP/FIS1/PRDX4/IYD/PARK7/SELENOS/MGST3/PRDX6/PRDX3/TXN/GSTK1/AKR1A1	17
GO:1990266	neutrophil migration	17/742	122/18866	5.79237e-06	0.000154938	0.000131608	RAC2/CCL19/CD99/CCL4/RHOG/CKLF/CXCL13/RHOH/ITGB2/CCL2/MDK/FCER1G/CXCL9/LGALS3/CCL3/CCL5/WDR1	17
GO:0070665	positive regulation of leukocyte proliferation	19/742	150/18866	6.96702e-06	0.000184203	0.000156466	CCL19/CORO1A/PYCARD/SELENOK/HLA-DPA1/RPS3/MIF/AIF1/CD3E/TNFRSF4/PTPRC/HLA-DMB/SASH3/FLT3LG/BST2/CSF1R/CCL5/GPR183/HLA-DPB1	19
GO:0097530	granulocyte migration	19/742	150/18866	6.96702e-06	0.000184203	0.000156466	RAC2/CCL19/CD99/CCL4/RHOG/CKLF/RARRES2/CXCL13/RHOH/ITGB2/CCL2/MDK/FCER1G/CXCL9/LGALS3/CSF1R/CCL3/CCL5/WDR1	19
GO:0060218	hematopoietic stem cell differentiation	14/742	87/18866	7.07597e-06	0.000186009	0.000158	PSME1/PSMB9/PSMA2/PSME2/PSMA7/PSMB2/PSMB8/PSMD4/PSMD8/PSMB5/BATF/PSMB10/PSMA6/PSMB3	14
GO:1903706	regulation of hemopoiesis	41/742	498/18866	7.13397e-06	0.000186462	0.000158385	B2M/CCL19/ZFP36/NME2/PSME1/CIB1/PSMB9/HCLS1/TYROBP/TMEM176B/BAD/GNAS/PSMA2/PRMT1/PSME2/PSMA7/PTPRC/HLA-DRB1/EIF6/PSMB2/SASH3/RHOH/TGFB1/PSMB8/MDK/PSMD4/PSMD8/TMEM176A/HMGB2/XBP1/PSMB5/FLT3LG/CD83/LGALS3/IRF1/VSIR/PSMB10/PSMA6/CCL3/ISG15/PSMB3	41
GO:0019886	antigen processing and presentation of exogenous peptide antigen via MHC class II	15/742	99/18866	7.20631e-06	0.000187282	0.000159082	HLA-DQA2/HLA-DQA1/HLA-DRA/HLA-DPA1/IFI30/CAPZB/DCTN3/AP2S1/HLA-DRB1/HLA-DMB/DYNLL1/HLA-DQB1/FCER1G/ARF1/HLA-DPB1	15
GO:0046782	regulation of viral transcription	12/742	65/18866	7.42956e-06	0.000191993	0.000163084	ZFP36/POLR2L/CCL4/POLR2E/POLR2F/SUPT4H1/POLR2I/CCL3/POLR2G/CCL5/SMARCB1/POLR2J	12
GO:0032535	regulation of cellular component size	34/742	383/18866	8.9932e-06	0.000231095	0.000196297	TMSB10/ARPC1B/APOE/PFN1/CORO1A/PPP1CA/PYCARD/ARPC3/CORO1B/HCLS1/GMFG/EVL/ARPC2/DBNL/LAMTOR4/CAPZB/LAMTOR5/ARHGAP4/ACTR3/ARPC5L/PLEK/BRK1/TWF2/VASP/ARF1/ARPC5/BIN1/WASF2/COTL1/PPP1R15A/WDR1/CFL1/CAPG/GRB2	34
GO:1990748	cellular detoxification	16/742	114/18866	9.87051e-06	0.000252222	0.000214243	GPX4/GPX3/TPO/APOE/SELENOW/ALOX5AP/PRDX4/IYD/PARK7/SELENOS/MGST3/PRDX6/PRDX3/TXN/GSTK1/AKR1A1	16
GO:0070555	response to interleukin-1	23/742	211/18866	1.01801e-05	0.000258688	0.000219736	CYBA/RPS27A/CCL19/PSME1/PYCARD/PSMB9/CCL4/PSMA2/PSME2/SKP1/PSMA7/PSMB2/PSMB8/CCL2/PSMD4/PSMD8/PSMB5/MYD88/PSMB10/PSMA6/CCL3/CCL5/PSMB3	23
GO:0034612	response to tumor necrosis factor	30/742	320/18866	1.05134e-05	0.000265682	0.000225677	CYBA/CCL19/LTB/ZFP36/PSME1/CIB1/PYCARD/PSMB9/RPS3/CCL4/PSMA2/PSME2/TNFRSF4/PSMA7/TNFRSF14/PSMB2/PSMB8/CCL2/PSMD4/PSMD8/PSMB5/CASP4/TCL1A/CARD16/ZFAND6/PSMB10/PSMA6/CCL3/CCL5/PSMB3	30
GO:0043620	regulation of DNA-templated transcription in response to stress	16/742	115/18866	1.10546e-05	0.000277823	0.000235989	RPS27A/PSME1/PSMB9/ELOB/PSMA2/PSME2/PSMA7/PSMB2/PSMB8/PSMD4/PSMD8/PSMB5/ELOC/PSMB10/PSMA6/PSMB3	16
GO:0098869	cellular oxidant detoxification	15/742	103/18866	1.18111e-05	0.000295213	0.000250761	GPX4/GPX3/TPO/APOE/SELENOW/ALOX5AP/PRDX4/IYD/PARK7/SELENOS/MGST3/PRDX6/PRDX3/TXN/GSTK1	15
GO:0000377	RNA splicing, via transesterification reactions with bulged adenosine as nucleophile	34/742	390/18866	1.31905e-05	0.000326125	0.000277018	LSM7/HSPA8/POLR2L/RBM8A/SNRPG/POLR2E/UBL5/POLR2F/SNRPD1/LSM4/FUS/MAGOH/HNRNPM/SNRPB/LSM2/PUF60/SNRPC/DDX39A/LSM3/CIRBP/SNRPD2/SNRPF/RNPS1/PRDX6/LSM6/POLR2I/PRPF31/POLR2G/RBM3/HNRNPC/SNU13/POLR2J/SF3B5/SAP18	34
GO:0000398	mRNA splicing, via spliceosome	34/742	390/18866	1.31905e-05	0.000326125	0.000277018	LSM7/HSPA8/POLR2L/RBM8A/SNRPG/POLR2E/UBL5/POLR2F/SNRPD1/LSM4/FUS/MAGOH/HNRNPM/SNRPB/LSM2/PUF60/SNRPC/DDX39A/LSM3/CIRBP/SNRPD2/SNRPF/RNPS1/PRDX6/LSM6/POLR2I/PRPF31/POLR2G/RBM3/HNRNPC/SNU13/POLR2J/SF3B5/SAP18	34
GO:0002218	activation of innate immune response	18/742	144/18866	1.45234e-05	0.00035715	0.000303371	PSME1/PYCARD/PSMB9/PSMA2/PSME2/SKP1/ICAM2/PSMA7/PSMB2/PSMB8/ICAM3/PSMD4/FCER1G/PSMD8/PSMB5/PSMB10/PSMA6/PSMB3	18
GO:0000027	ribosomal large subunit assembly	8/742	30/18866	1.49436e-05	0.000365518	0.00031048	RPL10/RPL11/RPL12/RPL6/RPL23A/MRPL20/MRPL11/RPLP0	8
GO:0044106	cellular amine metabolic process	17/742	131/18866	1.51958e-05	0.000369711	0.000314042	OAZ1/PSME1/PSMB9/PSMA2/PSME2/PSMA7/PSMB2/ITGB2/PARK7/PSMB8/PSMD4/PSMD8/PSMB5/PSMB10/PSMA6/PNKD/PSMB3	17
GO:0000375	RNA splicing, via transesterification reactions	34/742	393/18866	1.54865e-05	0.000374791	0.000318356	LSM7/HSPA8/POLR2L/RBM8A/SNRPG/POLR2E/UBL5/POLR2F/SNRPD1/LSM4/FUS/MAGOH/HNRNPM/SNRPB/LSM2/PUF60/SNRPC/DDX39A/LSM3/CIRBP/SNRPD2/SNRPF/RNPS1/PRDX6/LSM6/POLR2I/PRPF31/POLR2G/RBM3/HNRNPC/SNU13/POLR2J/SF3B5/SAP18	34
GO:0009152	purine ribonucleotide biosynthetic process	20/742	173/18866	1.60647e-05	0.000386736	0.000328502	NME2/ATP5MF/APRT/ATP5MC2/ATP5MG/NME3/COX5B/ATP5PF/ATP5PB/GUK1/ATP5MC3/ATP5MC1/PPCS/UQCC3/TGFB1/ATP5PO/ATP5F1E/ATP5F1A/CYC1/ATP5ME	20
GO:0006959	humoral immune response	33/742	377/18866	1.62228e-05	0.000388497	0.000329998	IGHA1/IGKC/JCHAIN/LYZ/TRBC2/IGHG2/IGLC2/IGHG1/RPL30/ROMO1/TRBC1/IGLC3/RARRES2/MS4A1/HMGN2/PTPRC/HLA-DRB1/IGHM/CLU/CXCL13/IGHA2/CCL2/HLA-DQB1/CFD/CD83/CXCL9/POU2AF1/PDCD1/CD19/PSMB10/IGHG4/GPR183/IGLC1	33
GO:0060071	Wnt signaling pathway, planar cell polarity pathway	15/742	108/18866	2.11185e-05	0.000503105	0.000427349	PFN1/PSME1/PSMB9/PSMA2/AP2S1/PSME2/PSMA7/PSMB2/PSMB8/PSMD4/PSMD8/PSMB5/PSMB10/PSMA6/PSMB3	15
GO:0010972	negative regulation of G2/M transition of mitotic cell cycle	14/742	96/18866	2.25854e-05	0.000535261	0.000454664	PSME1/PSMB9/PSMA2/PSME2/SKP1/PSMA7/PSMB2/PSMB8/PSMD4/PSMD8/PSMB5/PSMB10/PSMA6/PSMB3	14
GO:0050671	positive regulation of lymphocyte proliferation	17/742	136/18866	2.49421e-05	0.000588067	0.000499518	CCL19/CORO1A/PYCARD/SELENOK/HLA-DPA1/RPS3/MIF/AIF1/CD3E/TNFRSF4/PTPRC/HLA-DMB/SASH3/FLT3LG/CCL5/GPR183/HLA-DPB1	17
GO:0071456	cellular response to hypoxia	22/742	208/18866	2.52776e-05	0.000589898	0.000501073	MALAT1/RPS27A/CHCHD2/PSME1/PSMB9/BAD/ELOB/PSMA2/PSME2/PSMA7/PHB2/PSMB2/PGK1/PSMB8/PSMD4/PSMD8/PSMB5/ELOC/CARD16/PSMB10/PSMA6/PSMB3	22
GO:0072522	purine-containing compound biosynthetic process	22/742	208/18866	2.52776e-05	0.000589898	0.000501073	NME2/ATP5MF/APRT/ATP5MC2/ATP5MG/NME3/COX5B/ATP5PF/ATP5PB/GUK1/ATP5MC3/ATP5MC1/PPCS/UQCC3/TGFB1/ATP5PO/ATP5F1E/ATP5F1A/DGUOK/SHMT2/CYC1/ATP5ME	22
GO:0032680	regulation of tumor necrosis factor production	15/742	110/18866	2.63659e-05	0.000609079	0.000517366	CYBA/DDT/CCL19/ZFP36/PYCARD/SELENOK/TSPO/MIF/PTPRC/SASH3/CLU/SELENOS/FCER1G/VSIR/CCL3	15
GO:0090175	regulation of establishment of planar polarity	15/742	110/18866	2.63659e-05	0.000609079	0.000517366	PFN1/PSME1/PSMB9/PSMA2/AP2S1/PSME2/PSMA7/PSMB2/PSMB8/PSMD4/PSMD8/PSMB5/PSMB10/PSMA6/PSMB3	15
GO:0032946	positive regulation of mononuclear cell proliferation	17/742	137/18866	2.74532e-05	0.000630094	0.000535217	CCL19/CORO1A/PYCARD/SELENOK/HLA-DPA1/RPS3/MIF/AIF1/CD3E/TNFRSF4/PTPRC/HLA-DMB/SASH3/FLT3LG/CCL5/GPR183/HLA-DPB1	17
GO:0002460	adaptive immune response based on somatic recombination of immune receptors built from immunoglobulin superfamily domains	32/742	370/18866	2.75511e-05	0.000630094	0.000535217	B2M/IGHA1/IGKC/CCL19/TRBC2/IGHG2/IGLC2/IGHG1/TRBC1/IGLC3/PKN1/PTPRC/HLA-DRB1/IGHM/CTSC/SASH3/CLU/CXCL13/TGFB1/IGHA2/HLA-DQB1/CD8A/FCER1G/HLA-F/MYO1G/BATF/CD19/GZMM/MAD2L2/CTSH/IGHG4/IGLC1	32
GO:0001736	establishment of planar polarity	16/742	124/18866	2.88773e-05	0.000653886	0.000555426	PFN1/PSME1/PSMB9/PSMA2/AP2S1/PSME2/PSMA7/PSMB2/PSMB8/PSMD4/PSMD8/PSMB5/PSMB10/PSMA6/PSMB3/WDR1	16
GO:0007164	establishment of tissue polarity	16/742	124/18866	2.88773e-05	0.000653886	0.000555426	PFN1/PSME1/PSMB9/PSMA2/AP2S1/PSME2/PSMA7/PSMB2/PSMB8/PSMD4/PSMD8/PSMB5/PSMB10/PSMA6/PSMB3/WDR1	16
GO:1901532	regulation of hematopoietic progenitor cell differentiation	13/742	86/18866	2.9834e-05	0.000672221	0.000571	PSME1/PSMB9/PSMA2/PSME2/PSMA7/PSMB2/PSMB8/PSMD4/PSMD8/PSMB5/PSMB10/PSMA6/PSMB3	13
GO:0042274	ribosomal small subunit biogenesis	12/742	75/18866	3.36332e-05	0.00075411	0.000640559	RPS15/RPS7/RPS28/RPS8/RPS10/RPS5/NPM1/RPS21/RPSA/LSM6/RPS27L/SNU13	12
GO:0002685	regulation of leukocyte migration	22/742	212/18866	3.39182e-05	0.000756788	0.000642834	RAC2/DDT/CCL19/PYCARD/SELENOK/CD99/MIF/CCL4/AIF1/RHOG/RARRES2/TNFRSF14/CXCL13/RHOH/CCL2/MDK/LGALS3/CSF1R/CCL3/CCL5/CALR/GPSM3	22
GO:0006164	purine nucleotide biosynthetic process	21/742	197/18866	3.41534e-05	0.000758339	0.000644151	NME2/ATP5MF/APRT/ATP5MC2/ATP5MG/NME3/COX5B/ATP5PF/ATP5PB/GUK1/ATP5MC3/ATP5MC1/PPCS/UQCC3/TGFB1/ATP5PO/ATP5F1E/ATP5F1A/DGUOK/CYC1/ATP5ME	21
GO:0072321		5/742	11/18866	3.5202e-05	0.000777845	0.00066072	HSPA8/TIMM13/TIMM10/CLU/TIMM8B	5
GO:0009308	amine metabolic process	17/742	140/18866	3.63868e-05	0.000796493	0.00067656	OAZ1/PSME1/PSMB9/PSMA2/PSME2/PSMA7/PSMB2/ITGB2/PARK7/PSMB8/PSMD4/PSMD8/PSMB5/PSMB10/PSMA6/PNKD/PSMB3	17
GO:1903555	regulation of tumor necrosis factor superfamily cytokine production	15/742	113/18866	3.63942e-05	0.000796493	0.00067656	CYBA/DDT/CCL19/ZFP36/PYCARD/SELENOK/TSPO/MIF/PTPRC/SASH3/CLU/SELENOS/FCER1G/VSIR/CCL3	15
GO:0019079	viral genome replication	16/742	127/18866	3.89049e-05	0.000847387	0.00071979	IFITM1/HSPA8/IFITM2/GRK2/ISG20/LAMTOR5/PARP10/PPIA/CCL2/BANF1/NFIA/BST2/ISG15/CCL5/IFI27/SMARCB1	16
GO:0038061	NIK/NF-kappaB signaling	20/742	184/18866	3.94797e-05	0.000855831	0.000726963	LIME1/CCL19/PSME1/PSMB9/RPS3/PSMA2/PSME2/SKP1/PSMA7/PHB2/PSMB2/PSMB8/PSMD4/PSMD8/PSMB5/PSMB10/PSMA6/PSMB3/CALR/LITAF	20
GO:0002687	positive regulation of leukocyte migration	17/742	142/18866	4.36902e-05	0.000942637	0.000800698	RAC2/CCL19/PYCARD/SELENOK/CD99/CCL4/AIF1/RARRES2/TNFRSF14/CXCL13/MDK/LGALS3/CSF1R/CCL3/CCL5/CALR/GPSM3	17
GO:0009260	ribonucleotide biosynthetic process	20/742	186/18866	4.60831e-05	0.000989597	0.000840587	NME2/ATP5MF/APRT/ATP5MC2/ATP5MG/NME3/COX5B/ATP5PF/ATP5PB/GUK1/ATP5MC3/ATP5MC1/PPCS/UQCC3/TGFB1/ATP5PO/ATP5F1E/ATP5F1A/CYC1/ATP5ME	20
GO:0030595	leukocyte chemotaxis	23/742	232/18866	4.66848e-05	0.000997834	0.000847584	RAC2/DDT/CCL19/CORO1A/MIF/CCL4/AIF1/CKLF/RARRES2/IL16/CXCL13/ITGB2/CCL2/MDK/FCER1G/CXCL9/LGALS3/CSF1R/CCL3/CCL5/GPR183/CALR/GPSM3	23
GO:0032640	tumor necrosis factor production	15/742	116/18866	4.96365e-05	0.00105599	0.00089698	CYBA/DDT/CCL19/ZFP36/PYCARD/SELENOK/TSPO/MIF/PTPRC/SASH3/CLU/SELENOS/FCER1G/VSIR/CCL3	15
GO:0036294	cellular response to decreased oxygen levels	22/742	218/18866	5.18779e-05	0.00109856	0.000933145	MALAT1/RPS27A/CHCHD2/PSME1/PSMB9/BAD/ELOB/PSMA2/PSME2/PSMA7/PHB2/PSMB2/PGK1/PSMB8/PSMD4/PSMD8/PSMB5/ELOC/CARD16/PSMB10/PSMA6/PSMB3	22
GO:0033209	tumor necrosis factor-mediated signaling pathway	19/742	173/18866	5.30499e-05	0.0011182	0.000949829	LTB/PSME1/PYCARD/PSMB9/PSMA2/PSME2/TNFRSF4/PSMA7/TNFRSF14/PSMB2/PSMB8/PSMD4/PSMD8/PSMB5/CASP4/CARD16/PSMB10/PSMA6/PSMB3	19
GO:0072678	T cell migration	11/742	67/18866	5.56582e-05	0.0011678	0.000991958	PYCARD/SELENOK/CD99/AIF1/TNFRSF14/CXCL13/CCL2/MYO1G/CCL3/CCL5/GPR183	11
GO:0071453	cellular response to oxygen levels	23/742	235/18866	5.70027e-05	0.00118674	0.00100804	MALAT1/RPS27A/CHCHD2/PSME1/PSMB9/BAD/ELOB/ATP6V1G1/PSMA2/PSME2/PSMA7/PHB2/PSMB2/PGK1/PSMB8/PSMD4/PSMD8/PSMB5/ELOC/CARD16/PSMB10/PSMA6/PSMB3	23
GO:0001738	morphogenesis of a polarized epithelium	17/742	145/18866	5.70796e-05	0.00118674	0.00100804	ACTG1/PFN1/PSME1/PSMB9/PSMA2/AP2S1/PSME2/PSMA7/PSMB2/PSMB8/PSMD4/PSMD8/PSMB5/PSMB10/PSMA6/PSMB3/WDR1	17
GO:0031349	positive regulation of defense response	32/742	385/18866	5.94626e-05	0.00123069	0.00104537	CYBA/DDT/PSME1/PYCARD/PSMB9/PSMA2/VAMP8/PSME2/SKP1/ICAM2/PSMA7/IL16/PSMB2/CTSC/NEAT1/PARK7/PSMB8/MDK/ICAM3/PSMD4/FCER1G/PSMD8/HLA-F/HMGB2/PSMB5/MYD88/PSMB10/PSMA6/CCL3/CCL5/PSMB3/GPSM3	32
GO:0071706	tumor necrosis factor superfamily cytokine production	15/742	119/18866	6.69323e-05	0.00137905	0.00117139	CYBA/DDT/CCL19/ZFP36/PYCARD/SELENOK/TSPO/MIF/PTPRC/SASH3/CLU/SELENOS/FCER1G/VSIR/CCL3	15
GO:1905517	macrophage migration	10/742	57/18866	6.73918e-05	0.00138229	0.00117415	DDT/MIF/CKLF/RARRES2/CCL2/MDK/LGALS3/CSF1R/CCL3/CCL5	10
GO:0097529	myeloid leukocyte migration	22/742	222/18866	6.81656e-05	0.00139192	0.00118233	RAC2/DDT/CCL19/CD99/MIF/CCL4/AIF1/RHOG/CKLF/RARRES2/CXCL13/RHOH/ITGB2/CCL2/MDK/FCER1G/CXCL9/LGALS3/CSF1R/CCL3/CCL5/WDR1	22
GO:0006163	purine nucleotide metabolic process	35/742	442/18866	7.3009e-05	0.00148419	0.00126071	HINT1/NME2/ATP5MF/RAN/APRT/DNPH1/ATP5MC2/ATP5MG/BAD/PGAM1/NME3/COX5B/ATP5PF/GIMAP7/ATP5PB/GUK1/ATP5MC3/ATP5MC1/PPCS/EIF6/UQCC3/PGK1/TGFB1/DBI/ATP5PO/NUDT1/DDIT4/ATP5F1E/ATP5F1A/DGUOK/NT5C/PFKL/CYC1/TPI1/ATP5ME	35
GO:0046390	ribose phosphate biosynthetic process	20/742	194/18866	8.34331e-05	0.0016886	0.00143434	NME2/ATP5MF/APRT/ATP5MC2/ATP5MG/NME3/COX5B/ATP5PF/ATP5PB/GUK1/ATP5MC3/ATP5MC1/PPCS/UQCC3/TGFB1/ATP5PO/ATP5F1E/ATP5F1A/CYC1/ATP5ME	20
GO:1902750	negative regulation of cell cycle G2/M phase transition	14/742	108/18866	8.54143e-05	0.00172108	0.00146192	PSME1/PSMB9/PSMA2/PSME2/SKP1/PSMA7/PSMB2/PSMB8/PSMD4/PSMD8/PSMB5/PSMB10/PSMA6/PSMB3	14
GO:0045785	positive regulation of cell adhesion	34/742	428/18866	8.66242e-05	0.0017378	0.00147613	FLNA/CCL19/CORO1A/CIB1/PYCARD/SELENOK/HLA-DPA1/ARPC2/RPS3/BAD/AIF1/S100A10/CD3E/LGALS1/LCK/CSK/TNFRSF14/PTPRC/HLA-DMB/SASH3/CXCL13/RHOH/ITGB2/CCL2/MDK/XBP1/CD83/PDCD1/VSIR/CCL5/HLA-DPB1/GRB2/CALR/SDC4	34
GO:0019058	viral life cycle	29/742	341/18866	8.72046e-05	0.00174181	0.00147953	RPS27A/IFITM1/HSPA8/APOE/IFITM2/SIVA1/RAN/GRK2/SPCS1/ISG20/VAMP8/TNFRSF4/LGALS1/TNFRSF14/LAMTOR5/PARP10/HLA-DRB1/RPSA/PPIA/CHMP4A/CCL2/BANF1/DYNLT1/NFIA/BST2/ISG15/CCL5/IFI27/SMARCB1	29
GO:2000403	positive regulation of lymphocyte migration	8/742	38/18866	9.4508e-05	0.00187948	0.00159647	PYCARD/SELENOK/CCL4/AIF1/TNFRSF14/CXCL13/CCL3/CCL5	8
GO:2001242	regulation of intrinsic apoptotic signaling pathway	18/742	166/18866	9.76828e-05	0.0019342	0.00164296	RPS7/RPL11/PYCARD/RPS3/MIF/BAD/BAX/FIS1/LCK/CLU/PARK7/SELENOS/ERP29/XBP1/VDAC2/MMP9/DNAJA1/RPL26	18
GO:0045089	positive regulation of innate immune response	21/742	213/18866	0.000106469	0.0020941	0.00177878	PSME1/PYCARD/PSMB9/PSMA2/PSME2/SKP1/ICAM2/PSMA7/PSMB2/PSMB8/ICAM3/PSMD4/FCER1G/PSMD8/HLA-F/HMGB2/PSMB5/PSMB10/PSMA6/CCL5/PSMB3	21
GO:0098754	detoxification	16/742	138/18866	0.000106851	0.0020941	0.00177878	GPX4/GPX3/TPO/APOE/SELENOW/ALOX5AP/PRDX4/IYD/PARK7/SELENOS/MGST3/PRDX6/PRDX3/TXN/GSTK1/AKR1A1	16
GO:0042100	B cell proliferation	13/742	97/18866	0.000107475	0.0020941	0.00177878	MZB1/CD79A/TYROBP/MIF/BAX/MS4A1/TNFRSF4/BLK/PKN1/PTPRC/SASH3/CD19/GPR183	13
GO:0002688	regulation of leukocyte chemotaxis	15/742	124/18866	0.000107589	0.0020941	0.00177878	RAC2/DDT/CCL19/MIF/CCL4/AIF1/RARRES2/CXCL13/CCL2/MDK/CSF1R/CCL3/CCL5/CALR/GPSM3	15
GO:2001235	positive regulation of apoptotic signaling pathway	19/742	183/18866	0.000113347	0.00219683	0.00186604	RPS7/RPL11/PPP1CA/PYCARD/RPS3/ATP5IF1/BAD/BAX/FIS1/LCK/PTPRC/PDCD5/CTSC/YWHAZ/PARK7/ITM2C/MMP9/CTSH/RPL26	19
GO:0016601	Rac protein signal transduction	8/742	39/18866	0.000114838	0.00221633	0.0018826	RAC2/DBNL/AIF1/RHOG/RHOH/BRK1/DYNLT1/WASF2	8
GO:0000028	ribosomal small subunit assembly	6/742	21/18866	0.00011854	0.00227817	0.00193513	RPS15/RPS28/RPS10/RPS5/RPSA/RPS27L	6
GO:0072521	purine-containing compound metabolic process	36/742	472/18866	0.000123272	0.0023592	0.00200396	HINT1/NME2/ATP5MF/RAN/APRT/DNPH1/ATP5MC2/ATP5MG/BAD/PGAM1/NME3/COX5B/ATP5PF/GIMAP7/ATP5PB/GUK1/ATP5MC3/ATP5MC1/PPCS/EIF6/UQCC3/PGK1/TGFB1/DBI/ATP5PO/NUDT1/DDIT4/ATP5F1E/ATP5F1A/DGUOK/NT5C/PFKL/SHMT2/CYC1/TPI1/ATP5ME	36
GO:0002449	lymphocyte mediated immunity	30/742	366/18866	0.000128374	0.00244659	0.00207819	B2M/IGHA1/IGKC/TRBC2/IGHG2/CORO1A/IGLC2/IGHG1/TRBC1/IGLC3/PTPRC/HLA-DRB1/IGHM/CTSC/SASH3/CLU/TGFB1/IGHA2/HLA-DQB1/CD8A/FCER1G/HLA-F/MYO1G/BATF/CD19/GZMM/MAD2L2/CTSH/IGHG4/IGLC1	30
GO:0009615	response to virus	29/742	349/18866	0.000130712	0.00248081	0.00210726	RPS15A/IFITM1/FLNA/CCL19/IFITM2/PYCARD/SELENOK/ISG20/CCL4/PSMA2/STMN1/UNC93B1/LAMTOR5/PHB2/PTPRC/CLU/DDIT4/BANF1/PIM2/CXCL9/POU2AF1/ARF1/IRF1/BST2/ISG15/CCL5/IFI27/CFL1/IRF9	29
GO:1902430	negative regulation of amyloid-beta formation	5/742	14/18866	0.000138212	0.00261232	0.00221897	APOE/PIN1/CLU/BIN1/NTRK2	5
GO:0071621	granulocyte chemotaxis	15/742	127/18866	0.00014115	0.00265688	0.00225682	RAC2/CCL19/CCL4/CKLF/RARRES2/CXCL13/ITGB2/CCL2/MDK/FCER1G/CXCL9/LGALS3/CSF1R/CCL3/CCL5	15
GO:0009165	nucleotide biosynthetic process	24/742	266/18866	0.000142299	0.00266753	0.00226586	NME2/ATP5MF/APRT/ATP5MC2/ATP5MG/NME3/COX5B/ATP5PF/ATP5PB/GUK1/ATP5MC3/ATP5MC1/PARP10/PPCS/UQCC3/TGFB1/ATP5PO/ATP5F1E/NAXE/ATP5F1A/DGUOK/DUT/CYC1/ATP5ME	24
GO:0002244	hematopoietic progenitor cell differentiation	18/742	172/18866	0.00015387	0.00286409	0.00243283	PSME1/PSMB9/PSMA2/PSME2/PSMA7/PTPRC/PSMB2/PLEK/TGFB1/PSMB8/PSMD4/PSMD8/PSMB5/BATF/PSMB10/PSMA6/CSF1R/PSMB3	18
GO:0002833	positive regulation of response to biotic stimulus	23/742	251/18866	0.000154664	0.00286409	0.00243283	CYBA/PSME1/PYCARD/PSMB9/MIF/PSMA2/PSME2/SKP1/ICAM2/PSMA7/PSMB2/PSMB8/ICAM3/PSMD4/FCER1G/PSMD8/HLA-F/HMGB2/PSMB5/PSMB10/PSMA6/CCL5/PSMB3	23
GO:1901991	negative regulation of mitotic cell cycle phase transition	23/742	251/18866	0.000154664	0.00286409	0.00243283	PSME1/PSMB9/PSMA2/PRMT1/BTG2/BAX/PSME2/SKP1/PSMA7/PSMB2/PSMB8/CCL2/PSMD4/PSMD8/PSMB5/PSMB10/PSMA6/MAD1L1/MAD2L2/PSMB3/RPS27L/RPL26/CDK2AP2	23
GO:0042102	positive regulation of T cell proliferation	13/742	101/18866	0.000162956	0.00300549	0.00255293	CCL19/CORO1A/PYCARD/SELENOK/HLA-DPA1/RPS3/AIF1/CD3E/PTPRC/HLA-DMB/SASH3/CCL5/HLA-DPB1	13
GO:0006910	phagocytosis, recognition	12/742	88/18866	0.000165907	0.0030442	0.00258582	IGHA1/IGKC/TRBC2/IGHG2/IGLC2/IGHG1/TRBC1/IGLC3/IGHM/IGHA2/IGHG4/IGLC1	12
GO:0050434	positive regulation of viral transcription	8/742	41/18866	0.000166386	0.0030442	0.00258582	POLR2L/POLR2E/POLR2F/SUPT4H1/POLR2I/POLR2G/SMARCB1/POLR2J	8
GO:1901293	nucleoside phosphate biosynthetic process	24/742	269/18866	0.0001688	0.00307606	0.00261288	NME2/ATP5MF/APRT/ATP5MC2/ATP5MG/NME3/COX5B/ATP5PF/ATP5PB/GUK1/ATP5MC3/ATP5MC1/PARP10/PPCS/UQCC3/TGFB1/ATP5PO/ATP5F1E/NAXE/ATP5F1A/DGUOK/DUT/CYC1/ATP5ME	24
GO:1903829	positive regulation of protein localization	28/742	338/18866	0.000178595	0.00324163	0.00275352	OAZ1/RAC2/FLNA/RAN/CIB1/HCLS1/TYROBP/BAD/RHOG/UBL5/FIS1/LAMTOR5/CD247/PDCD5/PRKCH/YWHAZ/TGFB1/RAMP3/ITGB2/PARK7/FCER1G/CCT8/RER1/UBE2D3/LGALS3/RANGRF/B3GAT3/TOMM7	28
GO:0016072	rRNA metabolic process	22/742	238/18866	0.000188409	0.00340625	0.00289335	RPS15/RPS7/RPS28/RPS8/RPL11/RPL35A/RPS2/ISG20/TRIR/TRMT112/RPL7A/RPS21/RPL10A/NOP10/EIF6/NHP2/NSA2/LSM6/POP5/RPL14/SNU13/RPL26	22
GO:0030593	neutrophil chemotaxis	13/742	103/18866	0.000198906	0.00358188	0.00304253	RAC2/CCL19/CCL4/CKLF/CXCL13/ITGB2/CCL2/MDK/FCER1G/CXCL9/LGALS3/CCL3/CCL5	13
GO:2000116	regulation of cysteine-type endopeptidase activity	22/742	239/18866	0.000200016	0.00358774	0.00304751	PYCARD/PSMB9/RPS3/BAD/CST7/PDCD6/BAX/FIS1/LCK/LAMTOR5/ATP2A3/PDCD5/PARK7/HSPE1/ARL6IP5/CARD16/CRYAB/MMP9/PRDX3/TNFAIP8/CTSH/RPS27L	22
GO:0002082	regulation of oxidative phosphorylation	7/742	32/18866	0.000201416	0.00359874	0.00305686	ISCU/COX7A2/PGK1/PARK7/DNAJC15/COX7A2L/SHMT2	7
GO:0072676	lymphocyte migration	14/742	117/18866	0.000203065	0.00361408	0.00306989	CCL19/PYCARD/SELENOK/CD99/CCL4/AIF1/CKLF/TNFRSF14/CXCL13/CCL2/MYO1G/CCL3/CCL5/GPR183	14
GO:0051235	maintenance of location	27/742	324/18866	0.000210343	0.00372911	0.00316759	CYBA/TMSB10/LIME1/FLNA/CCL19/SRGN/APOE/FTH1/CORO1A/TSPO/MTLN/BAX/SKP1/LCK/PTPRC/PARK7/TWF2/CALM3/CXCL9/RER1/CD19/GPAA1/CCL3/ALKBH7/TXN/CALR/HSP90B1	27
GO:0001666	response to hypoxia	29/742	359/18866	0.000211852	0.00374136	0.003178	CYBA/MALAT1/RPS27A/CHCHD2/PSME1/PSMB9/BAD/ELOB/PSMA2/PIN1/PSME2/FIS1/PSMA7/PHB2/PSMB2/PGK1/UCP2/PSMB8/DDIT4/PSMD4/PSMD8/PSMB5/ELOC/CARD16/CRYAB/PSMB10/PSMA6/PSMB3/HSP90B1	29
GO:0060333	interferon-gamma-mediated signaling pathway	12/742	91/18866	0.000228938	0.00402756	0.0034211	B2M/HLA-DQA2/HLA-DQA1/HLA-DRA/HLA-DPA1/IFI30/HLA-DRB1/HLA-DQB1/HLA-F/IRF1/HLA-DPB1/IRF9	12
GO:0000387	spliceosomal snRNP assembly	9/742	54/18866	0.000233041	0.00408401	0.00346906	SNRPG/SNRPD1/LSM4/SNRPB/LSM2/SNRPC/SNRPD2/SNRPF/PRPF31	9
GO:1902745	positive regulation of lamellipodium organization	7/742	33/18866	0.000247047	0.00431296	0.00366353	RAC2/CORO1B/ARPC2/ACTR3/BRK1/TWF2/WASF2	7
GO:0006364	rRNA processing	21/742	227/18866	0.00025859	0.00448028	0.00380565	RPS15/RPS7/RPS28/RPS8/RPL11/RPL35A/RPS2/ISG20/TRMT112/RPL7A/RPS21/RPL10A/NOP10/EIF6/NHP2/NSA2/LSM6/POP5/RPL14/SNU13/RPL26	21
GO:0016064	immunoglobulin mediated immune response	21/742	227/18866	0.00025859	0.00448028	0.00380565	IGHA1/IGKC/TRBC2/IGHG2/IGLC2/IGHG1/TRBC1/IGLC3/PTPRC/HLA-DRB1/IGHM/CLU/TGFB1/IGHA2/HLA-DQB1/FCER1G/BATF/CD19/MAD2L2/IGHG4/IGLC1	21
GO:0060326	cell chemotaxis	26/742	311/18866	0.00026024	0.00449184	0.00381547	RAC2/DDT/CCL19/CORO1A/CORO1B/MIF/CCL4/AIF1/RHOG/CKLF/RARRES2/IL16/CXCL13/ITGB2/CCL2/MDK/FCER1G/HMGB2/CXCL9/LGALS3/CSF1R/CCL3/CCL5/GPR183/CALR/GPSM3	26
GO:0001732	formation of cytoplasmic translation initiation complex	5/742	16/18866	0.000282405	0.00484293	0.0041137	EIF3K/EIF3H/EIF3F/EIF3G/EIF3L	5
GO:0009150	purine ribonucleotide metabolic process	31/742	401/18866	0.000282698	0.00484293	0.0041137	HINT1/NME2/ATP5MF/RAN/APRT/ATP5MC2/ATP5MG/BAD/PGAM1/NME3/COX5B/ATP5PF/GIMAP7/ATP5PB/GUK1/ATP5MC3/ATP5MC1/PPCS/EIF6/UQCC3/PGK1/TGFB1/DBI/ATP5PO/DDIT4/ATP5F1E/ATP5F1A/PFKL/CYC1/TPI1/ATP5ME	31
GO:1905330	regulation of morphogenesis of an epithelium	18/742	181/18866	0.000290894	0.00496473	0.00421716	PFN1/PSME1/PSMB9/PAX8/PSMA2/AP2S1/PSME2/PSMA7/PHB2/PSMB2/PSMB8/MDK/PSMD4/PSMD8/PSMB5/PSMB10/PSMA6/PSMB3	18
GO:0019724	B cell mediated immunity	21/742	230/18866	0.000309111	0.00525604	0.00446461	IGHA1/IGKC/TRBC2/IGHG2/IGLC2/IGHG1/TRBC1/IGLC3/PTPRC/HLA-DRB1/IGHM/CLU/TGFB1/IGHA2/HLA-DQB1/FCER1G/BATF/CD19/MAD2L2/IGHG4/IGLC1	21
GO:0033157	regulation of intracellular protein transport	23/742	264/18866	0.000322688	0.00546658	0.00464344	OAZ1/RAC2/FLNA/RAN/CIB1/HCLS1/DERL3/ATP5IF1/BAD/UBL5/LCP1/FIS1/PDCD5/YWHAZ/TGFB1/ITGB2/PARK7/UBE2D3/UFM1/B3GAT3/IFI27/TXN/TOMM7	23
GO:0043281	regulation of cysteine-type endopeptidase activity involved in apoptotic process	20/742	215/18866	0.000334209	0.00564085	0.00479147	PYCARD/RPS3/BAD/PDCD6/BAX/FIS1/LCK/LAMTOR5/ATP2A3/PDCD5/PARK7/HSPE1/ARL6IP5/CARD16/CRYAB/MMP9/PRDX3/TNFAIP8/CTSH/RPS27L	20
GO:0010592	positive regulation of lamellipodium assembly	6/742	25/18866	0.000338204	0.0056873	0.00483093	RAC2/ARPC2/ACTR3/BRK1/TWF2/WASF2	6
GO:0036293	response to decreased oxygen levels	29/742	371/18866	0.000366337	0.00613781	0.0052136	CYBA/MALAT1/RPS27A/CHCHD2/PSME1/PSMB9/BAD/ELOB/PSMA2/PIN1/PSME2/FIS1/PSMA7/PHB2/PSMB2/PGK1/UCP2/PSMB8/DDIT4/PSMD4/PSMD8/PSMB5/ELOC/CARD16/CRYAB/PSMB10/PSMA6/PSMB3/HSP90B1	29
GO:0051208	sequestering of calcium ion	14/742	124/18866	0.000373198	0.00622996	0.00529188	CYBA/LIME1/CCL19/CORO1A/MTLN/BAX/LCK/PTPRC/CALM3/CXCL9/CD19/CCL3/CALR/HSP90B1	14
GO:0002690	positive regulation of leukocyte chemotaxis	12/742	96/18866	0.00037912	0.00630579	0.00535629	RAC2/CCL19/CCL4/AIF1/RARRES2/CXCL13/MDK/CSF1R/CCL3/CCL5/CALR/GPSM3	12
GO:1902992	negative regulation of amyloid precursor protein catabolic process	5/742	17/18866	0.000387182	0.00641656	0.00545038	APOE/PIN1/CLU/BIN1/NTRK2	5
GO:0002455	humoral immune response mediated by circulating immunoglobulin	16/742	155/18866	0.000409693	0.00676511	0.00574644	IGHA1/IGKC/TRBC2/IGHG2/IGLC2/IGHG1/TRBC1/IGLC3/PTPRC/HLA-DRB1/IGHM/CLU/IGHA2/HLA-DQB1/IGHG4/IGLC1	16
GO:0002285	lymphocyte activation involved in immune response	18/742	187/18866	0.000432739	0.00711996	0.00604786	CCL19/CORO1A/LCP1/LGALS1/PTPRC/HLA-DMB/TGFB1/MDK/FCER1G/HLA-F/XBP1/BATF/POU2AF1/LGALS3/CD19/MAD2L2/GPR183/ITM2A	18
GO:1901988	negative regulation of cell cycle phase transition	23/742	270/18866	0.000443813	0.00727599	0.0061804	PSME1/PSMB9/PSMA2/PRMT1/BTG2/BAX/PSME2/SKP1/PSMA7/PSMB2/PSMB8/CCL2/PSMD4/PSMD8/PSMB5/PSMB10/PSMA6/MAD1L1/MAD2L2/PSMB3/RPS27L/RPL26/CDK2AP2	23
GO:0045454	cell redox homeostasis	9/742	59/18866	0.000462291	0.00755185	0.00641472	CYBA/RAC2/NCF1/PRDX4/SELENOS/PRDX6/HVCN1/PRDX3/TXN	9
GO:0010948	negative regulation of cell cycle process	28/742	359/18866	0.00047573	0.00774374	0.00657771	PSME1/PSMB9/UXT/MIF/PSMA2/NPM1/PRMT1/BTG2/AURKAIP1/BAX/PSME2/SKP1/PSMA7/PSMB2/PSMB8/CCL2/PSMD4/PSMD8/PSMB5/PSMB10/PSMA6/MAD1L1/MAD2L2/PSMB3/RPS27L/RPL26/CALR/CDK2AP2	28
GO:0070482	response to oxygen levels	30/742	396/18866	0.000493389	0.0080027	0.00679768	CYBA/MALAT1/RPS27A/CHCHD2/PSME1/PSMB9/BAD/ELOB/ATP6V1G1/PSMA2/PIN1/PSME2/FIS1/PSMA7/PHB2/PSMB2/PGK1/UCP2/PSMB8/DDIT4/PSMD4/PSMD8/PSMB5/ELOC/CARD16/CRYAB/PSMB10/PSMA6/PSMB3/HSP90B1	30
GO:0002697	regulation of immune effector process	34/742	470/18866	0.000496066	0.00801768	0.00681041	B2M/RAC2/IGKC/CCL19/IGHG2/IGLC2/MZB1/PYCARD/SELENOK/TYROBP/IGHG1/MIF/IGLC3/VAMP8/TNFRSF4/BLK/TNFRSF14/PKN1/PTPRC/HLA-DMB/SASH3/CLU/TGFB1/STXBP2/ITGB2/FCER1G/HLA-F/XBP1/LGALS3/BST2/CD19/MAD2L2/IGHG4/IGLC1	34
GO:0034340	response to type I interferon	12/742	99/18866	0.00050405	0.00811804	0.00689566	IFITM1/IFITM2/ISG20/PSMB8/HLA-F/IRF1/MYD88/BST2/SHMT2/ISG15/IFI27/IRF9	12
GO:0017004	cytochrome complex assembly	7/742	37/18866	0.000519356	0.0083352	0.00708012	CYBA/UQCR10/COX17/UQCC3/COX14/UQCRB/COA4	7
GO:0009259	ribonucleotide metabolic process	31/742	416/18866	0.000528858	0.00845803	0.00718445	HINT1/NME2/ATP5MF/RAN/APRT/ATP5MC2/ATP5MG/BAD/PGAM1/NME3/COX5B/ATP5PF/GIMAP7/ATP5PB/GUK1/ATP5MC3/ATP5MC1/PPCS/EIF6/UQCC3/PGK1/TGFB1/DBI/ATP5PO/DDIT4/ATP5F1E/ATP5F1A/PFKL/CYC1/TPI1/ATP5ME	31
GO:0002699	positive regulation of immune effector process	20/742	223/18866	0.000535569	0.00853551	0.00725026	B2M/RAC2/CCL19/MZB1/TYROBP/MIF/VAMP8/TNFRSF4/BLK/TNFRSF14/PTPRC/HLA-DMB/SASH3/TGFB1/STXBP2/ITGB2/FCER1G/HLA-F/XBP1/MAD2L2	20
GO:0034109	homotypic cell-cell adhesion	11/742	86/18866	0.000539037	0.00856095	0.00727187	MYL12A/FLNA/ACTG1/CLIC1/CD99/GNAS/LGALS1/BLK/PLEK/FERMT3/CCL5	11
GO:0002702	positive regulation of production of molecular mediator of immune response	12/742	100/18866	0.000552714	0.0087478	0.00743058	B2M/MZB1/MIF/TNFRSF4/TNFRSF14/PTPRC/SASH3/TGFB1/FCER1G/HLA-F/XBP1/MAD2L2	12
GO:0090151	establishment of protein localization to mitochondrial membrane	8/742	49/18866	0.000595343	0.00936116	0.00795159	ROMO1/BAD/TIMM13/BAX/TIMM10/PDCD5/YWHAZ/CALM3	8
GO:0006368	transcription elongation from RNA polymerase II promoter	11/742	87/18866	0.000595561	0.00936116	0.00795159	POLR2L/ELOB/POLR2E/POLR2F/ADRM1/ELOC/SUPT4H1/EAF2/POLR2I/POLR2G/POLR2J	11
GO:0051881	regulation of mitochondrial membrane potential	10/742	74/18866	0.000615091	0.00960523	0.00815891	CLIC1/TSPO/MTLN/ATP5IF1/BAD/BAX/PARK7/ARL6IP5/TCL1A/PRDX3	10
GO:0010591	regulation of lamellipodium assembly	7/742	38/18866	0.000615289	0.00960523	0.00815891	RAC2/ARPC2/CAPZB/ACTR3/BRK1/TWF2/WASF2	7
GO:0033632	regulation of cell-cell adhesion mediated by integrin	4/742	11/18866	0.000627684	0.0097323	0.00826685	CD3E/CXCL13/FERMT3/CCL5	4
GO:0035747	natural killer cell chemotaxis	4/742	11/18866	0.000627684	0.0097323	0.00826685	CCL4/CCL2/CCL3/CCL5	4
GO:0000470	maturation of LSU-rRNA	6/742	28/18866	0.000650619	0.01002	0.0085112	RPL7A/RPL10A/EIF6/NHP2/NSA2/SNU13	6
GO:0002335	mature B cell differentiation	6/742	28/18866	0.000650619	0.01002	0.0085112	LGALS1/XBP1/POU2AF1/CD19/GPR183/ITM2A	6
GO:0030888	regulation of B cell proliferation	9/742	62/18866	0.000672118	0.0102476	0.00870451	MZB1/TYROBP/MIF/TNFRSF4/BLK/PKN1/PTPRC/SASH3/GPR183	9
GO:0051851	modulation by host of symbiont process	9/742	62/18866	0.000672118	0.0102476	0.00870451	HSPA8/APOE/CCL4/CSF1R/CCL3/CCL5/IFI27/SMARCB1/CFL1	9
GO:2001244	positive regulation of intrinsic apoptotic signaling pathway	9/742	62/18866	0.000672118	0.0102476	0.00870451	RPS7/RPL11/RPS3/BAD/BAX/FIS1/LCK/PARK7/RPL26	9
GO:0048245	eosinophil chemotaxis	5/742	19/18866	0.000681498	0.0103018	0.00875056	CCL4/CCL2/LGALS3/CCL3/CCL5	5
GO:0001774	microglial cell activation	8/742	50/18866	0.000684682	0.0103018	0.00875056	TYROBP/AIF1/CST7/PTPRC/CTSC/CLU/ITGB2/CCL3	8
GO:0002269	leukocyte activation involved in inflammatory response	8/742	50/18866	0.000684682	0.0103018	0.00875056	TYROBP/AIF1/CST7/PTPRC/CTSC/CLU/ITGB2/CCL3	8
GO:1902743	regulation of lamellipodium organization	8/742	50/18866	0.000684682	0.0103018	0.00875056	RAC2/CORO1B/ARPC2/CAPZB/ACTR3/BRK1/TWF2/WASF2	8
GO:0030098	lymphocyte differentiation	28/742	368/18866	0.000701059	0.0105136	0.00893049	B2M/CCL19/CD79A/CD3D/BAD/CD3E/CD79B/BAX/MS4A1/LGALS1/LCK/PTPRC/SASH3/RHOH/CD8A/MDK/FCER1G/XBP1/FLT3LG/CD83/BATF/POU2AF1/IRF1/VSIR/CD19/HDAC5/GPR183/ITM2A	28
GO:0008630	intrinsic apoptotic signaling pathway in response to DNA damage	12/742	103/18866	0.000723006	0.0108073	0.00917996	PYCARD/CRIP1/RPS3/MIF/BAD/BAX/CLU/DDIT4/BCL2A1/TMEM109/RPS27L/RPL26	12
GO:2000736	regulation of stem cell differentiation	13/742	118/18866	0.000754767	0.0112453	0.00955201	PSME1/PSMB9/PSMA2/PSME2/PSMA7/PSMB2/PSMB8/PSMD4/PSMD8/PSMB5/PSMB10/PSMA6/PSMB3	13
GO:0070059	intrinsic apoptotic signaling pathway in response to endoplasmic reticulum stress	9/742	63/18866	0.000757254	0.0112457	0.00955237	SELENOK/BAX/ATP2A3/PARK7/SELENOS/ERP29/XBP1/CASP4/PPP1R15A	9
GO:0006457	protein folding	20/742	230/18866	0.000790793	0.0117057	0.00994307	B2M/HSPA8/DNAJC4/TBCA/CSNK2B/PRDX4/PDCD5/CLU/PPIA/AIP/ERP29/HSPE1/CCT8/CRYAB/PFDN2/DNAJA1/ST13/CALR/UBXN1/HSP90B1	20
GO:0050690	regulation of defense response to virus by virus	6/742	29/18866	0.000793344	0.0117057	0.00994307	B2M/AP2S1/LCK/CD247/CD8B/ARF1	6
GO:0019693	ribose phosphate metabolic process	31/742	427/18866	0.000814474	0.011947	0.0101481	HINT1/NME2/ATP5MF/RAN/APRT/ATP5MC2/ATP5MG/BAD/PGAM1/NME3/COX5B/ATP5PF/GIMAP7/ATP5PB/GUK1/ATP5MC3/ATP5MC1/PPCS/EIF6/UQCC3/PGK1/TGFB1/DBI/ATP5PO/DDIT4/ATP5F1E/ATP5F1A/PFKL/CYC1/TPI1/ATP5ME	31
GO:0010950	positive regulation of endopeptidase activity	17/742	181/18866	0.000815683	0.011947	0.0101481	PSME1/PYCARD/RPS3/BAD/PDCD6/BAX/PSME2/FIS1/LCK/ATP2A3/PDCD5/ADRM1/HSPE1/ARL6IP5/VSIR/CTSH/RPS27L	17
GO:0010822	positive regulation of mitochondrion organization	13/742	119/18866	0.000817538	0.011947	0.0101481	RAC2/PYCARD/ATP5IF1/BAD/UBL5/BAX/FIS1/PDCD5/YWHAZ/PARK7/UBE2D3/MMP9/TOMM7	13
GO:0032507	maintenance of protein location in cell	9/742	64/18866	0.000850972	0.0123567	0.010496	TMSB10/SRGN/TSPO/SKP1/PARK7/TWF2/RER1/GPAA1/TXN	9
GO:2000401	regulation of lymphocyte migration	9/742	64/18866	0.000850972	0.0123567	0.010496	PYCARD/SELENOK/CCL4/AIF1/TNFRSF14/CXCL13/CCL2/CCL3/CCL5	9
GO:0090263	positive regulation of canonical Wnt signaling pathway	15/742	150/18866	0.000855177	0.0123784	0.0105145	PSME1/PSMB9/PSMA2/PIN1/PSME2/PSMA7/PSMB2/TGFB1/PSMB8/PSMD4/PSMD8/PSMB5/PSMB10/PSMA6/PSMB3	15
GO:0070374	positive regulation of ERK1 and ERK2 cascade	19/742	215/18866	0.0008723	0.0125864	0.0106912	DDT/CCL19/APOE/CIB1/PYCARD/MIF/CCL4/PHB2/PTPRC/HLA-DRB1/TGFB1/RAMP3/CCL2/RAP1B/CSF1R/CCL3/CCL5/GPR183/GLIPR2	19
GO:0034315	regulation of Arp2/3 complex-mediated actin nucleation	5/742	20/18866	0.000879474	0.01265	0.0107452	CORO1B/GMFG/BRK1/ARF1/WASF2	5
GO:1901990	regulation of mitotic cell cycle phase transition	32/742	448/18866	0.000886722	0.0127143	0.0107998	PSME1/PSMB9/ANAPC11/AIF1/LSM10/PSMA2/PRMT1/DCTN3/BTG2/BAX/PSME2/SKP1/PSMA7/PHB2/PSMB2/DYNLL1/ANAPC16/PSMB8/CCL2/PSMD4/PSMD8/PSMB5/PSMB10/PSMA6/SSNA1/MAD1L1/MAD2L2/CCND3/PSMB3/RPS27L/RPL26/CDK2AP2	32
GO:0009162	deoxyribonucleoside monophosphate metabolic process	4/742	12/18866	0.000912331	0.0130406	0.011077	DNPH1/GUK1/DGUOK/DUT	4
GO:0035567	non-canonical Wnt signaling pathway	15/742	151/18866	0.000915862	0.0130503	0.0110853	PFN1/PSME1/PSMB9/PSMA2/AP2S1/PSME2/PSMA7/PSMB2/PSMB8/PSMD4/PSMD8/PSMB5/PSMB10/PSMA6/PSMB3	15
GO:0009636	response to toxic substance	21/742	250/18866	0.000924502	0.0131325	0.0111551	GPX4/GPX3/TPO/APOE/CCL4/SELENOW/BAX/ALOX5AP/FIS1/PRDX4/IYD/PARK7/SELENOS/MGST3/PRDX6/CCL3/PRDX3/CCL5/TXN/GSTK1/AKR1A1	21
GO:0072332	intrinsic apoptotic signaling pathway by p53 class mediator	10/742	78/18866	0.000935962	0.0132542	0.0112584	RPS7/RPL11/HINT1/PYCARD/MIF/BAX/DDIT4/TMEM109/RPS27L/RPL26	10
GO:0045727	positive regulation of translation	14/742	136/18866	0.000946927	0.013368	0.0113551	RPS4X/RPL30/NPM1/CNBP/EIF6/RPS6KB2/CIRBP/POLR2G/RBM3/CCL5/SERP1/PPP1R15A/RPS27L/RPL26	14
GO:1903321	negative regulation of protein modification by small protein conjugation or removal	11/742	92/18866	0.00095758	0.0134152	0.0113952	RPS7/RPL11/TSPO/COPS9/RPS3/PARP10/PARK7/MAD2L2/ISG15/DNAJA1/UBXN1	11
GO:0010758	regulation of macrophage chemotaxis	6/742	30/18866	0.000959066	0.0134152	0.0113952	DDT/MIF/RARRES2/MDK/CSF1R/CCL5	6
GO:0051125	regulation of actin nucleation	6/742	30/18866	0.000959066	0.0134152	0.0113952	CORO1A/CORO1B/GMFG/BRK1/ARF1/WASF2	6
GO:0090090	negative regulation of canonical Wnt signaling pathway	17/742	184/18866	0.000980112	0.0136678	0.0116097	APOE/PSME1/PSMB9/PSMA2/PSME2/PSMA7/PSMB2/PSMB8/MDK/PSMD4/PSMD8/PSMB5/PSMB10/PSMA6/MAD2L2/PSMB3/IGFBP4	17
GO:0045930	negative regulation of mitotic cell cycle	26/742	341/18866	0.00103906	0.0144457	0.0122705	PSME1/PSMB9/PSMA2/PRMT1/BTG2/AURKAIP1/BAX/PSME2/SKP1/PSMA7/PSMB2/TGFB1/PSMB8/CCL2/PSMD4/PSMD8/PSMB5/BTG1/PSMB10/PSMA6/MAD1L1/MAD2L2/PSMB3/RPS27L/RPL26/CDK2AP2	26
GO:0052548	regulation of endopeptidase activity	31/742	434/18866	0.00105985	0.0146902	0.0124782	PSME1/PYCARD/PSMB9/RPS3/BAD/CST7/PDCD6/CSTB/BAX/PSME2/FIS1/LCK/LAMTOR5/ATP2A3/PDCD5/ADRM1/PARK7/PSMB8/HSPE1/ARL6IP5/CARD16/CRYAB/VSIR/MMP9/BST2/BIN1/PRDX3/TNFAIP8/CTSH/RPS27L/PEBP1	31
GO:0072593	reactive oxygen species metabolic process	23/742	288/18866	0.00107532	0.0148595	0.012622	CYBA/GPX3/RAC2/NCF1/TPO/TSPO/TYROBP/ROMO1/ATP5IF1/GCHFR/AIF1/EIF6/PRDX4/CLU/TGFB1/ITGB2/PARK7/SELENOS/DDIT4/PRDX6/CRYAB/PRDX3/GRB2	23
GO:0070371	ERK1 and ERK2 cascade	25/742	325/18866	0.00113687	0.0156338	0.0132797	DDT/CCL19/APOE/CIB1/PYCARD/MIF/TBC1D10C/CCL4/PIN1/CSK/PHB2/PTPRC/HLA-DRB1/YWHAZ/TGFB1/RAMP3/CCL2/RAP1B/CSF1R/CCL3/CCL5/CTSH/MAP2K2/GPR183/GLIPR2	25
GO:0002312	B cell activation involved in immune response	10/742	80/18866	0.0011416	0.0156338	0.0132797	LGALS1/PTPRC/TGFB1/XBP1/BATF/POU2AF1/CD19/MAD2L2/GPR183/ITM2A	10
GO:0031397	negative regulation of protein ubiquitination	10/742	80/18866	0.0011416	0.0156338	0.0132797	RPS7/RPL11/TSPO/RPS3/PARP10/PARK7/MAD2L2/ISG15/DNAJA1/UBXN1	10
GO:0019985	translesion synthesis	7/742	42/18866	0.00114787	0.0156573	0.0132996	RPS27A/POLD4/FAAP20/PARP10/UBE2L6/MAD2L2/ISG15	7
GO:2000406	positive regulation of T cell migration	6/742	31/18866	0.00115016	0.0156573	0.0132996	PYCARD/SELENOK/AIF1/TNFRSF14/CXCL13/CCL5	6
GO:1903708	positive regulation of hemopoiesis	18/742	204/18866	0.00120003	0.0162876	0.0138351	CCL19/HCLS1/TYROBP/BAD/GNAS/PRMT1/PTPRC/HLA-DRB1/SASH3/RHOH/TGFB1/MDK/HMGB2/XBP1/FLT3LG/CD83/VSIR/ISG15	18
GO:0060337	type I interferon signaling pathway	11/742	95/18866	0.001251	0.0168793	0.0143377	IFITM1/IFITM2/ISG20/PSMB8/HLA-F/IRF1/MYD88/BST2/ISG15/IFI27/IRF9	11
GO:0071357	cellular response to type I interferon	11/742	95/18866	0.001251	0.0168793	0.0143377	IFITM1/IFITM2/ISG20/PSMB8/HLA-F/IRF1/MYD88/BST2/ISG15/IFI27/IRF9	11
GO:1902904	negative regulation of supramolecular fiber organization	15/742	156/18866	0.00127678	0.0171291	0.0145498	TMSB10/HSPA8/APOE/PFN1/CORO1A/CIB1/CORO1B/GMFG/CAPZB/STMN1/CLU/TWF2/CRYAB/WASF2/CAPG	15
GO:0098974	postsynaptic actin cytoskeleton organization	4/742	13/18866	0.001277	0.0171291	0.0145498	ACTG1/DBNL/ARF1/WASF2	4
GO:0010565	regulation of cellular ketone metabolic process	17/742	189/18866	0.00131679	0.0176111	0.0149592	OAZ1/PSME1/PSMB9/APOC1/PSMA2/PSME2/PSMA7/EIF6/PSMB2/PARK7/PSMB8/PSMD4/PSMD8/PSMB5/PSMB10/PSMA6/PSMB3	17
GO:0042742	defense response to bacterium	26/742	348/18866	0.00138952	0.0185296	0.0157395	CYBA/IGHA1/IGKC/JCHAIN/LYZ/TRBC2/IGHG2/IGLC2/PYCARD/IGHG1/RPL30/ROMO1/TRBC1/IGLC3/RARRES2/TNFRSF14/IGHM/CXCL13/IGHA2/FCER1G/HMGB2/MYD88/GSDMD/ISG15/IGHG4/IGLC1	26
GO:0002313	mature B cell differentiation involved in immune response	5/742	22/18866	0.00139952	0.0186087	0.0158067	LGALS1/XBP1/POU2AF1/GPR183/ITM2A	5
GO:0031295	T cell costimulation	8/742	56/18866	0.00147309	0.0194737	0.0165414	CCL19/CD3E/LGALS1/LCK/CSK/TNFRSF14/PDCD1/GRB2	8
GO:0031529	ruffle organization	8/742	56/18866	0.00147309	0.0194737	0.0165414	PFN1/CORO1B/EVL/DBNL/AIF1/RHOG/PLEK/CSF1R	8
GO:0042180	cellular ketone metabolic process	21/742	260/18866	0.00151214	0.0199324	0.0169311	OAZ1/PSME1/PSMB9/APOC1/PSMA2/PSME2/PSMA7/EIF6/PSMB2/PARK7/PSMB8/PSMD4/PSMD8/PSMB5/AKR1B1/PSMB10/PSMA6/TPI1/PNKD/PSMB3/AKR1A1	21
GO:1905521	regulation of macrophage migration	7/742	44/18866	0.00152336	0.0200225	0.0170076	DDT/MIF/RARRES2/MDK/CSF1R/CCL3/CCL5	7
GO:1902107	positive regulation of leukocyte differentiation	15/742	159/18866	0.00154585	0.0202599	0.0172092	CCL19/HCLS1/TYROBP/BAD/GNAS/PTPRC/HLA-DRB1/SASH3/RHOH/TGFB1/MDK/XBP1/FLT3LG/CD83/VSIR	15
GO:0006370	7-methylguanosine mRNA capping	6/742	33/18866	0.00161845	0.0211508	0.017966	POLR2L/POLR2E/POLR2F/POLR2I/POLR2G/POLR2J	6
GO:0035821	modulation of process of another organism	12/742	113/18866	0.00163709	0.0213275	0.0181161	HSPA8/APOE/CCL4/BAD/PHB2/CSF1R/CCL3/GSDMD/CCL5/IFI27/SMARCB1/CFL1	12
GO:0002700	regulation of production of molecular mediator of immune response	14/742	144/18866	0.00164596	0.0213275	0.0181161	B2M/MZB1/MIF/TNFRSF4/TNFRSF14/PKN1/PTPRC/SASH3/TGFB1/FCER1G/HLA-F/XBP1/BST2/MAD2L2	14
GO:0050921	positive regulation of chemotaxis	14/742	144/18866	0.00164596	0.0213275	0.0181161	RAC2/CCL19/CCL4/AIF1/RARRES2/IL16/CXCL13/TGFB1/MDK/CSF1R/CCL3/CCL5/CALR/GPSM3	14
GO:0042743	hydrogen peroxide metabolic process	8/742	57/18866	0.00165564	0.0213924	0.0181712	CYBA/GPX3/RAC2/TPO/PRDX4/PARK7/PRDX6/PRDX3	8
GO:0052547	regulation of peptidase activity	32/742	466/18866	0.00167964	0.0216414	0.0183827	PSME1/PYCARD/PSMB9/RPS3/BAD/CST7/PDCD6/CSTB/BAX/PSME2/FIS1/LCK/LAMTOR5/ATP2A3/PDCD5/ADRM1/PARK7/PSMB8/HSPE1/ARL6IP5/CARD16/CRYAB/VSIR/MMP9/BST2/BIN1/PRDX3/TNFAIP8/CTSH/RPS27L/UBXN1/PEBP1	32
GO:1901987	regulation of cell cycle phase transition	33/742	486/18866	0.00172014	0.021891	0.0185947	PSME1/PSMB9/ANAPC11/AIF1/LSM10/PSMA2/NPM1/PRMT1/DCTN3/BTG2/BAX/PSME2/SKP1/PSMA7/PHB2/PSMB2/DYNLL1/ANAPC16/PSMB8/CCL2/PSMD4/PSMD8/PSMB5/PSMB10/PSMA6/SSNA1/MAD1L1/MAD2L2/CCND3/PSMB3/RPS27L/RPL26/CDK2AP2	33
GO:0002576	platelet degranulation	13/742	129/18866	0.00172392	0.021891	0.0185947	FLNA/SRGN/A1BG/RARRES2/BLK/PLEK/CLU/TGFB1/STXBP2/FERMT3/FCER1G/CFD/WDR1	13
GO:0006590	thyroid hormone generation	5/742	23/18866	0.00173101	0.021891	0.0185947	TG/TPO/SLC5A5/PAX8/IYD	5
GO:0072677	eosinophil migration	5/742	23/18866	0.00173101	0.021891	0.0185947	CCL4/CCL2/LGALS3/CCL3/CCL5	5
GO:0000054	ribosomal subunit export from nucleus	4/742	14/18866	0.00173252	0.021891	0.0185947	RPS15/RAN/NPM1/EIF6	4
GO:0033750	ribosome localization	4/742	14/18866	0.00173252	0.021891	0.0185947	RPS15/RAN/NPM1/EIF6	4
GO:0044794	positive regulation by host of viral process	4/742	14/18866	0.00173252	0.021891	0.0185947	HSPA8/APOE/CSF1R/CFL1	4
GO:0002639	positive regulation of immunoglobulin production	7/742	45/18866	0.00174378	0.0219122	0.0186128	MZB1/TNFRSF4/PTPRC/SASH3/TGFB1/XBP1/MAD2L2	7
GO:0051204	protein insertion into mitochondrial membrane	7/742	45/18866	0.00174378	0.0219122	0.0186128	ROMO1/BAD/TIMM13/BAX/TIMM10/PDCD5/YWHAZ	7
GO:0051817		11/742	99/18866	0.0017534	0.0219728	0.0186642	HSPA8/APOE/CCL4/BAD/PHB2/CSF1R/CCL3/CCL5/IFI27/SMARCB1/CFL1	11
GO:0050920	regulation of chemotaxis	19/742	229/18866	0.0018286	0.0228525	0.0194115	RAC2/DDT/CCL19/CORO1B/MIF/CCL4/AIF1/RARRES2/IL16/CXCL13/TGFB1/CCL2/MDK/CSF1R/CCL3/CCL5/GPR183/CALR/GPSM3	19
GO:0031294	lymphocyte costimulation	8/742	58/18866	0.00185563	0.0231271	0.0196447	CCL19/CD3E/LGALS1/LCK/CSK/TNFRSF14/PDCD1/GRB2	8
GO:0009452	7-methylguanosine RNA capping	6/742	34/18866	0.00190083	0.023447	0.0199165	POLR2L/POLR2E/POLR2F/POLR2I/POLR2G/POLR2J	6
GO:0036260	RNA capping	6/742	34/18866	0.00190083	0.023447	0.0199165	POLR2L/POLR2E/POLR2F/POLR2I/POLR2G/POLR2J	6
GO:0045069	regulation of viral genome replication	11/742	100/18866	0.0019018	0.023447	0.0199165	IFITM1/HSPA8/IFITM2/ISG20/PARP10/PPIA/BANF1/BST2/ISG15/CCL5/IFI27	11
GO:0061640	cytoskeleton-dependent cytokinesis	11/742	100/18866	0.0019018	0.023447	0.0199165	SEPTIN1/DCTN3/STMN1/ACTR3/SEPTIN6/CHMP4A/JTB/ARF1/SEPTIN9/RHOC/CFL1	11
GO:2001233	regulation of apoptotic signaling pathway	29/742	413/18866	0.0019548	0.0240357	0.0204165	RPS7/RPL11/PPP1CA/PYCARD/SLC25A5/RPS3/MIF/ATP5IF1/BAD/BAX/FIS1/LCK/PTPRC/PDCD5/CTSC/CLU/YWHAZ/PARK7/SELENOS/ERP29/ITM2C/HMGB2/XBP1/VDAC2/LGALS3/MMP9/CTSH/DNAJA1/RPL26	29
GO:2000106	regulation of leukocyte apoptotic process	10/742	86/18866	0.00198921	0.0243932	0.0207201	CCL19/HCLS1/MIF/BAX/BLK/SELENOS/FCER1G/PDCD1/LGALS3/CCL5	10
GO:0006354	DNA-templated transcription, elongation	12/742	116/18866	0.00204837	0.0250515	0.0212793	POLR2L/ELOB/POLR2E/POLR2F/ADRM1/ELOC/SUPT4H1/EAF2/POLR2I/POLR2G/HMGN1/POLR2J	12
GO:0032386	regulation of intracellular transport	26/742	358/18866	0.00206456	0.0251822	0.0213903	OAZ1/RAC2/FLNA/RAN/CIB1/HCLS1/DERL3/ATP5IF1/BAD/UBL5/LCP1/FIS1/PDCD5/YWHAZ/TGFB1/ITGB2/PARK7/ARF1/CRYAB/UBE2D3/UFM1/B3GAT3/IFI27/MAP2K2/TXN/TOMM7	26
GO:0033622	integrin activation	5/742	24/18866	0.00211658	0.025748	0.021871	MZB1/PLEK/CXCL13/FERMT3/RAP1B	5
GO:0006283	transcription-coupled nucleotide-excision repair	9/742	73/18866	0.00219337	0.026541	0.0225445	RPS27A/POLD4/POLR2L/POLR2E/POLR2F/POLR2I/POLR2G/HMGN1/POLR2J	9
GO:1903747	regulation of establishment of protein localization to mitochondrion	9/742	73/18866	0.00219337	0.026541	0.0225445	RAC2/ATP5IF1/BAD/UBL5/PDCD5/YWHAZ/UBE2D3/DNAJA1/TOMM7	9
GO:0000291	nuclear-transcribed mRNA catabolic process, exonucleolytic	6/742	35/18866	0.00221897	0.0267799	0.0227474	LSM7/LSM4/LSM2/LSM3/LSM6/POLR2G	6
GO:0043300	regulation of leukocyte degranulation	7/742	47/18866	0.00225827	0.0271825	0.0230894	RAC2/VAMP8/BLK/STXBP2/ITGB2/FCER1G/HLA-F	7
GO:0090316	positive regulation of intracellular protein transport	16/742	182/18866	0.00227718	0.0272721	0.0231656	OAZ1/RAC2/FLNA/RAN/CIB1/HCLS1/BAD/UBL5/FIS1/PDCD5/YWHAZ/TGFB1/ITGB2/UBE2D3/B3GAT3/TOMM7	16
GO:0071428		4/742	15/18866	0.00228957	0.0272721	0.0231656	RPS15/RAN/NPM1/EIF6	4
GO:0097428	protein maturation by iron-sulfur cluster transfer	4/742	15/18866	0.00228957	0.0272721	0.0231656	CIAO2B/CISD3/CIAO2A/BOLA2B	4
GO:0099188	postsynaptic cytoskeleton organization	4/742	15/18866	0.00228957	0.0272721	0.0231656	ACTG1/DBNL/ARF1/WASF2	4
GO:0030865	cortical cytoskeleton organization	8/742	60/18866	0.0023125	0.0273318	0.0232162	RAC2/RHOG/PLEK/RHOH/RHOF/RHOC/WDR1/CALR	8
GO:0061900	glial cell activation	8/742	60/18866	0.0023125	0.0273318	0.0232162	TYROBP/AIF1/CST7/PTPRC/CTSC/CLU/ITGB2/CCL3	8
GO:0071806	protein transmembrane transport	8/742	60/18866	0.0023125	0.0273318	0.0232162	HSPA8/ROMO1/SEC61G/TIMM17B/CLU/SEC61B/DNAJC15/TOMM7	8
GO:0070372	regulation of ERK1 and ERK2 cascade	23/742	306/18866	0.00236666	0.0278998	0.0236987	DDT/CCL19/APOE/CIB1/PYCARD/MIF/TBC1D10C/CCL4/PIN1/CSK/PHB2/PTPRC/HLA-DRB1/YWHAZ/TGFB1/RAMP3/CCL2/RAP1B/CSF1R/CCL3/CCL5/GPR183/GLIPR2	23
GO:1902749	regulation of cell cycle G2/M phase transition	18/742	217/18866	0.00238684	0.0280654	0.0238394	PSME1/PSMB9/PSMA2/NPM1/DCTN3/PSME2/SKP1/PSMA7/PSMB2/DYNLL1/PSMB8/PSMD4/PSMD8/PSMB5/PSMB10/PSMA6/SSNA1/PSMB3	18
GO:0010389	regulation of G2/M transition of mitotic cell cycle	17/742	200/18866	0.00241242	0.0282934	0.024033	PSME1/PSMB9/PSMA2/DCTN3/PSME2/SKP1/PSMA7/PSMB2/DYNLL1/PSMB8/PSMD4/PSMD8/PSMB5/PSMB10/PSMA6/SSNA1/PSMB3	17
GO:0043280	positive regulation of cysteine-type endopeptidase activity involved in apoptotic process	13/742	134/18866	0.00242237	0.0283374	0.0240704	PYCARD/RPS3/BAD/PDCD6/BAX/FIS1/LCK/ATP2A3/PDCD5/HSPE1/ARL6IP5/CTSH/RPS27L	13
GO:0045088	regulation of innate immune response	23/742	307/18866	0.00246634	0.0287782	0.0244448	APOE/PSME1/PYCARD/PSMB9/PSMA2/PSME2/SKP1/ICAM2/PSMA7/PSMB2/PSMB8/ICAM3/PSMD4/FCER1G/PSMD8/HLA-F/HMGB2/PSMB5/IRF1/PSMB10/PSMA6/CCL5/PSMB3	23
GO:0034250	positive regulation of cellular amide metabolic process	15/742	167/18866	0.00250394	0.0291426	0.0247544	RPS4X/RPL30/NPM1/CNBP/EIF6/CLU/RPS6KB2/CIRBP/POLR2G/RBM3/CCL5/SERP1/PPP1R15A/RPS27L/RPL26	15
GO:0010952	positive regulation of peptidase activity	17/742	201/18866	0.00254172	0.0295072	0.0250641	PSME1/PYCARD/RPS3/BAD/PDCD6/BAX/PSME2/FIS1/LCK/ATP2A3/PDCD5/ADRM1/HSPE1/ARL6IP5/VSIR/CTSH/RPS27L	17
GO:0045071	negative regulation of viral genome replication	8/742	61/18866	0.00257176	0.0297803	0.0252961	IFITM1/IFITM2/ISG20/PARP10/BANF1/BST2/ISG15/CCL5	8
GO:0048525	negative regulation of viral process	11/742	104/18866	0.00260109	0.0300097	0.025491	IFITM1/IFITM2/ZFP36/ISG20/CCL4/PARP10/BANF1/BST2/CCL3/ISG15/CCL5	11
GO:2000027	regulation of animal organ morphogenesis	20/742	254/18866	0.00260469	0.0300097	0.025491	PFN1/PSME1/PSMB9/PAX8/PSMA2/AP2S1/BAX/PSME2/PSMA7/PHB2/PSMB2/PSMB8/MDK/PSMD4/PSMD8/XBP1/PSMB5/PSMB10/PSMA6/PSMB3	20
GO:0032418	lysosome localization	9/742	75/18866	0.00264737	0.0304248	0.0258435	RAC2/LAMTOR1/VAMP8/BLK/STXBP2/BLOC1S1/FCER1G/LAT2/KXD1	9
GO:0006898	receptor-mediated endocytosis	24/742	328/18866	0.0027323	0.0313221	0.0266057	B2M/IGHA1/IGKC/CCL19/APOE/JCHAIN/IGLC2/GRK2/DBNL/APOC1/IGLC3/AP2S1/SNX17/CLU/RAMP3/IGHA2/ITGB2/LRPAP1/FCER1G/ARF1/GRB2/CALR/IGLC1/HSP90B1	24
GO:0070527	platelet aggregation	8/742	62/18866	0.00285318	0.0326261	0.0277134	MYL12A/FLNA/ACTG1/CLIC1/GNAS/BLK/PLEK/FERMT3	8
GO:0043161	proteasome-mediated ubiquitin-dependent protein catabolic process	29/742	424/18866	0.00286772	0.0327106	0.0277852	RPS27A/RPL11/PSME1/PSMB9/FBXW5/ANAPC11/DERL3/PSMA2/PSME2/SKP1/PSMA7/PSMB2/CLU/SEC61B/ANAPC16/PARK7/PSMB8/SELENOS/PSMD4/PSMD8/PSMB5/UBE2D3/PSMB10/PSMA6/IFI27/PSMB3/UBXN1/SUMO2/HSP90B1	29
GO:0002683	negative regulation of immune system process	31/742	463/18866	0.00288999	0.0328826	0.0279313	DDT/ZFP36/NME2/CIB1/TYROBP/TMEM176B/MIF/TBC1D10C/CST7/PRMT1/BLK/TNFRSF14/PKN1/PTPRC/HLA-DRB1/TGFB1/SELENOS/CCL2/MDK/FCER1G/TMEM176A/HLA-F/PHPT1/PDCD1/LGALS3/IRF1/VSIR/BST2/CCL3/MAD1L1/SDC4	31
GO:0051282	regulation of sequestering of calcium ion	12/742	121/18866	0.00291929	0.0331336	0.0281445	CYBA/LIME1/CCL19/CORO1A/MTLN/BAX/LCK/PTPRC/CALM3/CXCL9/CD19/CCL3	12
GO:0030183	B cell differentiation	13/742	137/18866	0.00294265	0.03325	0.0282434	CD79A/BAD/CD79B/BAX/MS4A1/LGALS1/PTPRC/XBP1/POU2AF1/CD19/HDAC5/GPR183/ITM2A	13
GO:0033033	negative regulation of myeloid cell apoptotic process	4/742	16/18866	0.00295863	0.03325	0.0282434	MIF/SELENOS/FCER1G/CCL5	4
GO:0045116	protein neddylation	4/742	16/18866	0.00295863	0.03325	0.0282434	RPL11/COPS9/RNF7/NEDD8	4
GO:0051444	negative regulation of ubiquitin-protein transferase activity	4/742	16/18866	0.00295863	0.03325	0.0282434	RPS7/RPL11/PARK7/MAD2L2	4
GO:0042403	thyroid hormone metabolic process	5/742	26/18866	0.00306975	0.0343302	0.0291609	TG/TPO/SLC5A5/PAX8/IYD	5
GO:1905523	positive regulation of macrophage migration	5/742	26/18866	0.00306975	0.0343302	0.0291609	RARRES2/MDK/CSF1R/CCL3/CCL5	5
GO:0032613	interleukin-10 production	8/742	63/18866	0.00315805	0.0352315	0.0299264	PYCARD/TYROBP/HLA-DRB1/SASH3/FCER1G/CD83/VSIR/ISG15	8
GO:0150076	neuroinflammatory response	9/742	77/18866	0.00317272	0.035309	0.0299923	TYROBP/AIF1/CST7/PTPRC/CTSC/CLU/ITGB2/MMP9/CCL3	9
GO:1904951	positive regulation of establishment of protein localization	26/742	370/18866	0.00322806	0.0358378	0.0304415	OAZ1/RAC2/FLNA/RAN/CIB1/HCLS1/MIF/BAD/UBL5/TNFRSF4/FIS1/BLK/HLA-DRB1/PDCD5/YWHAZ/TGFB1/PPIA/ITGB2/XBP1/CCT8/PHPT1/ARF1/UBE2D3/B3GAT3/SERP1/TOMM7	26
GO:1900026	positive regulation of substrate adhesion-dependent cell spreading	6/742	38/18866	0.00341579	0.0378301	0.0321338	FLNA/CIB1/ARPC2/S100A10/MDK/CALR	6
GO:0071887	leukocyte apoptotic process	11/742	108/18866	0.0034947	0.0386106	0.0327967	CCL19/HCLS1/MIF/BAX/BLK/PKN1/SELENOS/FCER1G/PDCD1/LGALS3/CCL5	11
GO:0045185	maintenance of protein location	10/742	93/18866	0.00355325	0.0390687	0.0331859	TMSB10/FLNA/SRGN/TSPO/SKP1/PARK7/TWF2/RER1/GPAA1/TXN	10
GO:0051702	biological process involved in interaction with symbiont	10/742	93/18866	0.00355325	0.0390687	0.0331859	HSPA8/APOE/ROMO1/CCL4/CSF1R/CCL3/CCL5/IFI27/SMARCB1/CFL1	10
GO:0051222	positive regulation of protein transport	25/742	354/18866	0.00359339	0.0394153	0.0334803	OAZ1/RAC2/FLNA/RAN/CIB1/HCLS1/MIF/BAD/UBL5/TNFRSF4/FIS1/BLK/HLA-DRB1/PDCD5/YWHAZ/TGFB1/PPIA/ITGB2/XBP1/PHPT1/ARF1/UBE2D3/B3GAT3/SERP1/TOMM7	25
GO:0071222	cellular response to lipopolysaccharide	17/742	208/18866	0.00361822	0.0395927	0.0336309	ZFP36/PYCARD/TSPO/MIF/CXCL13/TGFB1/SELENOS/CCL2/HMGB2/XBP1/CXCL9/CARD16/MYD88/HDAC5/CCL3/CCL5/LITAF	17
GO:1903573	negative regulation of response to endoplasmic reticulum stress	7/742	51/18866	0.00363102	0.0396379	0.0336694	DERL3/CLU/PARK7/SELENOS/XBP1/PPP1R15A/UBXN1	7
GO:1901623	regulation of lymphocyte chemotaxis	5/742	27/18866	0.00364728	0.0397207	0.0337397	CCL4/CXCL13/CCL2/CCL3/CCL5	5
GO:0051017	actin filament bundle assembly	14/742	157/18866	0.00366494	0.0398181	0.0338224	FLNA/ACTG1/PFN1/CORO1B/EVL/AIF1/S100A10/LCP1/STMN1/PLEK/WASF2/RHOC/SDC4/HSP90B1	14
GO:0010821	regulation of mitochondrion organization	16/742	191/18866	0.00368356	0.0398774	0.0338728	RAC2/PYCARD/TSPO/SLC25A5/ATP5IF1/BAD/UBL5/BAX/FIS1/PDCD5/CLU/YWHAZ/PARK7/UBE2D3/MMP9/TOMM7	16
GO:0008037	cell recognition	18/742	226/18866	0.00368783	0.0398774	0.0338728	IGHA1/IGKC/CCL19/TRBC2/IGHG2/IGLC2/IGHG1/TRBC1/IGLC3/IGHM/YWHAZ/IGHA2/CCT8/HVCN1/VDAC2/LGALS3/IGHG4/IGLC1	18
GO:0033631	cell-cell adhesion mediated by integrin	4/742	17/18866	0.00374984	0.0403571	0.0342803	CD3E/CXCL13/FERMT3/CCL5	4
GO:0060263	regulation of respiratory burst	4/742	17/18866	0.00374984	0.0403571	0.0342803	IGHA1/RAC2/JCHAIN/IGHA2	4
GO:0006958	complement activation, classical pathway	13/742	141/18866	0.00377463	0.0404577	0.0343657	IGHA1/IGKC/TRBC2/IGHG2/IGLC2/IGHG1/TRBC1/IGLC3/IGHM/CLU/IGHA2/IGHG4/IGLC1	13
GO:0006446	regulation of translational initiation	9/742	79/18866	0.00377688	0.0404577	0.0343657	PPP1CA/EIF3K/EIF3H/NPM1/RPS6KB2/PAIP2/POLR2G/CCL5/PPP1R15A	9
GO:1903578	regulation of ATP metabolic process	12/742	125/18866	0.00381391	0.040759	0.0346216	TSPO/ISCU/COX7A2/ATP5IF1/PGAM1/EIF6/PGK1/PARK7/DNAJC15/DDIT4/COX7A2L/SHMT2	12
GO:0048247	lymphocyte chemotaxis	8/742	65/18866	0.00384324	0.0409766	0.0348065	CCL19/CCL4/CKLF/CXCL13/CCL2/CCL3/CCL5/GPR183	8
GO:1901068	guanosine-containing compound metabolic process	6/742	39/18866	0.00390507	0.0414427	0.0352024	NME2/RAN/NME3/GIMAP7/GUK1/DGUOK	6
GO:2000249	regulation of actin cytoskeleton reorganization	6/742	39/18866	0.00390507	0.0414427	0.0352024	HCLS1/GMFG/ARHGDIB/MDK/PHPT1/CSF1R	6
GO:0051169	nuclear transport	25/742	357/18866	0.0040049	0.0424038	0.0360188	RPS15/FLNA/RAN/HCLS1/RBM8A/SNRPG/NPM1/SNRPD1/PHB2/MAGOH/EIF6/SNRPB/TGFB1/PARK7/DDX39A/BANF1/SNRPD2/SNRPF/RNPS1/UFM1/ANP32A/IFI27/THOC7/TXN/CALR	25
GO:0006301	postreplication repair	7/742	52/18866	0.00405651	0.042851	0.0363986	RPS27A/POLD4/FAAP20/PARP10/UBE2L6/MAD2L2/ISG15	7
GO:0016579	protein deubiquitination	21/742	283/18866	0.00415174	0.0437559	0.0371673	RPS27A/PSME1/PSMB9/JOSD2/PSMA2/PSME2/PSMA7/EIF3F/PSMB2/ADRM1/NEDD8/PARK7/PSMB8/PSMD4/PSMD8/PSMB5/SHMT2/PSMB10/PSMA6/PSMB3/UBXN1	21
GO:0046365	monosaccharide catabolic process	8/742	66/18866	0.00422621	0.0444383	0.037747	BAD/PGAM1/PGK1/PFKL/SORD/TPI1/DCXR/AKR1A1	8
GO:0090200	positive regulation of release of cytochrome c from mitochondria	5/742	28/18866	0.00429873	0.0450973	0.0383067	PYCARD/BAD/BAX/PDCD5/MMP9	5
GO:1905477	positive regulation of protein localization to membrane	12/742	127/18866	0.00433739	0.0453987	0.0385627	CIB1/BAD/RHOG/FIS1/PDCD5/PRKCH/YWHAZ/RAMP3/ITGB2/RER1/LGALS3/RANGRF	12
GO:0050829	defense response to Gram-negative bacterium	9/742	81/18866	0.00446761	0.0466549	0.0396298	LYZ/PYCARD/RPL30/ROMO1/RARRES2/TNFRSF14/IGHM/HMGB2/GSDMD	9
GO:0000731	DNA synthesis involved in DNA repair	7/742	53/18866	0.00451871	0.0470811	0.0399918	RPS27A/POLD4/FAAP20/PARP10/UBE2L6/MAD2L2/ISG15	7
GO:0006956	complement activation	15/742	178/18866	0.00457795	0.0475882	0.0404226	IGHA1/IGKC/TRBC2/IGHG2/IGLC2/IGHG1/TRBC1/IGLC3/IGHM/CLU/IGHA2/CFD/CD19/IGHG4/IGLC1	15
GO:0061572	actin filament bundle organization	14/742	161/18866	0.0045882	0.0475882	0.0404226	FLNA/ACTG1/PFN1/CORO1B/EVL/AIF1/S100A10/LCP1/STMN1/PLEK/WASF2/RHOC/SDC4/HSP90B1	14
GO:0009200	deoxyribonucleoside triphosphate metabolic process	4/742	18/18866	0.00467299	0.0482488	0.0409837	GUK1/NUDT1/DGUOK/DUT	4
GO:1990000	amyloid fibril formation	4/742	18/18866	0.00467299	0.0482488	0.0409837	B2M/APOE/CLU/CRYAB	4
GO:0071674	mononuclear cell migration	10/742	97/18866	0.00481058	0.0495577	0.0420954	CCL19/CCL4/AIF1/RARRES2/CCL2/MDK/LGALS3/CSF1R/CCL3/CCL5	10
GO:0043467	regulation of generation of precursor metabolites and energy	14/742	162/18866	0.00484619	0.0497185	0.0422321	PPP1CA/ISCU/COX7A2/PGAM1/COX17/PHB2/EIF6/PGK1/PARK7/SELENOS/DNAJC15/DDIT4/COX7A2L/SHMT2	14
GO:1903533	regulation of protein targeting	9/742	82/18866	0.00484794	0.0497185	0.0422321	RAC2/CIB1/ATP5IF1/UBL5/FIS1/PDCD5/ITGB2/UBE2D3/TOMM7	9

## Sheet: GSEA_GO
ID	Description	setSize	enrichmentScore	NES	pvalue	p.adjust	qvalues

## Sheet: KEGG
ID	Description	setSize	enrichmentScore	NES	pvalue	p.adjust	qvalues

## Sheet: Reactome
ID	Description	setSize	enrichmentScore	NES	pvalue	p.adjust	qvalues	rank	leading_edge	core_enrichment	genes_in_path
REACTOME_EXTRACELLULAR_MATRIX_ORGANIZATION	REACTOME_EXTRACELLULAR_MATRIX_ORGANIZATION	18	-0.477132	-2.5265	0.000169934	0.0322874	0.0311247	125	tags=61%, list=14%, signal=54%	633/375790/7450/6678/2202/3339/3913/7148/6385/91522/351	BGN/AGRN/VWF/SPARC/EFEMP1/HSPG2/LAMB2/TNXB/SDC4/COL23A1/APP
