# Supplementary material for: Unraveling the molecular architecture of autoimmune thyroid diseases at spatial resolution
Source: Nat Commun. 2024 Jul 13;15:5895. doi: 10.1038/s41467-024-50192-5 (PMC11246508; doi:10.1038/s41467-024-50192-5)
Supplement: Supplementary file 14 — Source data [file 41467_2024_50192_MOESM14_ESM.xls]

## Sheet: Figure 1
	Figure 1a
	Graphical abstract
	Figure 1b
	Cluster representation in each sample
	Figure 1c-e
	Cluster representation per condition
	Figure 1f
	Canonical markers associated to each cluster	AverageExpression	Borderline	Coloid (macrophages)	Connective	Germinal Center	Nodule (thyrocytes)	Thyrocytes	TILs	Vessels
		TPO	-0.200577	0.768907	-0.335359	-1.15264	1.47061	0.513602	-0.847311	-0.499767
		PAX8	-0.185141	0.490951	-0.341756	-0.973609	0.846517	0.466228	-0.711839	-0.509369
		SLC26A7	-0.154771	-0.023074	-0.261736	-0.751258	0.52048	0.393873	-0.598057	-0.362635
		TSHR	-0.00468968	0.513369	-0.261781	-0.695629	0.467779	0.342502	-0.472877	-0.360844
		TG	-0.313775	0.500787	-0.242342	-2.05957	1.02879	0.555975	-1.25048	-0.469643
		DIO1	-0.190457	1.07884	-0.240694	-0.549844	1.32432	0.328266	-0.478526	-0.324205
		CD3E	0.216611	-0.119762	-0.0755724	1.16173	-0.405042	-0.28376	1.02599	0.115134
		CD3D	0.332276	-0.231292	-0.129375	1.5461	-0.458722	-0.286905	1.05588	0.0674167
		CD52	0.555624	-0.0624886	-0.0320782	1.94249	-0.733601	-0.417121	1.30591	0.135192
		TRAC	0.332099	-0.0775216	-0.127451	1.973	-0.507658	-0.32645	1.24855	0.0460988
		GZMK	0.173376	-0.348648	-0.0420247	0.379571	-0.399077	-0.287674	1.07076	0.00975786
		FDCSP	0.206431	-0.276386	-0.137504	6.66082	-0.276386	-0.216588	0.90069	-0.121785
		CXCL13	0.26666	-0.239099	-0.119464	4.80018	-0.300337	-0.203616	0.823622	-0.139372
		CR2	0.137533	-0.20527	-0.118841	5.36042	-0.20527	-0.167345	0.732915	-0.0899341
		MS4A1	0.310444	-0.377532	-0.141178	3.47959	-0.377532	-0.292253	1.08096	0.0328126
		CD19	0.17669	-0.251022	-0.132664	2.94049	-0.281512	-0.219269	0.91507	-0.0517199
		CD79A	0.490527	-0.569564	-0.0102495	2.22168	-0.596467	-0.363879	1.01453	0.261167
		VWF	-0.023474	0.0419388	0.0475217	-0.548881	-0.117077	-0.0107562	-0.156286	0.383672
		DES	-0.10552	-0.124954	0.239062	-0.192773	-0.192773	-0.151091	-0.164326	0.932801
		MYH11	-0.139241	-0.218204	0.109434	-0.166668	-0.131042	-0.122435	-0.142553	1.03053
		LTF	0.0328014	7.37958	-0.114406	3.50334	-0.160082	-0.0586402	0.210967	-0.151327
		CD68	0.348801	0.89025	0.0120775	0.259483	-0.423806	-0.158006	0.432754	0.0581447

## Sheet: Figure 2
	Figure 2a		Controls	GD	HT
	Violin plots showing the comparison of Thyrocyte Differentiation Score (TDS) of TFCs spots between conditions.	Mean	0.763916	0.737607	0.00614891
		SD	0.306151	0.355019	0.23857
		Median	0.784633	0.755265	-0.00873223
		Q1, Q3	0.5756553, 0.9746436	0.5390846, 0.9580113	-0.154443115, 0.142471220
	Figure 2b
	Spatial distribution of TDS score
	Figure 2c
	UMAP of TFCs spots
	Figure 2d
	Spatial distribution of TFCs clusters
	Figure 2e
	UMAP of TFCs coloured per condition
	Figure 2f
	Violin plot
	Figure 2g
	Spatial distribution of CD74/MIF
	Figure 2h		Controls	GD	HT
	Box plot of the CD74 and MIF score in all conditions.	Mean	0.120837	1.46664	2.18496
		SD	0.719452	0.877334	0.322967
		Median	0.115444	1.62043	2.20218
		Q1, Q3	-0.4851122, 0.6054864	1.092350, 2.035965	2.0163152, 2.3939808
	Figure 2i
	CD74 and MIF IHQ
	Figure 2j
	MIF signaling networks
	Figure 2k
	TFCs reclustering

## Sheet: Figure 3
	Figure 3a
	Spatial distribution of CT clusters
	Figure 3b
	UMAP of the connective tissue clustering
	Figure 3c
	UMAP of the connective tissue clustering coloured per condition
	Figure 3d
	Heatmap top markers
	Figure 3e		Controls	GD	HT
	Myofibroblasts signature	Mean	-0.0350697	0.430981	-0.0460004
		SD	0.725247	0.844694	0.769864
		Median	-0.20778	0.315011	-0.220184
		Q1, Q3	-0.5192304, 0.2741108	-0.1239674 , 0.7964370	-0.5842269, 0.3097450
	Figure 3f		Controls	GD	HT
	IAFs signature	Mean	-0.0328443	-0.0226165	0.0505293
		SD	0.279507	0.361594	0.428657
		Median	-0.0959042	-0.130283	-0.0998668
		Q1, Q3	-0.18677984 , -0.02023477	-0.24128187, 0.07105882	-0.22228221, 0.14540453
	Figure 3g
	Spots deconvolution of HT samples

## Sheet: Figure 4
	Figure 4a
	Confocal images
	Figure 4b
	Immunohistochemistry images
	Figure 4c		CONTROLS	HT	GD
	Quantification of ADIRF		0	0	2
			0	0	1
	0: <5% stained cells		0	0	1
	1: 5%-33% stained cells		0	0	1.5
	2: 33%–66% stained cells		0	0.5	1
	3: >66% stained cells		0.5	0.5	2.5
			0.5	0.5	1
			1	1	2.5
			1	0.5	2.5
			1	0.75	3
			0.5	0	2.5
			0	0.75	1.5
			0.5	0.5	0.5
			2.5	2.5	2.75
			0	1	1.75
			1.25	1	1
			0	0.5	1
			0	0.5	1
			0	0	0
			0	0.5	2
			0	0.5	0.5
			0	2.5	2
				0.5	1.25
				0.5	1.5
				0
				0
				1
	Figure 4d
	Quantification of α-SMA		CONTROLS	HT	GD
			0	0	2.25
	0: <5% stained cells		0	0.75	0.75
	1: 5%-33% stained cells		0	0	0.5
	2: 33%–66% stained cells		0.75	1	0.88
	3: >66% stained cells		0	0.88	0.5
			0	1	3
			0.5	1	0.5
			0.5	2.25	2.25
			0	1.25	2.25
			0	1	2
			0	2	3
			0	1	0.5
			0	1.5	0
			0.75	1	2.5
			0	1.25	0.25
			1.75	0	0.5
				0.5
	Figure 4e
	Correlation of IHQ scores and clinical data		Variables	T4	T4	TSH	TSH	TPOAB	TPOAB	TGAB	TGAB	TSHRAB	TSHRAB	ADIRF	ADIRF	AlphaSMA	AlphaSMA	PLVAP	PLVAP
			Numbers	r	p	r	p	r	p	r	p	r	p	r	p	r	p	r	p
			T4	1	0	-0.543924	0.000237192	-0.145606	0.540194	-0.0584158	0.791198	0.0239287	0.911629	0.156232	0.3357	0.0726008	0.718945	-0.313187	0.297341
			TSH	-0.543924	0.000237192	1	0	0.152511	0.328898	0.04899	0.746456	-0.175267	0.391779	-0.127156	0.301457	0.143008	0.337581	0.055603	0.805862
			TPOAB	-0.145606	0.540194	0.152511	0.328898	1	0	0.551171	8.7178e-05	0.442424	0.204201	0.32434	0.0297311	0.407914	0.0252443	0.530011	0.0624532
			TGAB	-0.0584158	0.791198	0.04899	0.746456	0.551171	8.7178e-05	1	0	0.0824176	0.792486	0.109512	0.458721	0.272872	0.130781	0.519248	0.047303
			TSHRAB	0.0239287	0.911629	-0.175267	0.391779	0.442424	0.204201	0.0824176	0.792486	1	0	0.131359	0.522407	0.437168	0.0793026	0.285714	0.555952
			ADIRF	0.156232	0.3357	-0.127156	0.301457	0.32434	0.0297311	0.109512	0.458721	0.131359	0.522407	1	0	0.538878	6.4793e-05	0.713651	0.000191989
			AlphaSMA	0.0726008	0.718945	0.143008	0.337581	0.407914	0.0252443	0.272872	0.130781	0.437168	0.0793026	0.538878	6.4793e-05	1	0	0.597261	0.00333616
			PLVAP	-0.313187	0.297341	0.055603	0.805862	0.530011	0.0624532	0.519248	0.047303	0.285714	0.555952	0.713651	0.000191989	0.597261	0.00333616	1	0

## Sheet: Figure 5
	Figure 5a
	Confocal images & DCN quantification
		CONTROLS	HT	GD
	0=negative staining	0	0	1
	1=positive staining	0	1	0
		0	0	0
		0	1	0
		0	1	1
		0	1	0
		0	0	0
			0.5
	Figure 5b
	Multicolor immunofluorescence of CXCL12+ IAFs
	Figure 5c
	Multicolor immunofluorescence of IGFBP6+ IAFs
	Figure 5d
	Cell-cell interaction analysis. Connective tissue as sender.
	Figure 5e
	Spatial representation of CXCL12, CXCR4 or CXCL12+CXCR4

## Sheet: Figure 6
	Figure 6a
	UMAP representation of vessel spots
	Figure 6b
	Cluster representation per condition
	Figure 6c
	Volcano plot (HT vs controls)
	Figure 6d
	Volcano plot (GD vs controls)
	Figure 6e
	Representation of expression of ETC complex III expression per condition within vessels spots			Controls	GD	HT
			Mean	-0.175884	0.044055	0.427516
			SD	0.506317	0.599831	0.459236
			Median	-0.265839	-0.000616844	0.459483
			Q1, Q3	-0.52740724, -0.03980699	-0.4682768030, 0.5170095657	0.1059052, 0.7361571
	Figure 6f
	Volcano plot (general HT vs GD)
	Figure 6g
	Spatial expression of PLVAP per condition
	Figure 6h	CONTROLS	HT	GD
	PLVAP+ capillaries quantification	2	6	12
		3	4	6
		3	6	8
	Number of PLVAP+ capillaries per sample was quantified	2	9	17
		3	4	6
		5	7	7
		5	9	14
		4	11	11
		1	12	7
		5	7	8
		7	4	15
		9	6	8
		9	10	11
		4	9	6
			5
			10
	Figure 6i
	Representative IF of PLVAP in each condition

## Sheet: Figure 7
	Figure 7a
	UMAP representation of TILs spots per condition
	Figure 7b
	Cluster representation
	Figure 7c
	Spatial representation of each cluster per condition
	Figure 7d
	Cluster representation (UMAP and spatial) of germinal center spots
	Figure 7e
	Top markers of each cluster associated to TILs	AverageExpression	I0	I1	I2	I3	I4	I5
		TG	-0.460334	-0.177626	1.00748	-0.462824	0.534182	-0.192502
		TPO	-0.371555	-0.297172	0.963919	-0.366078	0.550876	-0.116431
		PAX8	-0.301474	-0.228827	0.845117	-0.308683	0.374835	-0.377962
		IYD	-0.301141	-0.238492	0.838351	-0.368008	0.48543	-0.309957
		LTB	0.72886	-0.521881	-0.623046	0.741885	-0.433186	-0.0916421
		CXCL13	0.462072	-0.402187	-0.327949	0.232056	0.209123	-0.11256
		CD19	0.577999	-0.404436	-0.402361	0.454581	-0.353957	-0.307183
		CR2	0.457931	-0.333959	-0.362599	0.611534	-0.327471	-0.412163
		MS4A1	0.717844	-0.455679	-0.595656	0.670057	-0.44213	-0.416892
		IGHG4	-0.479358	0.347402	0.311629	-0.465127	0.0711702	0.812157
		IGHGP	-0.248944	0.00984981	0.326019	-0.2125	0.00849732	0.670081
		FDCSP	0.678354	-0.458142	-0.428824	0.342985	-0.348303	-0.374077
		JCHAIN	-0.161302	-0.060527	0.333721	-0.142305	-0.0226388	0.285317
		CD8A	0.24119	-0.300124	-0.128867	0.0926215	0.0844888	0.419197
		TRAC	0.615694	-0.493122	-0.514275	0.597621	-0.204077	0.0361715
		TRBC1	0.567784	-0.405377	-0.531455	0.591963	-0.295462	0.0716986
		CD3E	0.460507	-0.337578	-0.43564	0.454136	-0.250772	0.215187
		CD69	0.420059	-0.254591	-0.481934	0.594194	-0.324877	0.0269405
		GZMK	0.377712	-0.211314	-0.442174	0.291923	-0.258671	0.443622
		CCL18	0.399167	-0.303571	-0.331701	0.0646764	-0.0311353	0.477042
		IFI30	0.257768	-0.562356	0.0152105	-0.145486	1.06259	0.376556
		CD163	-0.0688747	-0.0418391	0.0915166	-0.218512	0.303998	0.390583
		CD68	0.0913078	-0.280268	0.0360984	-0.237019	0.661027	0.509164
		CCL21	0.585839	-0.339996	-0.413266	0.480361	-0.642135	-0.378998
		ACKR1	0.208422	-0.0670384	-0.142417	-0.122799	-0.200356	0.0932986
		CXCR4	0.445292	-0.341296	-0.490458	0.826407	-0.374242	0.00369772
		PLVAP	-0.00526826	-0.117927	0.22446	-0.187088	0.068996	-0.0405846
	Figure 7f
	Spot deconvolution of germinal center spots

## Sheet: Figure 8
	Figure 8a
	Graph summarising cell compartments funcion in HT model
	Figure 8b
	Graph summarising cell compartment functions in GD model

## Sheet: Supplementary Figure 1
	Supplemetary Figure 1
	H&E images of each sample per condition

## Sheet: Supplementary Figure 2
	Supplementary Figure 2a
	Quality control metrics of spatial transcriptomics samples
	Supplementary Figure 2b
	Low quality spots removal from sample HT3 due to scratchs

[truncated: 15 more sheets: Supplementary Figure 3, Supplementary Figure 4, Supplementary Figure 5, Supplementary Figure 6, Supplementary Figure 7, Supplementary Figure 8, Supplementary Figure 9, Supplementary Figure 10, Supplementary Figure 11, Supplementary Figure 12, Supplementary Figure 13, Supplementary Figure 14, Supplementary Figure 15, Supplementary Figure 16, Supplementary Figure 17]
